# Supplementary material for: Disrupted rhythms of life, work and entertainment and their associations with psychological impacts under the stress of the COVID-19 pandemic: A survey in 5854 Chinese people with different sociodemographic backgrounds
Source: PLoS One. 2021 May 17;16(5):e0250770. doi: 10.1371/journal.pone.0250770 (PMC8128272; doi:10.1371/journal.pone.0250770)
Supplement: S1 Dataset — (XLSX) [file pone.0250770.s003.xlsx]

## Sheet: 5854-分析数据
ID	Do you voluntarily agree to participate in this survey?	Gender	Age	Marital status	Education	Current occupation	Health status	Annual income before taxes	Grade score in SDS	Standard score in SDS	Raw score in SDS	I feel down-hearted and blue	Morning is when I feel the best	I have crying spells or feel like it	have trouble sleeping at night	I eat as much as I used to	I still enjoy sex	I notice that I am losing weight	I have trouble with constipation	My heart beats faster than usual	I get tired for no reason	My mind is as clear as it used to be	I find it easy to do the things I used to	I am restless and can’t keep still.	I feel hopeful about the future	I am more irritable than usual	I find it easy to make decisions	I feel that I am useful and needed	My life is pretty full	I feel that others would be better off if I were dead	I still enjoy the things I used to do	V41	Grade score in SAS	Standard score in SAS	Raw score in SAS	I feel more nervous and anxious than usual	I feel afraid for no reason at all	I get upset easily or feel panicky	I feel like I'm falling apart and going to pieces	I feel that everything is all right and nothing bad will happen	My arms and legs shake and tremble	I am bothered by headaches neck and back pain	I feel weak and get tired easily	I feel calm and can sit still easily	I can feel my heart beating fast	I am bothered by dizzy spells	I have fainting spells or feel like it	I can breathe in and out easily	I get feelings of numbness and tingling in my fingers & toes
1	Agree	female	26~30	Married	Senior high school	Employee	Good	50000-100000 CY	0	42.5	34	1	3	1	2	2	4	1	1	1	1	3	3	1	1	1	3	2	1	1	1		0	33.75	27	1	1	1	1	3	1	1	1	1	1	1	1	1	1
2	Agree	male	26~30	Unmarried	Junior college or undergraduate	Doctor	Very good	Less than 50000 CY	0	26.25	21	1	1	1	1	1	1	1	2	1	1	1	1	1	1	1	1	1	1	1	1		0	28.75	23	1	1	1	1	1	1	1	1	1	1	1	1	1	1
3	Agree	male	41~50	Married	Master or above	Employee	Normal	More than 300000 CY	1	57.5	46	2	3	2	2	2	3	3	3	2	2	2	2	2	3	2	3	2	2	1	3		0	43.75	35	2	2	2	1	2	2	1	2	2	2	1	1	2	1
4	Agree	female	26~30	Unmarried	Master or above	Doctor	Good	100000-200000 CY	0	30	24	1	1	2	2	1	1	1	1	1	2	2	1	1	1	1	1	1	1	1	1		0	32.5	26	1	1	1	1	1	1	1	2	1	1	1	1	1	1
5	Agree	male	41~50	Married	Junior college or undergraduate	Teacher	Normal	More than 300000 CY	3	71.25	57	3	3	2	3	3	3	2	2	3	2	3	3	4	3	4	3	3	3	2	3		2	65	52	4	2	4	3	3	2	2	2	3	2	2	2	3	2
6	Agree	male	18~25	Unmarried	Junior college or undergraduate	Medical student	Very good	Less than 50000 CY	1	58.75	47	2	1	2	2	3	3	1	2	2	3	3	3	2	3	3	3	2	2	2	3		1	57.5	46	3	1	2	2	3	2	2	2	3	2	2	2	3	2
7	Agree	female	18~25	Unmarried	Junior college or undergraduate	Teacher	Good	Less than 50000 CY	0	28.75	23	1	1	1	1	1	1	1	1	1	1	1	1	1	1	1	1	1	4	1	1		0	28.75	23	1	1	1	1	1	1	1	1	1	1	1	1	1	1
8	Agree	female	26~30	Married	Junior college or undergraduate	Doctor	Good	Less than 50000 CY	0	47.5	38	2	3	2	3	2	4	1	1	1	1	2	1	1	1	3	4	2	2	1	1		0	35	28	1	1	1	1	4	1	1	2	2	1	1	1	1	1
9	Agree	female	18~25	Unmarried	Junior college or undergraduate	Non-Medical student	Good	Less than 50000 CY		53.75	43	2	2	2	3	3	3	1	1	2	2	3	3	2	2	2	2	2	2	1	3		0	48.75	39	3	1	3	1	2	1	2	2	2	2	2	2	2	2
10	Agree	male	31~40	Married	Junior college or undergraduate	Doctor	Good	Less than 50000 CY	0	30	24	1	1	1	1	1	4	1	1	1	1	1	1	1	1	1	2	1	1	1	1		0	25	20	1	1	1	1	1	1	1	1	1	1	1	1	1	1
11	Agree	male	31~40	Married	Master or above	Doctor	Good	100000-200000 CY	2	62.5	50	2	3	2	2	3	3	1	2	3	2	3	3	3	2	3	3	3	3	1	3		1	58.75	47	3	2	3	2	3	2	2	2	3	3	2	2	3	2
12	Agree	male	41~50	Married	Junior high school or lower	Businessman	Normal	50000-100000 CY	2	65	52	2	3	2	2	3	3	1	2	3	3	3	3	3	2	3	3	3	3	2	3		1	57.5	46	3	2	2	2	3	2	2	2	3	3	2	2	3	2
13	Agree	female	31~40	Married	Junior college or undergraduate	Doctor	Good	Less than 50000 CY	0	40	32	2	1	2	1	2	2	1	1	1	1	3	3	2	1	2	1	1	1	2	2		0	28.75	23	1	1	1	1	1	1	1	1	1	1	1	1	1	1
14	Agree	female	31~40	Married	Senior high school	Nurse	Good	50000-100000 CY	2	65	52	2	3	2	2	3	3	1	2	3	2	3	3	3	3	3	3	3	3	2	3		1	56.25	45	3	2	2	2	3	2	2	2	3	3	2	2	2	2
15	Agree	female	31~40	Married	Junior college or undergraduate	Businessman	Normal	50000-100000 CY	2	60	48	2	3	2	2	3	3	2	2	3	2	3	2	2	3	3	3	2	3	1	2		1	55	44	3	2	2	2	3	2	2	2	1	2	2	2	3	2
16	Agree	male	18~25	Unmarried	Junior college or undergraduate	Non-Medical student	Normal	Less than 50000 CY	0	37.5	30	1	1	2	1	1	1	1	1	1	1	1	1	1	1	1	1	4	4	1	4		0	30	24	1	1	1	1	1	1	1	1	1	1	1	1	1	1
17	Agree	male	26~30	Married	Master or above	Businessman	Good	50000-100000 CY	0	35	28	1	1	1	3	1	1	1	1	3	1	1	1	3	1	3	1	1	1	1	1		0	28.75	23	1	1	1	1	1	1	1	1	1	1	1	1	1	1
18	Agree	female	51~60	Married	Senior high school	Farmer	Good	Less than 50000 CY	0	26.25	21	2	1	1	1	1	1	1	1	1	1	1	1	1	1	1	1	1	1	1	1		0	30	24	1	1	1	1	1	1	1	1	1	1	1	1	1	1
19	Agree	male	31~40	Married	Junior college or undergraduate	Employee	Good	100000-200000 CY	0	32.5	26	1	2	1	3	1	1	1	1	1	1	2	1	1	1	1	2	1	2	1	1		0	36.25	29	1	1	1	1	1	1	1	2	2	1	1	1	1	1
20	Agree	male	51~60	Married	Senior high school	Employee	Poor	Less than 50000 CY	1	52.5	42	2	1	1	3	3	3	4	1	4	4	3	1	1	1	1	4	1	2	1	1		0	46.25	37	1	1	1	1	3	1	1	4	1	3	1	1	4	1
21	Agree	female	31~40	Unmarried	Junior college or undergraduate	Employee	Good	100000-200000 CY	0	38.75	31	1	4	1	1	1	1	1	2	2	2	1	1	3	1	2	2	1	1	1	2		0	33.75	27	1	1	1	1	3	1	2	1	2	1	1	1	1	1
22	Agree	female	51~60	Married	Junior high school or lower	Retired re-Employee	Normal	50000-100000 CY	1	56.25	45	2	3	1	3	4	1	2	2	2	2	3	3	2	1	2	4	3	2	1	2		1	51.25	41	2	1	2	1	3	1	3	3	3	2	3	1	2	1
23	Agree	male	41~50	Married	Junior college or undergraduate	Businessman	Very good	Less than 50000 CY	0	35	28	1	1	1	1	2	2	1	1	1	1	2	2	1	2	1	2	2	1	1	2		0	31.25	25	1	1	1	1	2	1	1	1	2	1	1	1	2	1
24	Agree	male	31~40	Married	Junior high school or lower	Farmer	Good	50000-100000 CY	0	32.5	26	1	1	1	1	1	1	1	1	1	1	1	1	1	1	1	3	3	3	1	1		0	33.75	27	1	1	1	1	1	1	1	1	1	1	1	1	1	2
25	Agree	female	41~50	Married	Senior high school	Employee	Good	Less than 50000 CY	0	32.5	26	1	2	1	1	1	3	1	2	2	1	1	2	1	1	1	1	1	1	1	1		0	33.75	27	2	2	2	1	1	1	1	1	1	1	1	1	1	2
26	Agree	female	41~50	Married	Junior college or undergraduate	Employee	Normal	Less than 50000 CY	0	42.5	34	2	1	1	1	1	4	1	2	1	2	2	1	1	3	2	3	2	2	1	1		0	37.5	30	2	1	1	1	3	1	2	3	2	1	1	1	1	1
27	Agree	female	26~30	Married	Master or above	Doctor	Good	200000-300000 CY	0	36.25	29	1	2	1	1	2	2	1	1	1	1	2	2	1	1	1	3	2	2	1	1		0	35	28	1	1	1	1	1	1	2	2	2	1	1	1	1	1
28	Agree	female	61~	Divorced /widowed	Master or above	Retired re-Employee	Normal	50000-100000 CY	1	50	40	3	2	1	2	2	4	1	2	2	2	2	2	2	2	2	2	2	2	1	2		0	38.75	31	1	1	1	1	3	1	2	2	2	2	1	2	2	1
29	Agree	female	61~	Married	Junior high school or lower	Farmer	Normal	Less than 50000 CY	3	78.75	63	3	3	3	4	3	3	3	2	3	3	3	3	4	3	4	4	3	3	3	3		3	73.75	59	4	3	3	3	3	3	3	3	3	3	3	3	3	3
30	Agree	male	31~40	Married	Junior college or undergraduate	Employee	Good	50000-100000 CY	0	48.75	39	2	2	1	2	2	2	2	2	2	2	2	2	2	2	2	2	2	3	1	2		0	47.5	38	2	1	2	1	1	1	1	2	3	2	2	1	4	1
31	Agree	female	51~60	Married	Junior college or undergraduate	Retired re-Employee	Good	Less than 50000 CY	0	47.5	38	1	1	1	3	3	3	1	2	1	2	2	2	2	2	3	3	2	1	1	2		0	48.75	39	1	2	2	1	1	2	2	2	2	3	2	2	1	2
32	Agree	male	51~60	Married	Junior high school or lower	Officer	Poor	Less than 50000 CY	3	75	60	3	4	2	4	3	3	3	2	2	3	3	3	3	3	4	3	3	3	3	3		3	76.25	61	4	3	4	3	3	2	3	3	3	3	3	3	3	3
33	Agree	female	31~40	Married	Junior college or undergraduate	Employee	Good	200000-300000 CY	1	58.75	47	2	3	2	2	2	2	1	2	4	2	2	3	4	2	3	3	2	3	1	2		0	43.75	35	2	1	2	1	1	2	2	2	2	2	2	2	1	1
34	Agree	male	31~40	Married	Junior college or undergraduate	Employee	Good	50000-100000 CY	0	43.75	35	2	3	1	2	2	2	2	1	1	2	2	2	2	1	2	2	2	2	1	1		0	35	28	2	1	2	1	1	1	1	2	2	1	1	1	1	1
35	Agree	male	51~60	Married	Junior college or undergraduate	Teacher	Normal	Less than 50000 CY	0	41.25	33	2	2	1	2	2	2	1	1	2	2	2	2	2	1	2	2	1	2	1	1		0	41.25	33	2	2	2	1	1	1	2	2	2	2	1	1	1	1
36	Agree	female	51~60	Married	Junior high school or lower	Farmer	Good	Less than 50000 CY	0	36.25	29	1	2	1	1	1	3	1	1	1	2	1	2	1	1	1	2	2	2	1	2		0	31.25	25	1	1	1	1	2	1	1	1	2	1	1	1	1	1
37	Agree	male	41~50	Divorced /widowed	Junior college or undergraduate	Nurse	Normal	200000-300000 CY	3	75	60	3	3	3	3	3	4	2	3	3	3	3	3	3	3	3	3	3	3	3	3		3	75	60	3	3	4	4	3	2	3	3	3	3	3	3	3	3
38	Agree	male	41~50	Married	Junior college or undergraduate	Employee	Normal	50000-100000 CY	0	32.5	26	1	4	1	1	1	1	1	1	2	2	1	1	1	1	1	2	1	1	1	1		0	32.5	26	1	1	1	1	1	1	1	1	2	2	1	1	1	2
39	Agree	female	41~50	Married	Junior college or undergraduate	Employee	Good	50000-100000 CY	0	40	32	1	1	1	2	1	3	1	2	2	2	1	1	2	1	2	2	2	2	1	2		0	37.5	30	2	1	1	1	3	1	1	1	1	2	2	1	1	1
40	Agree	female	61~	Divorced /widowed	Master or above	Retired re-Employee	Normal	50000-100000 CY	0	40	32	2	2	1	2	1	4	1	1	1	2	2	1	1	2	1	2	2	2	1	1		0	41.25	33	1	1	1	1	3	1	2	1	2	2	1	2	2	1
41	Agree	female	31~40	Married	Junior college or undergraduate	Employee	Normal	50000-100000 CY	0	47.5	38	1	3	1	2	2	3	1	2	2	1	2	3	1	1	2	3	2	2	1	3		0	38.75	31	2	1	1	1	1	1	1	2	3	1	1	1	1	2
42	Agree	female	31~40	Married	Junior high school or lower	Farmer	Good	Less than 50000 CY	1	53.75	43	2	3	1	3	2	3	1	1	1	2	3	3	2	2	2	3	2	3	1	3		1	50	40	3	1	1	1	4	1	2	2	2	1	2	1	2	1
43	Agree	female	41~50	Married	Senior high school	Farmer	Good	Less than 50000 CY	0	36.25	29	1	1	1	3	1	4	1	1	1	1	1	1	1	1	2	1	2	1	1	3		0	31.25	25	1	1	1	1	1	1	1	1	1	1	1	1	1	1
44	Agree	male	41~50	Married	Senior high school	Employee	Very good	Less than 50000 CY	0	32.5	26	1	4	1	1	1	1	1	1	1	1	1	2	1	2	1	2	1	1	1	1		0	30	24	1	1	1	1	1	1	1	1	2	1	1	1	1	1
45	Agree	female	31~40	Married	Junior college or undergraduate	Businessman	Good	50000-100000 CY	1	50	40	2	2	1	2	1	4	1	1	1	2	2	4	4	1	4	2	2	2	1	1		0	43.75	35	1	2	1	1	3	1	2	1	2	2	2	1	1	2
46	Agree	female	41~50	Married	Junior college or undergraduate	Businessman	Very good	50000-100000 CY	0	42.5	34	2	2	1	2	1	1	1	1	1	2	2	2	2	1	2	3	2	3	1	2		0	37.5	30	2	2	2	2	1	1	1	2	2	1	1	1	1	1
47	Agree	female	31~40	Married	Junior college or undergraduate	Teacher	Good	50000-100000 CY	0	47.5	38	2	2	2	2	1	2	1	1	1	2	2	3	2	2	2	3	2	3	1	2		0	42.5	34	2	1	2	1	2	1	2	2	3	1	2	1	2	1
48	Agree	female	31~40	Married	Junior college or undergraduate	Businessman	Good	50000-100000 CY	0	40	32	1	1	2	3	1	3	1	2	1	3	1	1	2	1	2	1	1	1	1	3		0	47.5	38	1	2	2	1	1	3	3	2	1	1	3	1	1	2
49	Agree	male	26~30	Unmarried	Junior college or undergraduate	Doctor	Good	Less than 50000 CY	0	31.25	25	1	1	1	1	4	1	1	2	1	1	1	1	1	1	1	2	1	1	1	1		0	30	24	1	1	1	1	1	1	1	1	1	1	1	1	1	1
50	Agree	female	31~40	Married	Junior college or undergraduate	Nurse	Good	200000-300000 CY	0	36.25	29	1	3	2	1	1	2	1	1	1	2	2	2	1	1	1	2	1	2	1	1		0	38.75	31	1	2	1	1	2	1	2	3	2	1	1	1	1	1
51	Agree	female	18~25	Unmarried	Master or above	Medical student	Good	Less than 50000 CY	1	57.5	46	2	3	2	3	2	2	1	1	2	2	3	3	2	3	2	3	3	3	1	3		1	51.25	41	2	2	2	1	3	2	2	2	2	2	2	2	1	1
52	Agree	male	41~50	Married	Junior college or undergraduate	Employee	Very good	100000-200000 CY	0	26.25	21	1	1	1	1	1	1	1	2	1	1	1	1	1	1	1	1	1	1	1	1		0	28.75	23	1	1	1	1	1	1	1	1	1	1	1	1	1	1
53	Agree	male	31~40	Married	Junior college or undergraduate	Businessman	Normal	100000-200000 CY	2	66.25	53	2	4	2	3	3	3	1	2	2	3	2	3	3	3	3	3	3	3	2	3		1	58.75	47	2	2	2	2	4	2	3	3	3	2	2	2	2	2
54	Agree	male	31~40	Married	Junior college or undergraduate	Employee	Very good	50000-100000 CY	0	36.25	29	1	4	1	2	2	2	1	1	1	1	1	2	1	1	2	2	1	1	1	1		0	38.75	31	1	1	1	1	1	1	2	2	4	1	1	1	4	1
55	Agree	male	26~30	Married	Master or above	Doctor	Normal	50000-100000 CY	3	75	60	3	4	3	3	3	3	3	1	1	4	3	3	4	4	2	3	3	4	2	4		1	58.75	47	3	4	3	3	3	1	1	3	3	1	1	1	3	1
56	Agree	female	31~40	Married	Master or above	Non-Medical student	Good	100000-200000 CY	0	41.25	33	1	2	1	2	2	2	1	1	1	2	2	2	2	1	2	2	2	2	1	2		0	36.25	29	1	1	1	1	2	2	2	2	1	1	2	1	1	1
57	Agree	female	26~30	Married	Junior college or undergraduate	Nurse	Normal	50000-100000 CY	0	47.5	38	2	1	1	2	1	4	1	2	2	2	3	3	2	1	2	3	2	2	1	1		1	56.25	45	4	1	2	1	4	1	2	2	3	3	3	2	2	2
58	Agree	male	31~40	Married	Junior college or undergraduate	Medical technician	Good	50000-100000 CY	1	55	44	2	3	2	3	2	3	1	2	2	2	1	3	3	2	3	2	1	3	1	3		1	56.25	45	3	2	2	1	2	2	2	2	3	2	2	2	2	2
59	Agree	female	18~25	Married	Junior college or undergraduate	Nurse	Good	Less than 50000 CY	0	27.5	22	1	2	1	1	1	2	1	1	1	1	1	1	1	1	1	1	1	1	1	1		0	28.75	23	1	1	1	1	1	1	1	1	1	1	1	1	1	1
60	Agree	male	41~50	Married	Junior high school or lower	Businessman	Good	Less than 50000 CY	0	26.25	21	1	1	1	2	1	1	1	1	1	1	1	1	1	1	1	1	1	1	1	1		0	32.5	26	1	1	1	1	4	1	1	1	1	1	1	1	4	1
61	Agree	female	18~25	Unmarried	Junior college or undergraduate	Nurse	Good	Less than 50000 CY	0	48.75	39	2	3	2	1	1	3	1	1	2	2	2	2	1	3	2	2	3	3	1	2		0	36.25	29	2	1	1	1	3	1	1	2	1	2	1	1	1	1
62	Agree	female	26~30	Married	Junior college or undergraduate	Employee	Good	100000-200000 CY	0	30	24	1	2	1	1	1	4	1	1	1	1	1	1	1	1	1	1	1	1	1	1		0	28.75	23	1	1	1	1	1	1	1	1	1	1	1	1	1	1
63	Agree	male	41~50	Married	Master or above	Teacher	Good	50000-100000 CY	0	25	20	1	1	1	1	1	1	1	1	1	1	1	1	1	1	1	1	1	1	1	1		0	28.75	23	1	1	1	1	1	1	1	1	1	1	1	1	1	1
64	Agree	female	31~40	Married	Junior college or undergraduate	Teacher	Good	50000-100000 CY	0	33.75	27	1	4	1	1	1	4	1	1	1	1	2	1	1	1	1	1	1	1	1	1		0	28.75	23	1	1	1	1	1	1	1	1	1	1	1	1	1	1
65	Agree	female	26~30	Married	Junior college or undergraduate	Non-Medical student	Good	50000-100000 CY	0	47.5	38	1	4	1	1	3	2	1	3	1	2	3	3	1	2	1	2	2	2	1	2		0	36.25	29	2	1	2	1	2	1	1	2	2	1	1	1	1	1
66	Agree	female	31~40	Married	Junior college or undergraduate	Employee	Good	50000-100000 CY	0	33.75	27	2	1	2	1	1	1	1	1	1	2	1	2	2	2	1	2	1	1	1	1		0	42.5	34	2	2	2	1	2	1	1	2	2	2	2	1	2	1
67	Agree	female	31~40	Married	Junior college or undergraduate	Nurse	Very good	50000-100000 CY	0	25	20	1	1	1	1	1	1	1	1	1	1	1	1	1	1	1	1	1	1	1	1		0	28.75	23	1	1	1	1	1	1	1	1	1	1	1	1	1	1
68	Agree	female	31~40	Divorced /widowed	Junior college or undergraduate	Employee	Very good	200000-300000 CY	0	43.75	35	2	1	2	3	2	2	1	2	2	2	3	1	2	1	2	3	1	1	1	1		0	45	36	1	1	2	1	1	1	3	2	2	2	3	2	1	2
69	Agree	female	31~40	Married	Junior college or undergraduate	Teacher	Good	Less than 50000 CY	0	37.5	30	1	3	1	3	1	1	1	1	1	1	1	1	1	3	1	2	3	2	1	1		0	35	28	1	1	1	1	1	1	1	1	1	1	1	1	1	1
70	Agree	female	26~30	Married	Junior college or undergraduate	Nurse	Good	50000-100000 CY	0	45	36	1	3	2	2	2	3	1	1	1	1	1	1	1	3	1	3	3	3	1	2		0	32.5	26	1	1	1	1	1	1	1	1	1	1	1	1	1	1
71	Agree	male	18~25	Unmarried	Master or above	Non-Medical student	Very good	Less than 50000 CY	0	36.25	29	1	3	1	1	2	3	1	1	1	1	1	2	1	1	2	3	1	1	1	1		0	27.5	22	1	1	1	1	1	1	1	1	1	1	1	1	1	1
72	Agree	female	51~60	Married	Junior high school or lower	Farmer	Normal	Less than 50000 CY	0	47.5	38	1	1	1	1	3	4	1	1	1	1	1	4	1	3	1	3	3	3	1	3		0	37.5	30	1	1	1	1	3	1	2	1	3	1	1	1	4	1
73	Agree	female	41~50	Married	Junior college or undergraduate	Teacher	Poor	Less than 50000 CY	1	50	40	2	1	1	2	2	4	1	2	1	2	3	2	2	1	2	3	3	3	2	1		0	43.75	35	2	1	2	1	2	1	2	3	2	1	2	1	1	3
74	Agree	male	26~30	Married	Junior college or undergraduate	Employee	Very good	100000-200000 CY	1	50	40	2	4	1	2	2	3	1	2	2	1	2	1	1	1	2	3	3	3	1	3		0	46.25	37	2	1	1	1	1	2	1	2	2	2	2	2	2	2
75	Agree	female	51~60	Married	Junior high school or lower	Farmer	Good	Less than 50000 CY	0	40	32	1	2	2	1	2	2	1	1	1	1	3	2	1	2	1	2	2	2	1	2		0	32.5	26	2	1	1	1	2	1	1	1	2	1	1	1	1	1
76	Agree	female	18~25	Unmarried	Junior college or undergraduate	Nurse	Good	Less than 50000 CY	0	45	36	2	4	1	2	3	3	1	1	1	1	2	3	1	1	1	3	2	2	1	1		0	33.75	27	1	1	1	1	2	1	1	1	2	1	1	1	4	1
77	Agree	female	26~30	Married	Junior college or undergraduate	Nurse	Good	100000-200000 CY	0	36.25	29	2	3	2	1	1	1	1	1	1	2	2	2	1	1	1	1	2	2	1	1		0	36.25	29	1	1	2	1	2	1	1	1	1	1	1	1	4	1
78	Agree	female	31~40	Married	Junior college or undergraduate	Employee	Good	200000-300000 CY	0	31.25	25	1	4	1	1	1	1	1	1	1	1	1	1	1	1	2	2	1	1	1	1		0	30	24	1	1	1	1	1	1	1	1	1	1	1	1	1	1
79	Agree	female	51~60	Unmarried	Junior college or undergraduate	Businessman	Good	50000-100000 CY	0	28.75	23	2	2	1	1	1	1	1	1	1	1	1	1	1	1	1	2	1	1	1	1		0	31.25	25	1	1	1	1	2	1	1	1	2	1	1	1	1	1
80	Agree	female	31~40	Married	Junior college or undergraduate	Nurse	Normal	Less than 50000 CY	1	53.75	43	2	3	2	2	2	3	2	2	2	3	3	3	2	3	2	2	2	1	1	1		0	43.75	35	2	2	2	1	4	1	2	2	2	2	1	1	2	1
81	Agree	male	31~40	Married	Master or above	Doctor	Good	Less than 50000 CY	2	65	52	2	2	3	2	3	3	1	2	2	2	4	4	3	2	3	3	3	3	3	2		0	43.75	35	2	2	3	3	3	2	1	1	1	1	1	1	4	1
82	Agree	female	26~30	Married	Junior college or undergraduate	Nurse	Good	100000-200000 CY	0	30	24	2	3	1	2	1	1	1	1	1	1	1	1	1	1	1	1	1	1	1	1		0	33.75	27	1	1	1	1	1	1	1	1	2	1	1	1	1	1
83	Agree	female	41~50	Married	Junior high school or lower	Businessman	Good	50000-100000 CY	2	60	48	4	2	3	2	2	2	2	2	2	2	1	3	2	2	3	3	3	3	2	3		1	50	40	2	1	1	1	1	3	3	2	2	2	2	2	3	3
84	Agree	male	41~50	Married	Junior high school or lower	Farmer	Good	50000-100000 CY	0	45	36	1	4	1	2	3	1	1	2	1	2	1	4	1	1	1	4	1	3	1	1		0	35	28	1	1	1	1	4	1	1	1	1	1	1	1	4	1
85	Agree	male	41~50	Married	Junior college or undergraduate	Doctor	Normal	More than 300000 CY	0	48.75	39	2	3	1	2	2	3	1	1	1	1	1	2	2	4	2	2	2	3	2	2		0	47.5	38	2	1	2	2	3	1	2	2	4	1	1	1	2	2
86	Agree	male	31~40	Married	Junior college or undergraduate	Employee	Good	100000-200000 CY	0	43.75	35	1	2	1	2	2	2	1	2	1	2	2	3	1	1	2	3	2	2	1	2		0	40	32	1	1	1	1	2	1	2	1	3	1	2	1	2	2
87	Agree	male	31~40	Married	Senior high school	Businessman	Good	50000-100000 CY	0	45	36	1	1	1	2	2	2	1	2	2	2	2	4	2	1	2	2	3	2	1	1		0	42.5	34	2	1	1	2	3	1	1	1	3	1	1	1	4	1
88	Agree	female	31~40	Married	Junior college or undergraduate	Nurse	Good	50000-100000 CY	0	27.5	22	1	1	1	1	1	1	1	2	1	1	1	1	1	1	1	1	1	2	1	1		0	31.25	25	1	1	1	2	1	1	1	1	1	1	1	1	1	1
89	Agree	female	26~30	Married	Junior college or undergraduate	Employee	Normal	100000-200000 CY	0	28.75	23	1	2	1	1	1	1	1	2	2	1	1	1	1	1	1	1	1	1	1	1		0	27.5	22	1	1	1	1	1	1	1	1	1	1	1	1	1	1
90	Agree	male	51~60	Married	Junior college or undergraduate	Employee	Good	50000-100000 CY	0	41.25	33	2	3	2	2	1	1	1	3	3	1	1	1	3	1	1	3	1	1	1	1		0	32.5	26	1	1	1	1	1	1	1	1	2	1	1	1	1	1
91	Agree	female	26~30	Unmarried	Junior college or undergraduate	Nurse	Good	100000-200000 CY	0	28.75	23	1	4	1	1	1	1	1	1	1	1	1	1	1	1	1	1	1	1	1	1		0	28.75	23	1	1	1	1	1	1	1	1	1	1	1	1	1	1
92	Agree	female	41~50	Married	Junior college or undergraduate	Employee	Good	Less than 50000 CY	0	46.25	37	1	1	1	2	4	4	1	3	1	3	1	4	1	1	1	4	1	1	1	1		0	45	36	1	1	1	1	4	1	1	2	2	1	3	2	1	2
93	Agree	female	31~40	Married	Junior college or undergraduate	Nurse	Good	100000-200000 CY	0	33.75	27	1	2	1	1	2	2	1	2	1	1	1	1	1	1	1	2	2	2	1	1		0	31.25	25	1	1	1	1	1	1	1	1	2	1	1	1	2	1
94	Agree	male	31~40	Married	Junior college or undergraduate	Doctor	Very good	200000-300000 CY	0	46.25	37	2	4	1	1	1	4	1	1	1	3	1	3	1	2	1	1	1	2	2	4		0	37.5	30	1	1	2	1	2	1	1	1	3	1	1	1	4	1
95	Agree	female	18~25	Unmarried	Junior college or undergraduate	Employee	Very good	Less than 50000 CY	0	25	20	1	1	1	1	1	1	1	1	1	1	1	1	1	1	1	1	1	1	1	1		0	28.75	23	1	1	1	1	1	1	1	1	1	1	1	1	1	1
96	Agree	male	18~25	Unmarried	Junior college or undergraduate	Doctor	Good	100000-200000 CY	0	28.75	23	1	3	1	2	1	1	1	1	1	1	1	1	1	1	1	1	1	1	1	1		0	32.5	26	1	1	1	1	1	1	1	1	1	1	1	1	1	1
97	Agree	female	41~50	Married	Junior high school or lower	Farmer	Good	Less than 50000 CY	1	51.25	41	1	1	1	1	1	4	2	3	1	2	1	3	2	1	2	3	3	4	2	3		0	45	36	1	2	2	1	3	1	2	2	3	2	4	2	1	1
98	Agree	female	31~40	Unmarried	Junior college or undergraduate	Officer	Normal	50000-100000 CY	0	47.5	38	2	3	1	2	2	3	1	1	1	1	3	3	2	1	2	3	1	2	1	3		0	47.5	38	1	2	2	2	3	2	2	2	3	2	2	2	2	1
99	Agree	female	41~50	Married	Senior high school	Employee	Good	50000-100000 CY	0	48.75	39	2	3	1	2	1	3	2	1	1	2	2	3	2	2	2	2	2	1	2	3		0	47.5	38	2	2	2	2	3	1	2	2	3	2	1	1	2	2
100	Agree	female	18~25	Unmarried	Junior college or undergraduate	Non-Medical student	Very good	Less than 50000 CY	2	62.5	50	2	4	2	2	4	4	2	1	1	3	4	3	2	3	2	4	3	2	1	1		0	40	32	2	2	3	1	2	1	1	2	2	1	1	2	1	1
101	Agree	male	18~25	Unmarried	Junior college or undergraduate	Employee	Good	50000-100000 CY	0	45	36	2	2	1	1	2	3	4	1	1	1	1	3	1	3	1	2	2	2	1	2		0	32.5	26	1	1	1	1	3	1	1	1	1	2	1	1	1	1
102	Agree	female	41~50	Married	Junior high school or lower	Farmer	Very good	Less than 50000 CY	0	27.5	22	2	1	1	1	2	1	1	1	1	1	1	1	1	1	1	1	1	1	1	1		0	38.75	31	1	1	1	1	1	1	2	2	2	2	2	2	2	1
103	Agree	male	18~25	Unmarried	Junior college or undergraduate	Employee	Very good	50000-100000 CY	0	25	20	1	1	1	1	1	1	1	1	1	1	1	1	1	1	1	1	1	1	1	1		0	28.75	23	1	1	1	1	1	1	1	1	1	1	1	1	1	1
104	Agree	female	31~40	Married	Junior college or undergraduate	Nurse	Good	50000-100000 CY	2	62.5	50	3	3	2	3	4	4	1	2	2	3	3	4	2	3	1	2	2	3	1	2		1	51.25	41	2	2	2	2	1	1	3	3	2	2	3	2	1	1
105	Agree	female	31~40	Married	Junior high school or lower	Farmer	Good	Less than 50000 CY	0	40	32	1	1	1	2	2	1	1	2	2	2	2	2	2	2	2	1	2	1	2	1		1	50	40	1	2	2	2	2	2	2	2	2	2	2	2	2	2
106	Agree	male	26~30	Married	Junior college or undergraduate	Employee	Good	50000-100000 CY	0	38.75	31	2	3	1	2	1	2	1	1	1	2	1	1	2	1	1	2	2	2	1	2		0	32.5	26	1	1	1	1	1	1	2	2	1	1	1	1	1	1
107	Agree	female	31~40	Married	Master or above	Doctor	Normal	100000-200000 CY	1	50	40	4	2	1	2	1	4	1	1	1	1	3	2	3	2	2	2	1	3	1	3		2	61.25	49	3	4	4	4	4	2	3	4	3	2	2	1	1	1
108	Agree	female	41~50	Married	Junior college or undergraduate	Employee	Good	50000-100000 CY	0	35	28	1	1	1	2	3	3	1	2	1	1	1	1	1	1	1	1	3	1	1	1		0	30	24	1	1	1	1	1	1	1	1	1	1	1	1	1	1
109	Agree	female	26~30	Unmarried	Junior college or undergraduate	Businessman	Good	50000-100000 CY	2	60	48	2	3	2	1	3	1	1	3	2	1	3	3	2	3	2	3	4	4	1	4		0	43.75	35	1	1	1	2	3	2	2	1	1	2	2	3	3	2
110	Agree	female	41~50	Married	Junior high school or lower	Farmer	Good	Less than 50000 CY	0	36.25	29	1	4	1	1	1	4	1	1	1	1	1	4	1	1	1	1	1	1	1	1		0	37.5	30	1	1	1	1	4	1	1	1	4	1	1	1	4	1
111	Agree	female	26~30	Married	Junior college or undergraduate	Nurse	Good	Less than 50000 CY	1	55	44	2	3	2	3	4	3	1	2	2	2	2	3	2	2	2	2	2	2	1	2		0	45	36	2	2	2	1	2	1	1	1	2	2	1	2	3	1
112	Agree	female	41~50	Married	Junior college or undergraduate	Businessman	Good	50000-100000 CY	0	45	36	1	1	3	2	2	4	1	3	2	2	1	1	1	1	3	3	1	1	2	1		0	32.5	26	1	1	1	1	1	1	1	1	2	1	1	1	1	1
113	Agree	female	31~40	Married	Junior high school or lower	Farmer	Good	Less than 50000 CY	0	48.75	39	1	3	1	1	2	4	1	1	1	1	2	3	1	3	1	3	3	3	1	3		0	31.25	25	1	1	1	1	4	1	1	1	3	1	1	1	1	1
114	Agree	female	31~40	Married	Junior college or undergraduate	Nurse	Good	50000-100000 CY	0	31.25	25	1	2	1	2	1	1	1	2	1	1	1	1	2	1	1	2	1	1	1	1		0	31.25	25	1	1	1	1	1	1	1	1	1	1	1	1	1	1
115	Agree	female	51~60	Married	Junior high school or lower	Farmer	Good	Less than 50000 CY	2	60	48	2	3	2	1	3	3	2	2	2	2	3	4	2	2	3	3	3	2	1	3		1	55	44	2	2	2	2	3	2	2	2	3	2	2	3	2	2
116	Agree	female	31~40	Married	Junior college or undergraduate	Nurse	Good	100000-200000 CY	2	67.5	54	3	3	2	2	3	4	2	2	2	3	3	3	3	3	3	3	2	2	2	4		2	63.75	51	3	1	3	2	3	2	2	3	3	2	2	2	3	2
117	Agree	female	31~40	Married	Junior college or undergraduate	Nurse	Good	50000-100000 CY	1	51.25	41	2	3	2	2	1	3	1	1	1	2	3	4	2	3	2	3	2	2	1	1		0	33.75	27	1	1	1	1	2	1	1	1	1	1	1	1	1	1
118	Agree	female	26~30	Unmarried	Junior college or undergraduate	Nurse	Normal	50000-100000 CY	0	30	24	1	3	1	1	1	1	1	1	2	1	1	2	1	1	1	1	1	1	1	1		0	33.75	27	1	1	1	1	1	1	2	2	1	2	1	1	1	1
119	Agree	female	31~40	Married	Master or above	Doctor	Good	50000-100000 CY	0	47.5	38	2	3	1	2	1	2	1	3	1	2	1	3	1	3	1	2	3	3	1	2		0	40	32	1	1	1	1	3	1	2	2	2	1	1	1	1	1
120	Agree	female	31~40	Married	Senior high school	Businessman	Good	Less than 50000 CY	0	46.25	37	2	4	1	3	2	3	1	1	2	2	1	1	2	1	4	3	1	1	1	1		0	30	24	1	1	1	1	1	1	1	1	1	1	1	1	1	1
121	Agree	female	26~30	Married	Junior college or undergraduate	Nurse	Good	50000-100000 CY	1	55	44	2	3	1	3	2	4	1	3	2	3	2	2	2	2	2	2	2	3	1	2		0	46.25	37	2	1	2	1	2	1	4	2	4	1	1	1	2	1
122	Agree	female	26~30	Unmarried	Junior college or undergraduate	Nurse	Good	50000-100000 CY	1	57.5	46	1	3	2	2	2	2	3	2	2	2	3	3	2	3	2	2	3	3	1	3		1	52.5	42	2	2	2	2	2	3	2	2	3	2	2	2	2	2
123	Agree	female	41~50	Married	Junior high school or lower	Businessman	Normal	Less than 50000 CY	0	35	28	1	3	1	2	1	3	1	1	1	1	1	2	1	1	1	2	2	1	1	1		0	36.25	29	1	1	1	1	1	1	3	1	1	1	1	1	4	1
124	Agree	male	26~30	Unmarried	Junior college or undergraduate	Doctor	Good	100000-200000 CY	0	47.5	38	1	2	2	2	1	4	1	1	1	3	1	1	1	4	1	4	3	3	1	1		0	40	32	1	1	1	2	1	1	2	4	3	2	1	1	1	2
125	Agree	female	26~30	Married	Junior college or undergraduate	Nurse	Good	50000-100000 CY	2	67.5	54	2	1	4	2	3	3	4	2	2	3	3	3	3	3	3	3	2	3	2	3		2	62.5	50	3	1	3	2	3	3	2	2	3	2	2	2	3	2
126	Agree	female	26~30	Married	Junior college or undergraduate	Nurse	Very good	50000-100000 CY	2	66.25	53	2	3	2	3	3	4	1	3	2	3	3	3	3	3	3	3	2	2	2	3		2	60	48	2	3	2	2	3	2	2	3	3	2	2	3	3	2
127	Agree	female	31~40	Married	Junior high school or lower	Farmer	Very good	Less than 50000 CY	0	26.25	21	1	1	1	1	1	1	1	2	1	1	1	1	1	1	1	1	1	1	1	1		0	31.25	25	1	1	1	1	1	1	1	1	1	1	1	1	1	1
128	Agree	female	26~30	Married	Junior college or undergraduate	Nurse	Good	50000-100000 CY	0	36.25	29	2	1	2	2	1	2	1	2	2	2	1	1	2	1	2	1	1	1	1	1		0	46.25	37	2	2	2	2	1	1	2	2	1	2	2	2	1	1
129	Agree	female	31~40	Married	Junior high school or lower	Farmer	Good	50000-100000 CY	1	57.5	46	2	3	2	3	1	3	1	3	1	2	3	2	2	3	2	3	3	3	1	3		0	47.5	38	2	2	2	1	3	1	2	2	3	2	2	1	4	1
130	Agree	male	31~40	Divorced /widowed	Junior college or undergraduate	Doctor	Very good	100000-200000 CY	2	67.5	54	2	3	3	2	3	3	2	2	1	3	3	4	3	3	3	3	3	3	2	3		2	60	48	3	2	2	2	3	3	2	2	3	3	2	2	3	2
131	Agree	female	41~50	Married	Senior high school	Farmer	Very good	50000-100000 CY	0	45	36	1	1	1	2	1	3	1	2	2	2	2	2	2	3	2	2	2	2	1	2		1	53.75	43	2	2	2	2	2	2	2	2	2	2	3	2	2	2
132	Agree	female	26~30	Married	Junior college or undergraduate	Nurse	Good	50000-100000 CY	1	56.25	45	2	3	2	2	2	4	1	3	1	1	2	1	1	2	2	4	2	4	2	4		0	43.75	35	2	1	2	2	3	1	1	1	3	1	1	1	2	1
133	Agree	male	51~60	Married	Junior college or undergraduate	Doctor	Good	Less than 50000 CY	0	35	28	1	3	1	1	2	2	1	1	1	1	1	1	1	2	1	2	2	2	1	1		0	30	24	1	1	1	1	2	1	1	1	2	1	1	1	1	1
134	Agree	female	31~40	Married	Master or above	Doctor	Good	50000-100000 CY	0	48.75	39	2	3	2	4	1	2	1	1	2	2	2	2	2	2	2	2	2	2	1	2		1	53.75	43	2	2	2	2	2	2	2	2	2	2	2	2	2	1
135	Agree	male	31~40	Married	Junior college or undergraduate	Employee	Normal	More than 300000 CY	0	48.75	39	2	4	1	2	1	1	3	1	1	2	3	1	2	2	2	4	2	3	1	1		0	38.75	31	2	1	2	1	2	1	3	2	3	1	2	1	1	1
136	Agree	male	41~50	Divorced /widowed	Junior college or undergraduate	Doctor	Normal	More than 300000 CY	2	67.5	54	3	3	3	2	3	3	2	3	1	2	3	4	3	3	2	3	3	3	2	3		2	61.25	49	2	3	3	2	3	2	2	2	3	3	2	2	3	2
137	Agree	male	61~	Married	Senior high school	Employee	Very good	50000-100000 CY	0	27.5	22	1	2	1	1	1	1	1	1	1	1	1	1	1	1	1	2	1	1	1	1		0	32.5	26	1	1	1	1	1	1	2	1	1	1	1	1	1	1
138	Agree	male	26~30	Unmarried	Master or above	Employee	Good	50000-100000 CY	1	56.25	45	2	4	1	2	2	2	2	1	1	3	3	3	3	3	2	3	2	3	1	2		0	38.75	31	1	1	2	2	3	1	1	3	3	1	1	1	2	1
139	Agree	female	31~40	Married	Senior high school	Businessman	Good	Less than 50000 CY	0	40	32	1	1	1	2	3	3	1	1	1	1	4	2	2	1	1	1	2	2	1	1		0	31.25	25	1	1	1	1	1	1	1	1	2	1	1	1	1	1
140	Agree	male	31~40	Married	Junior college or undergraduate	Officer	Normal	100000-200000 CY	1	52.5	42	2	3	1	1	2	2	1	1	1	2	2	3	3	3	3	2	3	4	1	2		0	48.75	39	3	2	2	2	3	2	4	3	3	1	1	1	1	1
141	Agree	female	41~50	Married	Junior college or undergraduate	Employee	Good	100000-200000 CY	2	61.25	49	2	3	2	3	2	3	1	2	2	3	3	3	2	3	3	2	3	3	1	3		1	51.25	41	2	2	2	2	3	1	3	3	3	2	2	2	1	2
142	Agree	female	51~60	Married	Senior high school	Retired re-Employee	Good	50000-100000 CY	0	37.5	30	1	3	1	1	1	4	1	1	1	1	1	1	1	1	1	3	1	1	1	4		0	25	20	1	1	1	1	1	1	1	1	1	1	1	1	1	1
143	Agree	female	41~50	Married	Junior college or undergraduate	Nurse	Good	50000-100000 CY	1	52.5	42	2	3	1	4	1	2	1	1	2	3	1	3	2	2	2	4	1	3	1	3		1	55	44	2	1	2	2	4	1	2	2	3	2	3	2	1	1
144	Agree	male	31~40	Married	Junior college or undergraduate	Teacher	Very good	100000-200000 CY	0	28.75	23	2	1	1	1	1	3	1	1	1	1	1	1	1	1	1	1	1	1	1	1		0	27.5	22	2	1	1	1	1	1	1	1	1	1	1	1	1	1
145	Agree	female	26~30	Unmarried	Junior college or undergraduate	Employee	Good	Less than 50000 CY	0	42.5	34	2	2	1	1	2	3	1	2	1	1	2	2	1	2	2	3	2	2	1	1		0	35	28	1	1	2	1	2	1	1	1	2	1	1	1	2	1
146	Agree	male	51~60	Married	Junior high school or lower	Farmer	Good	Less than 50000 CY	0	36.25	29	2	2	1	1	1	3	1	1	1	3	1	1	1	1	1	3	1	2	1	1		0	35	28	1	1	1	1	1	2	1	1	2	1	1	1	1	2
147	Agree	female	31~40	Married	Junior college or undergraduate	Teacher	Normal	Less than 50000 CY	1	57.5	46	2	3	2	3	2	3	2	2	2	2	2	3	2	2	3	2	3	3	1	2		1	50	40	2	2	3	2	2	1	2	2	3	1	1	2	1	2
148	Agree	female	41~50	Married	Junior high school or lower	Farmer	Good	Less than 50000 CY	0	43.75	35	1	3	1	1	1	4	1	1	1	1	1	3	1	1	1	4	4	3	1	1		0	33.75	27	1	1	1	1	1	1	2	1	1	1	1	1	1	2
149	Agree	female	41~50	Married	Senior high school	Farmer	Good	50000-100000 CY	0	42.5	34	1	3	1	1	3	3	1	1	1	2	2	3	1	1	1	1	4	1	1	2		0	27.5	22	1	1	1	1	1	1	1	1	1	1	1	1	1	1
150	Agree	female	41~50	Married	Senior high school	Farmer	Good	Less than 50000 CY	0	36.25	29	1	3	1	2	2	3	1	1	1	1	2	2	1	1	1	2	1	1	1	1		0	32.5	26	1	1	2	1	1	1	1	2	1	1	1	1	1	1
151	Agree	male	41~50	Divorced /widowed	Junior college or undergraduate	Employee	Very good	100000-200000 CY	0	26.25	21	1	1	1	2	1	1	1	1	1	1	1	1	1	1	1	1	1	1	1	1		0	31.25	25	1	1	1	1	1	1	1	1	1	1	1	1	1	1
152	Agree	female	26~30	Married	Junior college or undergraduate	Doctor	Good	50000-100000 CY	3	70	56	2	3	2	3	4	4	2	2	2	2	3	3	3	3	4	3	3	3	2	3		2	63.75	51	3	2	3	2	3	2	3	3	3	3	2	2	3	2
153	Agree	female	26~30	Married	Junior college or undergraduate	Doctor	Good	50000-100000 CY	2	63.75	51	2	4	2	3	3	3	1	2	2	2	3	3	3	3	3	3	2	3	1	3		1	55	44	3	1	3	2	2	2	2	2	2	2	2	2	2	2
154	Agree	female	26~30	Unmarried	Master or above	Medical student	Very good	Less than 50000 CY	0	30	24	1	4	1	1	1	1	1	1	1	1	1	2	1	1	1	1	1	1	1	1		0	28.75	23	1	1	1	1	1	1	1	1	1	1	1	1	1	1
155	Agree	male	31~40	Married	Master or above	Doctor	Good	100000-200000 CY	2	62.5	50	2	4	2	2	4	3	2	2	3	2	3	2	3	1	4	3	3	3	1	1		2	60	48	3	2	3	2	2	3	2	2	3	3	2	2	3	2
156	Agree	female	18~25	Unmarried	Junior college or undergraduate	Nurse	Normal	50000-100000 CY	0	38.75	31	2	4	1	2	1	2	1	1	1	1	2	2	1	1	1	1	2	1	2	2		0	28.75	23	1	1	1	1	1	1	1	1	1	1	1	1	1	1
157	Agree	female	31~40	Married	Senior high school	Businessman	Good	200000-300000 CY	0	46.25	37	2	3	1	2	3	3	1	2	1	2	1	3	2	1	2	1	1	2	1	3		0	45	36	3	2	2	1	2	1	2	2	2	1	2	1	2	1
158	Agree	female	26~30	Unmarried	Junior college or undergraduate	Nurse	Normal	50000-100000 CY	1	52.5	42	1	4	1	3	4	4	1	1	2	2	2	2	1	2	1	3	3	3	1	1		0	42.5	34	1	1	1	1	3	1	2	2	2	2	2	1	2	1
159	Agree	male	51~60	Married	Junior college or undergraduate	Employee	Good	100000-200000 CY	0	42.5	34	1	2	1	1	2	4	1	1	1	1	2	2	1	2	1	3	3	3	1	1		0	25	20	1	1	1	1	1	1	1	1	1	1	1	1	1	1
160	Agree	female	31~40	Married	Master or above	Doctor	Good	50000-100000 CY	0	35	28	1	2	3	3	1	1	1	2	2	2	1	1	1	1	1	1	1	1	1	1		0	36.25	29	1	1	1	1	1	2	2	2	1	2	2	2	1	1
161	Agree	male	41~50	Married	Junior college or undergraduate	Officer	Normal	50000-100000 CY	1	56.25	45	2	4	1	3	3	4	1	1	1	2	4	1	1	3	3	3	3	3	1	1		1	55	44	1	1	1	1	3	1	3	3	3	2	3	2	3	2
162	Agree	male	41~50	Married	Junior high school or lower	Farmer	Normal	Less than 50000 CY	1	52.5	42	2	3	1	2	2	4	1	1	1	2	1	4	2	3	1	3	2	3	1	3		0	38.75	31	2	2	1	1	3	1	1	1	3	1	1	1	1	1
163	Agree	female	26~30	Unmarried	Junior college or undergraduate	Nurse	Good	50000-100000 CY	3	78.75	63	2	3	4	2	3	3	4	3	3	3	4	4	4	4	3	4	3	3	2	2		2	66.25	53	3	2	2	2	2	4	4	3	2	2	2	2	2	3
164	Agree	female	26~30	Married	Junior college or undergraduate	Nurse	Good	50000-100000 CY	0	43.75	35	2	3	2	2	2	2	1	2	2	2	2	1	2	2	1	1	2	2	1	1		1	51.25	41	2	1	3	2	2	1	2	2	2	3	2	2	1	2
165	Agree	female	18~25	Unmarried	Senior high school	Non-Medical student	Good	Less than 50000 CY	1	58.75	47	1	3	1	3	2	4	2	2	1	3	1	4	2	3	1	4	4	3	2	1		1	52.5	42	3	2	2	1	4	2	1	3	4	1	1	1	3	1
166	Agree	female	31~40	Married	Junior college or undergraduate	Nurse	Good	50000-100000 CY	0	38.75	31	2	2	1	2	1	3	1	1	1	2	1	1	1	1	1	3	3	2	1	1		0	36.25	29	1	1	1	1	3	1	1	2	1	1	1	1	1	1
167	Agree	female	51~60	Divorced /widowed	Junior high school or lower	Farmer	Poor	Less than 50000 CY	1	53.75	43	2	2	1	2	4	4	1	1	1	2	2	3	2	1	3	3	3	2	2	2		0	38.75	31	2	2	2	2	2	1	1	1	2	1	2	1	2	1
168	Agree	female	31~40	Married	Junior college or undergraduate	Nurse	Normal	50000-100000 CY	1	52.5	42	2	3	2	2	2	2	1	2	2	2	2	3	2	2	2	3	2	2	1	3		1	52.5	42	2	2	2	1	3	1	2	2	3	2	2	2	3	1
169	Agree	female	26~30	Unmarried	Junior college or undergraduate	Nurse	Normal	Less than 50000 CY	3	76.25	61	2	4	3	4	2	3	3	2	3	4	3	3	3	3	4	4	4	3	1	3		3	71.25	57	4	2	4	4	3	2	4	4	3	3	2	2	3	2
170	Agree	female	31~40	Married	Junior college or undergraduate	Nurse	Very good	100000-200000 CY	0	40	32	2	3	2	1	3	1	1	2	1	2	1	1	3	3	1	1	1	1	1	1		0	41.25	33	2	2	1	3	1	2	2	2	1	2	2	2	1	1
171	Agree	female	41~50	Married	Junior college or undergraduate	Doctor	Good	50000-100000 CY	1	52.5	42	1	3	1	2	3	4	1	2	2	2	1	1	1	3	2	3	3	3	1	3		0	42.5	34	2	1	2	1	4	1	1	1	2	2	1	1	4	1
172	Agree	female	18~25	Married	Junior college or undergraduate	Nurse	Very good	Less than 50000 CY	0	27.5	22	1	1	1	2	2	1	1	1	1	1	1	1	1	1	1	1	1	1	1	1		0	30	24	1	1	1	1	1	1	1	1	1	1	1	1	1	1
173	Agree	male	51~60	Married	Senior high school	Doctor	Good	50000-100000 CY	0	45	36	2	3	2	3	1	3	1	1	1	1	1	2	1	1	2	2	3	2	2	2		0	43.75	35	2	1	1	1	1	2	2	2	2	2	2	1	1	2
174	Agree	male	41~50	Married	Junior college or undergraduate	Doctor	Normal	50000-100000 CY	0	43.75	35	2	2	1	2	1	2	2	1	2	2	2	2	2	2	2	2	2	2	1	1		0	47.5	38	2	2	2	1	2	1	2	2	2	2	2	2	1	2
175	Agree	female	26~30	Married	Junior college or undergraduate	Nurse	Good	Less than 50000 CY	0	46.25	37	2	3	2	3	2	4	1	2	2	1	1	3	1	1	2	2	1	2	1	1		0	43.75	35	1	1	2	1	3	1	2	1	3	2	1	1	1	1
176	Agree	female	18~25	Married	Junior college or undergraduate	Nurse	Good	Less than 50000 CY	1	52.5	42	1	4	1	1	1	3	1	2	2	2	3	3	2	2	1	4	3	3	1	2		0	46.25	37	3	2	2	1	3	2	2	2	3	1	2	2	1	1
177	Agree	female	26~30	Unmarried	Junior college or undergraduate	Nurse	Good	Less than 50000 CY	0	47.5	38	1	4	1	2	3	4	1	1	1	2	1	1	1	1	1	4	3	4	1	1		0	33.75	27	1	2	1	1	1	1	2	1	1	1	2	1	1	1
178	Agree	female	31~40	Married	Junior high school or lower	Farmer	Normal	50000-100000 CY	0	41.25	33	1	1	1	3	3	3	1	2	1	2	2	2	1	1	3	1	1	1	1	2		0	40	32	2	1	1	1	2	1	1	2	2	1	1	1	2	1
179	Agree	female	26~30	Unmarried	Junior college or undergraduate	Doctor	Good	50000-100000 CY	0	42.5	34	1	3	1	3	1	3	1	2	1	2	2	2	1	2	1	1	2	2	1	2		0	33.75	27	1	1	1	1	2	1	1	2	1	1	1	2	1	1
180	Agree	male	51~60	Married	Master or above	Officer	Normal	100000-200000 CY	0	30	24	1	3	1	1	1	3	1	1	1	1	1	1	1	1	1	1	1	1	1	1		0	32.5	26	1	1	1	1	1	1	1	1	1	1	1	1	1	1
181	Agree	male	31~40	Married	Junior college or undergraduate	Doctor	Good	50000-100000 CY	0	32.5	26	2	2	1	2	2	2	1	1	1	2	1	1	1	1	1	1	1	1	1	1		0	32.5	26	1	1	1	1	1	1	2	1	1	1	1	1	1	1
182	Agree	female	31~40	Married	Junior college or undergraduate	Nurse	Good	Less than 50000 CY	1	55	44	2	4	1	2	3	4	1	1	1	1	1	4	2	2	4	3	3	3	1	1		0	36.25	29	1	1	1	1	1	1	1	1	4	1	1	1	1	1
183	Agree	male	31~40	Divorced /widowed	Junior college or undergraduate	Doctor	Good	50000-100000 CY	1	52.5	42	2	2	2	2	1	4	1	2	1	3	4	2	2	1	2	3	2	1	1	4		0	47.5	38	2	1	1	1	3	1	2	2	3	1	1	1	4	1
184	Agree	male	41~50	Married	Junior college or undergraduate	Doctor	Normal	50000-100000 CY	0	43.75	35	2	2	1	2	1	2	2	1	1	2	2	2	2	2	2	2	2	2	1	2		0	46.25	37	2	2	2	1	2	1	2	2	2	2	2	2	1	1
185	Agree	female	26~30	Married	Junior college or undergraduate	Nurse	Good	Less than 50000 CY	1	53.75	43	2	3	2	2	2	2	1	2	2	2	2	2	2	2	2	3	3	3	1	3		1	52.5	42	2	2	2	2	2	2	2	2	2	2	2	2	2	2
186	Agree	male	41~50	Married	Junior college or undergraduate	Employee	Good	200000-300000 CY	0	30	24	1	3	1	1	1	1	1	1	1	1	1	1	1	1	1	3	1	1	1	1		0	31.25	25	1	1	1	1	1	1	1	1	1	1	1	1	1	1
187	Agree	male	26~30	Unmarried	Junior college or undergraduate	Nurse	Good	Less than 50000 CY	1	55	44	2	3	1	1	1	3	1	1	2	2	3	3	2	3	2	3	3	3	2	3		1	55	44	2	2	2	2	3	2	2	2	3	2	2	2	3	2
188	Agree	male	31~40	Married	Junior college or undergraduate	Doctor	Normal	100000-200000 CY	2	67.5	54	3	3	1	3	2	3	1	3	3	4	3	3	3	3	2	3	3	3	2	3		2	61.25	49	2	2	3	2	3	2	3	4	3	3	2	1	3	1
189	Agree	male	41~50	Married	Junior college or undergraduate	Employee	Good	50000-100000 CY	0	37.5	30	1	2	1	2	1	1	1	1	1	2	2	3	2	2	2	2	1	1	1	1		0	37.5	30	4	1	2	1	1	1	1	2	2	1	1	1	1	1
190	Agree	male	18~25	Unmarried	Senior high school	Farmer	Good	50000-100000 CY	1	57.5	46	1	4	1	1	4	4	1	1	1	1	3	3	1	2	1	4	4	3	2	4		0	38.75	31	2	1	1	1	4	1	1	1	3	1	1	1	3	1
191	Agree	male	26~30	Unmarried	Senior high school	Farmer	Very good	Less than 50000 CY	0	32.5	26	1	4	1	1	1	1	1	1	1	1	1	1	1	1	1	1	4	1	1	1		0	28.75	23	1	1	1	1	1	1	1	1	1	1	1	1	1	1
192	Agree	male	26~30	Married	Junior college or undergraduate	Businessman	Very good	100000-200000 CY	0	28.75	23	1	1	1	3	1	1	1	1	1	1	1	1	1	1	1	1	2	1	1	1		0	28.75	23	1	1	1	1	1	1	1	1	1	1	1	1	1	1
193	Agree	male	51~60	Married	Junior high school or lower	Farmer	Very good	Less than 50000 CY	2	62.5	50	1	4	1	1	4	4	1	1	1	1	4	4	1	4	1	4	4	4	1	4		0	40	32	1	1	1	1	4	1	1	1	4	1	1	1	4	1
194	Agree	female	26~30	Married	Junior college or undergraduate	Nurse	Normal	50000-100000 CY	1	51.25	41	1	4	1	3	3	4	1	3	2	3	2	1	2	1	1	2	2	2	1	2		1	52.5	42	3	2	1	1	3	1	2	3	1	2	2	2	4	3
195	Agree	female	31~40	Married	Junior college or undergraduate	Nurse	Normal	50000-100000 CY	0	48.75	39	2	3	1	2	3	4	2	2	1	2	1	2	2	1	2	2	2	3	1	1		0	43.75	35	2	1	2	1	2	1	2	2	3	1	2	1	1	1
196	Agree	male	26~30	Married	Senior high school	Farmer	Very good	50000-100000 CY	0	25	20	1	1	1	1	1	1	1	1	1	1	1	1	1	1	1	1	1	1	1	1		0	28.75	23	1	1	1	1	1	1	1	1	1	1	1	1	1	1
197	Agree	male	41~50	Married	Junior college or undergraduate	Employee	Good	50000-100000 CY	0	41.25	33	2	2	1	3	2	2	1	1	1	2	2	2	1	2	1	2	1	2	1	2		0	40	32	2	1	2	1	1	1	2	2	2	1	1	2	1	2
198	Agree	male	~18	Unmarried	Senior high school	Non-Medical student	Very good	Less than 50000 CY	0	42.5	34	1	2	1	3	1	2	1	2	1	1	1	3	2	1	2	2	2	3	1	2		0	31.25	25	2	2	1	1	1	2	1	2	2	1	1	1	1	1
199	Agree	male	41~50	Married	Junior college or undergraduate	Doctor	Good	50000-100000 CY	0	46.25	37	2	1	1	2	1	4	2	1	4	2	3	2	2	1	2	2	1	2	1	1		0	38.75	31	1	1	1	1	1	1	1	2	1	2	1	2	1	1
200	Agree	female	61~	Divorced /widowed	Senior high school	Retired re-Employee	Very good	Less than 50000 CY	0	30	24	1	3	1	2	1	1	1	1	1	2	1	1	1	1	1	1	1	1	1	1		0	32.5	26	1	1	1	1	1	1	1	1	1	1	1	1	1	1
201	Agree	female	31~40	Divorced /widowed	Junior college or undergraduate	Nurse	Good	50000-100000 CY	0	40	32	2	2	2	4	1	1	1	2	1	1	2	1	1	2	2	2	1	2	1	1		0	38.75	31	2	1	1	1	3	1	1	2	1	2	1	1	1	2
202	Agree	male	26~30	Married	Junior college or undergraduate	Farmer	Good	50000-100000 CY	0	27.5	22	1	1	1	2	1	1	1	1	1	1	1	1	1	1	2	1	1	1	1	1		0	30	24	1	1	1	1	1	1	1	1	1	1	1	1	1	2
203	Agree	female	26~30	Married	Junior college or undergraduate	Nurse	Good	50000-100000 CY	0	33.75	27	2	1	1	2	1	1	1	1	1	2	1	1	1	1	1	1	3	2	1	2		0	38.75	31	2	1	2	1	1	1	1	2	1	1	1	2	3	1
204	Agree	male	31~40	Married	Junior high school or lower	Farmer	Good	50000-100000 CY	1	50	40	2	3	1	1	4	4	1	1	1	1	4	4	1	1	2	3	1	1	1	3		0	25	20	1	1	1	1	1	1	1	1	1	1	1	1	1	1
205	Agree	female	26~30	Unmarried	Junior college or undergraduate	Nurse	Good	50000-100000 CY	0	48.75	39	2	4	1	2	2	2	1	2	2	1	2	2	2	2	1	2	3	3	1	2		0	41.25	33	2	1	2	1	2	1	2	2	3	2	1	1	2	1
206	Agree	female	51~60	Married	Junior high school or lower	Farmer	Very good	Less than 50000 CY	2	62.5	50	1	4	1	1	4	4	1	1	1	1	4	4	1	4	1	4	4	4	1	4		0	40	32	1	1	1	1	4	1	1	1	4	1	1	1	4	1
207	Agree	male	31~40	Married	Junior college or undergraduate	Employee	Very good	50000-100000 CY	0	33.75	27	1	2	1	2	1	4	1	1	1	1	1	1	1	1	1	3	1	1	1	1		0	30	24	1	1	1	1	1	1	1	1	1	1	1	1	1	1
208	Agree	male	18~25	Unmarried	Junior college or undergraduate	Non-Medical student	Good	Less than 50000 CY	0	37.5	30	1	2	1	1	1	2	1	1	1	1	1	2	2	2	1	4	2	2	1	1		0	35	28	1	2	2	1	1	2	1	2	2	1	1	1	1	1
209	Agree	female	26~30	Married	Junior college or undergraduate	Nurse	Good	Less than 50000 CY	0	30	24	1	2	1	2	2	2	1	1	1	1	1	1	1	1	1	1	1	1	1	1		0	30	24	1	1	1	1	1	1	1	1	1	1	1	1	1	1
210	Agree	male	18~25	Unmarried	Senior high school	Employee	Good	50000-100000 CY	0	41.25	33	1	3	1	2	1	2	1	1	1	2	2	2	1	2	2	2	2	2	1	2		0	35	28	1	1	1	1	1	1	2	2	2	1	1	1	1	1
211	Agree	male	41~50	Married	Junior college or undergraduate	Employee	Good	200000-300000 CY	0	30	24	1	3	1	1	1	3	1	1	1	1	1	1	1	1	1	1	1	1	1	1		0	32.5	26	1	1	1	1	1	1	1	1	2	1	1	1	1	2
212	Agree	female	31~40	Married	Senior high school	Businessman	Normal	50000-100000 CY	0	36.25	29	2	2	1	2	1	2	1	1	1	2	1	1	2	1	2	2	1	1	1	2		0	36.25	29	2	2	2	1	1	1	1	2	2	1	1	1	1	1
213	Agree	female	18~25	Unmarried	Junior college or undergraduate	Nurse	Normal	Less than 50000 CY	1	53.75	43	2	2	1	2	2	1	2	2	2	3	3	2	2	1	2	3	3	3	2	3		1	51.25	41	2	2	2	2	4	1	2	2	3	2	1	2	2	1
214	Agree	female	18~25	Unmarried	Junior college or undergraduate	Nurse	Very good	Less than 50000 CY	0	33.75	27	1	4	1	2	1	1	1	1	1	1	1	2	1	1	1	2	2	1	1	1		0	33.75	27	1	1	1	1	2	1	2	1	1	1	1	1	1	1
215	Disgree	female	41~50	Married	Junior college or undergraduate	Nurse	Normal	100000-200000 CY	0	35	28	1	1	1	4	1	1	1	1	1	1	1	1	1	2	1	1	3	3	1	1		0	33.75	27	1	1	1	1	2	1	1	1	1	1	1	1	1	1
216	Agree	female	31~40	Married	Junior college or undergraduate	Nurse	Good	50000-100000 CY	0	41.25	33	2	2	2	1	1	4	1	4	1	1	1	1	1	1	2	2	2	2	1	1		0	30	24	1	1	1	1	1	1	1	1	1	1	1	1	1	1
217	Agree	female	31~40	Married	Junior college or undergraduate	Nurse	Good	100000-200000 CY	0	26.25	21	1	1	1	2	1	1	1	1	1	1	1	1	1	1	1	1	1	1	1	1		0	28.75	23	1	1	1	1	1	1	1	1	1	1	1	1	1	1
218	Agree	female	51~60	Married	Junior college or undergraduate	Doctor	Good	100000-200000 CY	0	31.25	25	1	4	1	1	2	1	1	1	1	1	1	1	1	1	1	2	1	1	1	1		0	28.75	23	1	1	1	1	1	1	1	1	1	1	1	1	1	1
219	Agree	female	18~25	Unmarried	Junior college or undergraduate	Nurse	Normal	Less than 50000 CY	0	33.75	27	1	1	1	2	3	3	2	1	1	1	1	2	1	1	1	1	1	1	1	1		0	31.25	25	1	1	1	1	1	1	1	1	1	1	1	1	1	1
220	Agree	male	26~30	Unmarried	Junior college or undergraduate	Employee	Normal	50000-100000 CY	1	53.75	43	1	1	2	1	2	2	1	1	1	2	3	4	1	3	2	4	4	4	1	3		0	45	36	3	2	3	1	3	1	1	2	4	1	1	1	1	1
221	Agree	male	41~50	Married	Junior high school or lower	Employee	Good	Less than 50000 CY	0	48.75	39	1	2	1	1	2	4	2	1	1	2	3	3	2	1	1	3	3	1	2	3		0	35	28	1	1	1	1	3	1	1	1	3	1	1	2	3	1
222	Agree	male	51~60	Married	Junior college or undergraduate	Doctor	Good	100000-200000 CY	0	35	28	1	4	1	1	3	2	1	1	1	1	2	2	1	1	1	1	1	1	1	1		0	31.25	25	1	1	1	1	1	1	1	2	1	1	1	1	1	1
223	Agree	female	26~30	Unmarried	Master or above	Doctor	Very good	50000-100000 CY	0	35	28	1	2	1	1	1	1	1	4	1	1	1	3	1	1	1	2	1	2	1	1		0	31.25	25	1	1	1	1	2	1	1	1	2	1	1	1	1	1
224	Agree	male	41~50	Married	Junior college or undergraduate	Employee	Good	50000-100000 CY	0	36.25	29	2	3	1	1	1	2	1	1	1	2	2	2	1	2	1	1	1	2	1	1		0	31.25	25	2	1	1	1	1	1	1	2	2	1	1	1	1	1
225	Agree	female	26~30	Married	Junior college or undergraduate	Nurse	Normal	50000-100000 CY	1	52.5	42	2	3	2	2	3	3	1	2	1	2	3	3	2	2	2	1	3	3	1	1		0	40	32	1	1	2	1	3	1	1	2	3	2	1	1	1	1
226	Agree	male	51~60	Married	Junior college or undergraduate	Doctor	Normal	100000-200000 CY	2	67.5	54	3	1	2	3	3	2	1	2	1	2	4	4	3	4	3	3	3	4	3	3		2	63.75	51	2	2	2	2	4	1	2	3	4	2	3	2	3	2
227	Agree	male	41~50	Married	Master or above	Doctor	Good	100000-200000 CY	2	63.75	51	2	3	2	2	3	3	2	3	2	2	3	3	2	2	4	3	3	4	2	1		2	61.25	49	3	2	3	2	2	3	3	2	3	2	2	2	3	2
228	Agree	female	18~25	Unmarried	Junior college or undergraduate	Nurse	Normal	50000-100000 CY	0	45	36	2	1	1	2	1	2	1	1	2	2	2	3	2	2	2	3	2	2	1	2		0	42.5	34	2	1	1	1	3	1	2	2	2	1	1	1	2	1
229	Agree	female	41~50	Married	Junior college or undergraduate	Doctor	Good	100000-200000 CY	2	62.5	50	2	4	2	2	2	3	2	2	3	2	3	2	2	3	3	3	3	2	2	3		1	57.5	46	2	2	3	2	3	2	2	3	3	2	2	2	3	2
230	Agree	male	41~50	Married	Senior high school	Businessman	Good	50000-100000 CY	0	42.5	34	2	3	2	2	3	1	1	1	2	2	2	1	2	1	2	3	1	1	1	1		0	46.25	37	2	2	2	1	1	1	2	1	2	2	3	2	1	2
231	Agree	male	31~40	Married	Master or above	Medical student	Good	100000-200000 CY	2	65	52	2	3	2	3	3	4	2	2	2	3	3	3	2	3	4	3	1	3	1	3		1	52.5	42	3	1	1	2	3	1	3	3	4	1	2	3	1	3
232	Agree	male	41~50	Married	Junior college or undergraduate	Doctor	Very good	200000-300000 CY	2	65	52	2	4	2	2	3	3	2	2	3	2	3	2	3	2	4	3	3	3	1	3		2	61.25	49	3	2	3	2	3	2	3	3	2	2	2	2	3	2
233	Agree	male	31~40	Married	Junior college or undergraduate	Nurse	Good	100000-200000 CY	1	52.5	42	1	3	2	3	4	3	1	2	2	2	2	3	2	1	1	3	2	2	1	2		0	47.5	38	2	2	2	2	2	1	2	2	2	2	2	1	2	1
234	Agree	female	51~60	Married	Junior college or undergraduate	Retired re-Employee	Good	100000-200000 CY	0	26.25	21	1	2	1	1	1	1	1	1	1	1	1	1	1	1	1	1	1	1	1	1		0	33.75	27	1	1	1	1	2	1	2	2	2	2	1	1	1	1
235	Agree	female	31~40	Married	Junior college or undergraduate	Nurse	Good	50000-100000 CY	0	42.5	34	1	4	1	3	1	1	1	2	2	2	1	3	1	1	1	4	2	1	1	1		0	35	28	1	1	1	1	1	1	1	2	1	1	2	1	1	1
236	Agree	female	41~50	Married	Junior college or undergraduate	Doctor	Poor	100000-200000 CY	1	52.5	42	2	3	2	2	2	3	1	1	2	3	1	3	2	4	2	2	1	4	1	1		1	52.5	42	1	2	2	1	4	1	4	2	3	2	2	1	1	3
237	Agree	female	31~40	Married	Junior college or undergraduate	Nurse	Good	50000-100000 CY	2	65	52	2	4	2	2	3	3	2	2	3	2	3	2	3	2	4	3	3	3	1	3		2	61.25	49	3	2	3	2	3	3	2	2	2	2	2	2	3	2
238	Agree	male	41~50	Married	Junior high school or lower	Farmer	Good	50000-100000 CY	0	28.75	23	1	1	1	1	1	2	1	1	1	1	1	3	1	1	1	1	1	1	1	1		0	31.25	25	1	1	1	1	1	1	1	2	1	2	1	1	1	1
239	Agree	female	18~25	Unmarried	Junior college or undergraduate	Nurse	Very good	Less than 50000 CY	0	36.25	29	1	1	1	2	3	2	2	1	1	2	1	2	1	1	1	2	1	2	1	1		0	40	32	1	1	1	1	1	1	2	2	2	1	1	1	4	1
240	Agree	female	51~60	Married	Junior college or undergraduate	Doctor	Good	200000-300000 CY	0	41.25	33	1	3	1	2	1	2	1	3	1	1	2	2	1	2	1	2	2	2	1	2		0	32.5	26	1	1	1	1	2	1	1	1	1	1	1	1	1	1
241	Agree	male	51~60	Married	Junior college or undergraduate	Doctor	Good	100000-200000 CY	2	66.25	53	2	4	2	3	3	4	2	2	3	2	3	3	2	3	2	3	3	3	1	3		2	61.25	49	3	2	3	2	3	2	3	2	2	2	3	2	3	3
242	Agree	female	26~30	Married	Junior college or undergraduate	Doctor	Good	100000-200000 CY	2	68.75	55	2	4	3	2	4	3	2	2	3	2	3	2	3	3	4	3	3	3	1	3		2	62.5	50	3	2	3	2	3	2	2	2	3	3	2	2	3	2
243	Agree	male	41~50	Married	Master or above	Doctor	Good	50000-100000 CY	0	28.75	23	1	4	1	1	1	1	1	1	1	1	1	1	1	1	1	1	1	1	1	1		0	30	24	1	1	1	1	1	1	1	2	1	1	1	1	1	1
244	Agree	female	26~30	Married	Junior college or undergraduate	Nurse	Good	50000-100000 CY	0	26.25	21	1	1	1	1	1	1	1	1	1	1	1	1	1	1	1	2	1	1	1	1		0	28.75	23	1	1	1	1	1	1	1	1	1	1	1	1	1	1
245	Agree	female	26~30	Unmarried	Junior college or undergraduate	Nurse	Normal	Less than 50000 CY	0	42.5	34	2	2	1	2	2	2	1	2	2	2	1	2	1	2	1	2	2	2	1	2		0	45	36	1	1	1	1	2	1	3	1	2	2	2	1	2	1
246	Agree	male	31~40	Married	Junior high school or lower	Farmer	Good	Less than 50000 CY	1	52.5	42	1	4	1	3	3	3	2	1	1	1	2	3	1	2	1	3	3	3	1	3		0	43.75	35	1	1	1	1	4	1	3	1	3	1	1	1	1	1
247	Agree	male	26~30	Unmarried	Master or above	Doctor	Very good	Less than 50000 CY	0	28.75	23	1	1	1	2	1	1	1	1	1	2	1	1	1	1	1	1	2	1	1	1		0	32.5	26	1	1	1	1	1	2	2	1	1	1	1	1	1	1
248	Agree	female	31~40	Married	Junior college or undergraduate	Employee	Good	More than 300000 CY	0	30	24	1	2	1	1	1	1	1	1	1	2	1	1	1	2	1	1	1	1	1	2		0	28.75	23	1	1	1	1	1	1	1	1	1	1	1	1	1	1
249	Agree	female	18~25	Married	Junior high school or lower	Farmer	Good	Less than 50000 CY	0	36.25	29	1	1	1	2	1	4	1	1	1	1	1	1	1	1	1	1	2	2	1	4		0	45	36	4	1	1	1	4	1	3	1	1	1	1	2	4	1
250	Agree	female	26~30	Married	Junior college or undergraduate	Nurse	Good	50000-100000 CY	0	33.75	27	2	2	2	1	1	1	1	1	1	1	2	1	1	1	2	2	1	2	1	1		0	40	32	1	1	1	1	2	1	1	3	2	1	1	1	1	1
251	Agree	male	51~60	Married	Junior college or undergraduate	Doctor	Good	200000-300000 CY	0	36.25	29	1	2	1	1	2	2	1	1	1	1	2	2	1	1	1	2	2	2	1	2		0	36.25	29	1	1	1	1	2	2	1	1	2	1	2	1	2	2
252	Agree	female	61~	Married	Junior college or undergraduate	Retired re-Employee	Normal	50000-100000 CY	1	51.25	41	2	3	2	3	1	4	2	1	2	2	2	2	2	2	2	3	2	2	1	1		1	52.5	42	2	1	2	2	2	1	3	2	3	2	2	1	2	3
253	Agree	male	31~40	Married	Master or above	Doctor	Good	100000-200000 CY	0	27.5	22	1	3	1	1	1	1	1	1	1	1	1	1	1	1	1	1	1	1	1	1		0	28.75	23	1	1	1	1	1	1	1	1	1	1	1	1	1	1
254	Agree	female	31~40	Married	Junior college or undergraduate	Nurse	Good	50000-100000 CY	2	61.25	49	2	3	3	2	3	3	1	2	2	2	4	3	3	2	2	3	2	3	1	3		2	60	48	2	2	2	3	3	2	2	3	3	2	3	3	3	2
255	Agree	female	18~25	Unmarried	Junior college or undergraduate	Nurse	Good	50000-100000 CY	0	43.75	35	2	4	2	1	1	1	1	3	1	1	2	2	1	2	1	3	2	2	1	2		0	31.25	25	1	1	1	1	1	1	1	1	2	1	1	1	1	1
256	Agree	male	41~50	Married	Junior college or undergraduate	Doctor	Good	50000-100000 CY	0	36.25	29	1	1	2	2	1	1	1	1	1	1	1	3	2	1	2	2	2	2	1	1		0	36.25	29	3	1	2	1	3	1	1	1	1	1	1	1	1	1
257	Agree	male	41~50	Married	Master or above	Doctor	Good	100000-200000 CY	0	48.75	39	2	1	2	4	2	4	1	1	2	3	2	1	2	1	3	2	2	2	1	1		0	43.75	35	2	2	2	2	4	1	1	2	2	2	1	1	2	1
258	Agree	female	18~25	Unmarried	Junior college or undergraduate	Nurse	Normal	Less than 50000 CY	3	73.75	59	4	3	2	4	3	4	2	2	2	3	3	4	3	2	3	4	4	3	1	3		1	57.5	46	3	3	3	2	2	2	2	3	4	2	2	1	3	1
259	Agree	female	31~40	Married	Master or above	Doctor	Good	50000-100000 CY	2	66.25	53	2	4	2	2	3	3	2	3	2	2	3	3	2	2	4	3	3	3	1	4		2	63.75	51	3	2	3	2	3	3	3	2	2	2	2	2	3	3
260	Agree	female	31~40	Married	Junior college or undergraduate	Doctor	Good	100000-200000 CY	0	31.25	25	1	3	1	1	2	2	1	1	1	1	1	1	1	1	1	2	1	1	1	1		0	32.5	26	1	1	1	1	1	1	2	1	2	1	1	1	1	1
261	Agree	male	51~60	Married	Master or above	Doctor	Good	More than 300000 CY	2	66.25	53	2	4	2	3	3	4	2	2	3	2	3	3	2	3	2	3	3	3	1	3		2	63.75	51	3	2	3	2	3	2	3	3	2	2	3	3	3	3
262	Agree	female	18~25	Married	Junior college or undergraduate	Nurse	Good	Less than 50000 CY	0	35	28	1	3	1	2	3	1	2	1	1	1	1	2	2	1	1	1	1	1	1	1		0	31.25	25	1	1	1	1	1	1	1	1	2	1	2	1	1	1
263	Agree	female	41~50	Married	Master or above	Medical student	Good	200000-300000 CY	2	68.75	55	2	4	2	3	3	4	2	2	3	2	3	2	3	2	4	3	3	3	1	4		2	62.5	50	3	2	3	2	3	2	3	3	3	2	2	2	3	2
264	Agree	female	41~50	Married	Junior college or undergraduate	Doctor	Good	100000-200000 CY	2	65	52	2	4	2	3	3	4	1	3	2	2	3	2	3	2	2	3	3	3	1	4		2	62.5	50	3	2	2	2	3	2	3	3	3	2	3	2	3	2
265	Agree	female	18~25	Unmarried	Junior college or undergraduate	Nurse	Good	Less than 50000 CY	0	27.5	22	1	1	1	1	2	2	1	1	1	1	1	1	1	1	1	1	1	1	1	1		0	28.75	23	1	1	1	1	1	1	1	1	1	1	1	1	1	1
266	Agree	male	31~40	Married	Junior college or undergraduate	Doctor	Very good	100000-200000 CY	2	66.25	53	2	4	2	2	4	3	2	2	2	3	3	2	3	2	2	3	3	3	2	4		2	60	48	2	2	2	2	3	2	3	3	3	2	2	3	3	2
267	Agree	male	41~50	Married	Master or above	Doctor	Good	200000-300000 CY	0	31.25	25	1	3	1	1	1	1	1	1	1	1	1	1	1	1	1	2	2	2	1	1		0	28.75	23	1	1	1	1	1	1	1	1	1	1	1	1	1	1
268	Agree	female	26~30	Married	Junior college or undergraduate	Nurse	Good	50000-100000 CY	0	42.5	34	1	4	1	1	2	2	1	1	1	1	2	3	2	1	2	4	1	2	1	1		0	36.25	29	1	1	1	1	4	1	2	1	4	1	1	1	3	1
269	Agree	female	31~40	Married	Junior college or undergraduate	Nurse	Normal	100000-200000 CY	0	47.5	38	2	4	1	1	3	3	2	1	1	1	2	1	2	1	2	3	3	3	1	1		0	47.5	38	2	2	2	2	4	1	2	2	4	2	1	1	2	1
270	Agree	female	26~30	Unmarried	Junior college or undergraduate	Nurse	Good	Less than 50000 CY	2	60	48	3	3	3	3	3	3	2	2	1	2	2	1	1	4	2	3	3	3	1	3		1	56.25	45	2	2	2	3	3	1	3	3	3	1	3	1	1	1
271	Agree	female	31~40	Married	Junior college or undergraduate	Nurse	Good	100000-200000 CY	0	37.5	30	1	2	1	2	2	1	1	1	1	1	2	2	1	2	1	2	2	2	1	2		0	30	24	1	1	1	1	2	1	1	1	2	1	1	1	1	1
272	Agree	female	31~40	Married	Junior high school or lower	Employee	Good	Less than 50000 CY	1	52.5	42	1	1	2	2	4	4	1	1	1	2	2	3	2	2	1	3	3	3	1	3		0	48.75	39	3	2	2	1	4	1	1	2	3	2	2	1	2	1
273	Agree	female	26~30	Married	Junior college or undergraduate	Nurse	Good	50000-100000 CY	0	43.75	35	2	2	2	2	1	1	1	2	2	2	2	2	2	1	2	2	2	2	1	2		0	41.25	33	2	1	2	1	2	1	2	2	2	2	1	1	1	1
274	Agree	female	18~25	Unmarried	Junior college or undergraduate	Nurse	Normal	Less than 50000 CY	0	38.75	31	1	3	1	2	3	2	1	1	1	1	1	1	1	1	1	2	2	3	1	2		0	28.75	23	1	1	1	1	1	1	1	1	1	1	1	1	1	1
275	Agree	male	26~30	Married	Junior college or undergraduate	Nurse	Good	50000-100000 CY	0	36.25	29	1	2	1	1	2	3	1	2	2	2	1	1	1	1	2	2	1	1	1	1		0	38.75	31	2	1	2	1	2	1	1	2	2	1	1	1	3	1
276	Agree	female	31~40	Married	Junior college or undergraduate	Nurse	Normal	Less than 50000 CY	2	68.75	55	3	3	2	3	3	3	1	1	2	4	3	3	3	3	4	3	3	3	2	3		1	57.5	46	3	2	3	2	3	1	4	4	3	2	2	1	3	1
277	Agree	female	31~40	Married	Junior college or undergraduate	Nurse	Normal	100000-200000 CY	0	35	28	2	1	1	2	1	1	1	1	1	1	1	1	1	3	1	3	2	2	1	1		0	36.25	29	2	1	1	1	1	1	1	2	1	1	1	1	1	1
278	Agree	female	31~40	Married	Senior high school	Nurse	Normal	Less than 50000 CY	1	56.25	45	2	4	2	3	1	4	1	1	2	2	3	3	1	2	3	2	2	3	1	3		1	56.25	45	3	2	2	1	3	1	3	4	3	2	2	2	3	1
279	Agree	female	51~60	Married	Senior high school	Medical technician	Poor	100000-200000 CY	1	51.25	41	2	2	2	3	1	4	1	2	2	2	2	2	2	3	2	2	2	2	1	2		0	47.5	38	2	1	2	1	2	1	2	2	2	2	2	2	2	2
280	Agree	female	31~40	Married	Junior college or undergraduate	Medical student	Good	50000-100000 CY	1	55	44	2	3	1	2	3	2	2	2	2	2	2	3	2	3	2	3	2	3	1	2		0	45	36	2	1	1	1	2	1	2	2	2	2	2	2	2	1
281	Agree	female	41~50	Married	Junior college or undergraduate	Doctor	Normal	50000-100000 CY	0	42.5	34	1	2	1	2	1	4	1	1	1	2	2	2	1	2	2	1	1	3	1	3		0	33.75	27	2	1	2	1	1	1	1	2	2	1	1	1	1	1
282	Agree	female	31~40	Married	Junior college or undergraduate	Doctor	Good	100000-200000 CY	1	51.25	41	2	2	1	2	2	4	1	1	2	2	4	2	3	3	1	3	2	2	1	1		0	43.75	35	3	2	2	1	2	1	1	2	2	1	1	1	2	1
283	Agree	female	31~40	Married	Senior high school	Nurse	Good	50000-100000 CY	0	43.75	35	3	2	2	3	2	2	1	3	1	1	2	2	1	2	2	2	1	1	1	1		0	35	28	1	1	1	1	2	1	2	1	1	1	1	2	1	1
284	Agree	female	26~30	Married	Junior college or undergraduate	Doctor	Good	50000-100000 CY	0	38.75	31	1	3	1	1	1	2	1	2	1	1	2	3	1	1	1	3	2	2	1	1		0	36.25	29	1	1	1	1	2	1	2	1	2	1	1	1	1	1
285	Agree	male	31~40	Married	Junior college or undergraduate	Nurse	Good	50000-100000 CY	0	40	32	1	4	1	2	2	1	1	1	1	1	1	1	1	3	1	2	3	3	1	1		0	28.75	23	1	1	1	1	1	1	1	1	1	1	1	1	1	1
286	Agree	female	31~40	Divorced /widowed	Junior college or undergraduate	Nurse	Good	50000-100000 CY	0	36.25	29	2	4	1	2	1	1	1	1	1	1	1	4	1	1	2	1	1	1	1	1		0	28.75	23	1	1	1	1	1	1	1	1	1	1	1	1	1	1
287	Agree	female	41~50	Married	Junior college or undergraduate	Nurse	Very good	50000-100000 CY	0	36.25	29	1	3	1	2	1	2	1	1	1	1	2	2	2	1	2	2	1	1	1	1		0	30	24	1	1	1	1	1	1	1	1	1	1	1	1	1	1
288	Agree	female	31~40	Married	Junior college or undergraduate	Doctor	Good	50000-100000 CY	2	60	48	2	3	3	3	3	3	2	2	2	2	3	3	2	2	2	2	2	2	1	4		1	56.25	45	2	2	2	1	3	2	2	3	3	2	2	2	3	2
289	Agree	female	41~50	Married	Junior college or undergraduate	Nurse	Good	50000-100000 CY	2	67.5	54	2	3	3	3	3	4	1	3	2	2	3	3	3	3	3	3	3	3	1	3		2	60	48	2	2	3	2	3	2	4	2	3	3	2	2	3	2
290	Agree	female	31~40	Married	Junior college or undergraduate	Nurse	Good	100000-200000 CY	0	47.5	38	2	3	2	2	2	3	1	1	2	2	3	3	2	1	2	3	1	1	1	1		0	42.5	34	2	1	2	2	1	1	2	2	2	2	2	1	1	1
291	Agree	female	18~25	Unmarried	Junior college or undergraduate	Nurse	Good	50000-100000 CY	0	40	32	1	2	1	3	2	2	1	2	1	1	1	2	1	2	1	2	2	2	1	2		0	33.75	27	1	1	1	1	2	1	1	1	1	1	1	1	1	1
292	Agree	female	31~40	Married	Junior college or undergraduate	Medical student	Good	50000-100000 CY	3	70	56	2	3	3	3	3	3	3	3	3	2	2	3	2	3	3	3	3	3	3	3		3	71.25	57	3	3	3	3	3	3	3	3	3	3	3	3	3	3
293	Agree	male	51~60	Married	Master or above	Doctor	Good	More than 300000 CY	3	71.25	57	2	4	2	4	3	4	2	3	3	2	3	2	3	2	4	3	3	3	1	4		2	62.5	50	3	2	3	2	3	2	3	3	3	2	2	2	3	2
294	Agree	male	41~50	Married	Master or above	Doctor	Normal	100000-200000 CY	1	56.25	45	2	4	2	1	1	2	1	3	2	2	3	2	3	3	2	3	2	2	1	4		1	55	44	3	2	2	1	2	1	3	2	2	2	2	2	3	2
295	Agree	female	26~30	Married	Junior college or undergraduate	Nurse	Good	50000-100000 CY	0	35	28	1	3	1	2	2	3	2	2	1	1	1	1	1	1	1	1	1	1	1	1		0	36.25	29	1	1	1	1	1	1	1	1	1	2	2	1	3	1
296	Agree	female	18~25	Unmarried	Junior college or undergraduate	Nurse	Good	50000-100000 CY	0	35	28	1	2	1	2	1	4	1	2	1	1	1	1	1	1	1	1	2	2	1	1		0	32.5	26	1	1	1	1	1	1	1	1	1	1	1	1	1	1
297	Agree	female	41~50	Married	Junior college or undergraduate	Doctor	Good	100000-200000 CY	2	61.25	49	2	3	1	2	3	3	2	3	2	2	3	2	3	2	4	3	2	3	1	3		2	61.25	49	3	2	3	2	3	2	3	3	2	2	2	2	3	2
298	Agree	female	18~25	Unmarried	Junior college or undergraduate	Employee	Good	50000-100000 CY	0	38.75	31	2	2	1	2	2	2	2	1	2	2	1	1	2	1	2	1	1	2	1	1		0	38.75	31	2	1	1	1	3	2	1	1	3	1	1	1	1	1
299	Agree	female	18~25	Unmarried	Junior college or undergraduate	Nurse	Good	50000-100000 CY	0	32.5	26	2	2	2	2	1	2	1	1	1	1	1	1	1	1	1	1	1	2	1	1		0	32.5	26	1	1	1	1	1	1	1	1	1	1	1	1	1	1
300	Agree	female	31~40	Married	Junior college or undergraduate	Nurse	Good	50000-100000 CY	0	41.25	33	2	2	2	2	1	4	1	1	1	3	1	1	2	1	2	3	1	1	1	1		0	38.75	31	2	2	2	1	1	1	2	2	1	1	1	1	1	1
301	Agree	male	26~30	Married	Junior college or undergraduate	Doctor	Good	50000-100000 CY	2	67.5	54	2	4	2	3	4	3	1	2	2	2	3	2	3	3	3	3	3	4	1	4		1	53.75	43	3	2	3	1	2	1	3	2	2	2	2	2	3	2
302	Agree	female	41~50	Married	Junior college or undergraduate	Nurse	Normal	100000-200000 CY	2	60	48	2	3	2	2	3	3	1	4	1	2	3	3	2	3	2	3	3	3	1	2		0	38.75	31	2	1	2	2	2	1	1	2	2	1	1	1	1	1
303	Agree	female	31~40	Married	Master or above	Doctor	Very good	50000-100000 CY	0	45	36	1	3	1	2	1	3	1	2	1	1	1	1	1	3	1	2	3	3	2	3		0	31.25	25	1	1	1	1	4	1	1	1	1	1	1	1	1	1
304	Agree	female	18~25	Unmarried	Junior college or undergraduate	Medical student	Very good	Less than 50000 CY	1	52.5	42	2	2	1	2	4	3	2	2	2	2	2	1	1	2	2	4	2	3	1	2		0	41.25	33	2	2	2	1	3	1	1	2	2	1	1	1	2	1
305	Agree	female	18~25	Unmarried	Junior college or undergraduate	Nurse	Good	Less than 50000 CY	0	43.75	35	2	4	1	2	2	2	1	1	1	1	2	2	1	2	1	2	2	3	1	2		0	33.75	27	1	1	1	1	2	1	1	2	1	1	1	1	1	1
306	Agree	female	18~25	Unmarried	Junior college or undergraduate	Nurse	Good	50000-100000 CY	1	58.75	47	2	3	3	3	3	3	1	2	3	3	1	3	2	3	3	2	2	3	1	1		1	51.25	41	3	2	3	1	1	1	2	2	3	3	2	2	1	2
307	Agree	female	31~40	Divorced /widowed	Junior college or undergraduate	Employee	Normal	Less than 50000 CY	0	45	36	2	2	2	3	2	3	1	1	1	2	2	2	1	1	2	2	2	2	1	2		0	40	32	1	1	1	1	2	1	3	2	2	1	2	1	1	1
308	Agree	female	31~40	Married	Junior college or undergraduate	Nurse	Good	50000-100000 CY	2	62.5	50	2	3	2	2	3	4	2	2	2	3	3	3	2	3	2	3	3	3	1	2		0	45	36	2	2	2	1	3	1	2	2	3	1	1	1	1	1
309	Agree	female	31~40	Married	Junior college or undergraduate	Nurse	Good	50000-100000 CY	0	46.25	37	1	4	2	4	3	3	1	1	3	1	1	3	2	1	1	1	2	1	1	1		0	47.5	38	2	2	2	1	1	2	4	2	1	3	2	2	1	1
310	Agree	female	26~30	Married	Junior college or undergraduate	Nurse	Good	50000-100000 CY	0	46.25	37	2	3	1	2	2	1	1	1	1	1	3	2	1	3	2	3	3	3	1	1		0	37.5	30	1	1	2	1	2	1	1	2	2	1	1	2	2	1
311	Agree	male	31~40	Married	Junior college or undergraduate	Doctor	Good	50000-100000 CY	2	66.25	53	1	3	2	4	3	4	2	2	2	2	3	3	2	3	2	4	3	4	2	2		1	56.25	45	2	2	3	2	2	2	3	2	3	2	2	2	3	2
312	Agree	female	26~30	Married	Junior college or undergraduate	Nurse	Good	50000-100000 CY	0	32.5	26	1	3	1	2	2	2	1	2	1	1	1	1	1	1	1	1	1	1	1	1		0	30	24	1	1	1	1	1	1	1	1	1	1	1	1	1	1
313	Agree	female	41~50	Divorced /widowed	Senior high school	Nurse	Good	50000-100000 CY	1	56.25	45	2	3	2	3	1	4	1	4	1	3	4	4	4	1	1	3	1	1	1	1		0	40	32	1	2	1	1	1	1	2	2	2	1	2	2	1	1
314	Agree	female	31~40	Married	Junior college or undergraduate	Nurse	Good	50000-100000 CY	0	30	24	1	3	1	1	2	2	1	1	1	1	1	1	1	1	1	1	1	1	1	1		0	28.75	23	1	1	1	1	1	1	1	1	1	1	1	1	1	1
315	Agree	female	26~30	Married	Junior college or undergraduate	Nurse	Good	50000-100000 CY	0	47.5	38	1	1	2	3	1	3	1	2	2	1	2	2	1	3	1	2	3	3	1	3		0	42.5	34	1	1	2	1	3	1	2	1	2	2	2	1	2	1
316	Agree	female	41~50	Married	Junior college or undergraduate	Nurse	Good	50000-100000 CY	0	33.75	27	1	4	1	1	1	4	1	1	1	1	1	1	1	1	2	1	1	1	1	1		0	25	20	1	1	1	1	1	1	1	1	1	1	1	1	1	1
317	Agree	female	31~40	Married	Junior college or undergraduate	Medical student	Good	100000-200000 CY	0	35	28	2	2	1	1	1	2	1	1	1	1	1	1	1	1	2	2	2	2	1	2		0	38.75	31	2	1	1	1	2	1	2	2	1	1	1	1	1	2
318	Agree	female	31~40	Married	Junior college or undergraduate	Nurse	Good	50000-100000 CY	1	56.25	45	1	4	1	2	4	4	2	1	1	3	2	3	2	2	2	2	3	3	1	2		0	43.75	35	2	2	2	1	4	1	3	2	2	1	1	1	1	1
319	Agree	female	31~40	Married	Junior college or undergraduate	Nurse	Normal	50000-100000 CY	2	63.75	51	2	3	2	3	3	4	2	1	1	2	3	3	2	3	2	4	3	3	2	3		1	58.75	47	2	2	2	2	4	2	2	2	3	2	2	2	3	2
320	Agree	female	26~30	Married	Junior college or undergraduate	Nurse	Normal	50000-100000 CY	2	60	48	2	2	2	2	3	3	1	2	2	3	3	3	3	4	2	3	1	3	1	3		2	63.75	51	3	2	2	4	3	2	3	3	3	2	2	2	3	2
321	Agree	female	41~50	Married	Junior college or undergraduate	Nurse	Good	50000-100000 CY	0	48.75	39	2	2	1	4	2	4	1	1	1	3	2	3	2	1	2	2	1	3	1	1		0	42.5	34	2	1	1	1	1	1	2	4	3	1	1	1	1	1
322	Agree	female	26~30	Married	Junior college or undergraduate	Nurse	Good	100000-200000 CY	0	31.25	25	1	3	1	1	1	1	1	2	1	1	1	1	1	1	1	2	1	2	1	1		0	32.5	26	1	1	1	1	1	1	2	1	1	1	1	1	1	2
323	Agree	female	31~40	Married	Junior college or undergraduate	Nurse	Good	50000-100000 CY	0	35	28	1	1	2	2	4	3	1	1	1	1	2	1	1	1	1	1	1	1	1	1		0	31.25	25	1	1	1	1	1	1	1	1	1	1	1	1	1	1
324	Agree	male	31~40	Married	Junior college or undergraduate	Nurse	Good	50000-100000 CY	0	38.75	31	1	2	1	2	2	2	2	1	3	2	1	2	2	1	2	1	1	1	1	1		0	38.75	31	1	1	1	1	2	1	2	2	2	3	1	1	1	1
325	Agree	female	26~30	Married	Junior college or undergraduate	Nurse	Good	50000-100000 CY	0	43.75	35	1	2	1	1	1	1	2	3	1	2	2	2	2	2	2	3	3	2	1	1		0	43.75	35	2	2	2	1	2	1	2	2	3	1	1	1	1	1
326	Agree	female	31~40	Married	Junior college or undergraduate	Nurse	Good	50000-100000 CY	0	40	32	1	2	1	1	1	2	2	2	2	1	2	2	1	2	1	2	2	2	1	2		0	46.25	37	2	2	1	2	2	2	2	2	2	2	1	2	3	1
327	Agree	female	26~30	Unmarried	Junior college or undergraduate	Nurse	Normal	50000-100000 CY	1	51.25	41	2	3	2	4	3	2	2	2	2	2	2	2	2	2	3	1	1	2	1	1		0	43.75	35	2	1	2	1	3	1	1	1	2	2	1	1	2	1
328	Agree	female	18~25	Unmarried	Junior college or undergraduate	Nurse	Good	50000-100000 CY	3	78.75	63	2	4	2	4	3	4	4	2	2	4	4	4	3	4	2	3	3	4	1	4		2	63.75	51	2	2	4	2	4	1	3	4	4	3	3	2	3	1
329	Agree	male	41~50	Married	Junior high school or lower	Farmer	Normal	Less than 50000 CY	0	47.5	38	1	4	1	1	2	2	2	2	1	2	3	3	1	2	1	2	3	3	1	1		0	38.75	31	1	1	1	1	3	1	1	2	3	1	1	2	2	2
330	Agree	male	51~60	Married	Junior high school or lower	Farmer	Normal	Less than 50000 CY	0	48.75	39	1	3	1	2	3	3	1	1	1	1	3	3	1	1	1	3	3	3	1	3		0	36.25	29	1	1	1	1	1	1	2	2	3	1	2	1	3	1
331	Agree	female	31~40	Married	Junior college or undergraduate	Nurse	Good	Less than 50000 CY	2	62.5	50	1	2	2	3	3	2	1	4	2	3	2	3	2	4	3	2	3	4	3	1		1	55	44	3	3	3	2	4	2	2	2	1	2	1	2	1	1
332	Agree	female	18~25	Unmarried	Junior college or undergraduate	Nurse	Very good	50000-100000 CY	0	46.25	37	2	3	2	2	2	2	1	1	1	2	1	1	2	2	1	3	3	3	1	2		0	43.75	35	2	1	2	1	2	1	2	2	2	1	1	1	1	1
333	Agree	female	26~30	Unmarried	Junior college or undergraduate	Nurse	Normal	50000-100000 CY	1	53.75	43	2	3	1	3	2	3	1	2	2	2	1	2	2	2	2	4	3	3	1	2		0	48.75	39	2	1	2	1	1	2	2	2	1	2	2	2	2	1
334	Agree	female	31~40	Married	Junior college or undergraduate	Doctor	Normal	100000-200000 CY	2	61.25	49	2	3	2	3	1	4	1	2	2	2	3	2	2	3	3	3	3	4	1	3		0	48.75	39	1	1	2	2	2	1	3	2	2	2	2	2	1	2
335	Agree	female	26~30	Unmarried	Junior college or undergraduate	Nurse	Very good	Less than 50000 CY	0	37.5	30	1	1	1	2	3	2	2	2	1	1	1	1	1	1	2	3	1	2	1	1		0	32.5	26	2	1	1	1	2	1	1	1	2	1	1	1	1	1
336	Agree	female	31~40	Married	Junior college or undergraduate	Doctor	Good	50000-100000 CY	2	62.5	50	2	4	2	3	1	4	1	4	2	2	3	3	3	3	2	3	2	4	1	1		1	56.25	45	3	2	2	2	3	2	2	2	2	2	2	2	3	2
337	Agree	female	31~40	Married	Junior college or undergraduate	Nurse	Good	50000-100000 CY	0	40	32	2	1	2	2	3	2	1	2	1	1	1	1	2	2	2	1	1	2	2	1		0	33.75	27	1	1	2	2	1	1	1	1	2	1	1	1	1	1
338	Agree	female	31~40	Married	Junior college or undergraduate	Nurse	Good	100000-200000 CY	1	52.5	42	2	4	1	2	2	1	1	3	1	2	3	3	1	3	1	3	3	3	1	2		0	33.75	27	1	1	1	1	1	1	1	2	2	1	1	1	1	1
339	Agree	female	26~30	Unmarried	Junior college or undergraduate	Nurse	Good	50000-100000 CY	0	35	28	2	1	2	2	2	2	2	1	1	1	1	1	1	1	2	1	1	2	1	1		0	32.5	26	1	1	2	1	1	1	2	1	2	1	1	1	1	1
340	Agree	female	18~25	Unmarried	Junior college or undergraduate	Nurse	Good	Less than 50000 CY	0	48.75	39	1	3	2	2	2	2	1	3	1	1	2	3	1	3	1	4	2	2	1	2		0	32.5	26	1	1	1	1	2	1	2	1	2	1	1	1	1	1
341	Agree	female	26~30	Unmarried	Junior college or undergraduate	Nurse	Good	50000-100000 CY	0	33.75	27	1	1	1	2	3	1	1	1	1	2	1	1	1	1	1	1	1	1	1	4		0	35	28	1	1	1	1	1	1	1	1	2	1	1	2	2	1
342	Agree	female	18~25	Unmarried	Junior college or undergraduate	Medical student	Normal	Less than 50000 CY	1	58.75	47	2	4	2	2	2	4	1	2	2	2	3	1	4	1	2	4	2	4	1	2		0	35	28	1	1	1	1	1	1	2	2	2	2	1	1	1	1
343	Agree	female	26~30	Married	Junior college or undergraduate	Doctor	Good	Less than 50000 CY	1	56.25	45	2	3	1	2	4	4	2	1	1	3	2	2	2	2	2	3	3	3	1	2		0	38.75	31	1	1	1	1	2	1	2	2	2	1	3	1	1	1
344	Agree	female	31~40	Married	Junior college or undergraduate	Nurse	Very good	50000-100000 CY	0	36.25	29	1	1	1	1	2	4	1	1	1	1	1	3	2	2	1	2	1	1	1	1		0	28.75	23	1	1	1	1	1	1	1	1	1	1	1	1	1	1
345	Agree	male	31~40	Married	Junior high school or lower	Farmer	Very good	50000-100000 CY	0	31.25	25	2	1	1	2	1	1	1	1	1	2	1	1	2	1	2	1	1	1	1	1		0	36.25	29	2	2	2	1	3	1	1	1	1	1	1	1	1	1
346	Agree	female	26~30	Unmarried	Junior college or undergraduate	Nurse	Good	50000-100000 CY	0	26.25	21	1	1	1	2	1	1	1	1	1	1	1	1	1	1	1	1	1	1	1	1		0	31.25	25	1	1	1	1	1	1	1	1	1	1	1	1	2	1
347	Agree	female	26~30	Unmarried	Junior college or undergraduate	Nurse	Good	50000-100000 CY	0	31.25	25	1	4	1	2	1	1	1	1	1	1	1	1	1	1	1	1	2	1	1	1		0	35	28	1	1	2	1	1	1	2	2	1	1	1	1	1	1
348	Agree	female	41~50	Married	Junior college or undergraduate	Nurse	Very good	50000-100000 CY	0	32.5	26	1	2	1	3	3	2	1	1	1	1	1	1	1	1	1	1	1	1	1	1		0	32.5	26	1	1	1	1	1	1	1	1	1	1	1	1	1	1
349	Agree	male	31~40	Unmarried	Master or above	Doctor	Good	50000-100000 CY	0	45	36	2	3	1	2	1	1	1	1	1	2	2	3	1	2	2	2	3	2	2	2		0	32.5	26	2	1	1	1	3	1	1	1	1	1	1	1	1	1
350	Agree	female	26~30	Married	Master or above	Medical student	Good	50000-100000 CY	0	38.75	31	1	3	1	1	2	2	1	1	1	1	2	2	1	2	1	2	2	2	1	2		0	37.5	30	1	1	1	1	4	1	1	1	2	1	1	1	2	1
351	Agree	female	26~30	Unmarried	Junior college or undergraduate	Doctor	Very good	50000-100000 CY	0	32.5	26	1	4	1	1	2	2	1	1	1	1	1	2	1	1	1	1	1	1	1	1		0	46.25	37	1	1	1	1	4	1	4	2	4	2	1	1	1	2
352	Agree	male	41~50	Married	Junior high school or lower	Employee	Good	50000-100000 CY	0	28.75	23	1	4	1	1	1	1	1	1	1	1	1	1	1	1	1	1	1	1	1	1		0	28.75	23	1	1	1	1	1	1	1	1	1	1	1	1	1	1
353	Agree	female	26~30	Married	Junior college or undergraduate	Nurse	Good	Less than 50000 CY	0	45	36	2	1	2	4	3	1	1	3	2	1	1	1	2	2	2	2	1	2	1	2		1	53.75	43	3	1	2	2	2	2	4	2	3	2	1	2	1	2
354	Agree	female	31~40	Married	Junior college or undergraduate	Doctor	Good	200000-300000 CY	0	28.75	23	2	1	1	1	1	1	1	1	1	1	1	1	2	1	1	1	1	1	1	2		0	33.75	27	1	1	1	1	2	1	1	1	2	2	2	1	1	1
355	Agree	female	31~40	Married	Junior college or undergraduate	Doctor	Good	50000-100000 CY	0	36.25	29	1	4	1	2	1	2	1	1	1	1	1	1	1	1	2	1	2	2	1	2		0	28.75	23	1	1	1	1	1	1	1	1	1	1	1	1	1	1
356	Agree	female	31~40	Married	Junior college or undergraduate	Nurse	Normal	Less than 50000 CY	1	50	40	2	3	1	2	1	3	1	1	2	2	1	3	2	1	2	3	3	3	1	3		0	45	36	1	1	2	1	3	1	2	2	3	2	2	1	1	1
357	Agree	female	31~40	Married	Junior college or undergraduate	Nurse	Good	50000-100000 CY	0	41.25	33	1	3	2	1	2	4	1	2	1	2	2	2	2	1	2	1	1	1	1	1		0	38.75	31	2	2	1	1	1	1	2	2	2	1	2	2	2	1
358	Agree	male	51~60	Married	Junior college or undergraduate	Doctor	Good	100000-200000 CY	0	45	36	1	2	1	2	2	2	1	1	2	2	2	2	2	2	2	3	2	2	1	2		0	45	36	2	1	1	1	2	1	3	2	2	2	2	1	1	2
359	Agree	female	31~40	Married	Junior college or undergraduate	Businessman	Good	Less than 50000 CY	0	40	32	1	2	1	2	1	2	1	2	1	1	1	2	2	2	2	2	3	2	1	1		0	35	28	1	1	1	1	1	1	1	1	3	1	1	1	1	1
360	Agree	female	31~40	Married	Master or above	Medical technician	Good	100000-200000 CY	0	45	36	2	3	1	2	1	2	1	1	1	2	2	2	2	1	2	3	3	2	1	2		0	37.5	30	1	2	2	1	3	1	2	2	2	1	1	1	1	1
361	Agree	male	41~50	Married	Junior college or undergraduate	Doctor	Good	50000-100000 CY	0	38.75	31	1	3	1	3	1	4	1	1	1	1	1	4	1	2	1	1	1	1	1	1		0	33.75	27	1	1	1	1	1	1	1	2	1	1	1	1	1	1
362	Agree	female	26~30	Married	Junior college or undergraduate	Nurse	Good	50000-100000 CY	0	42.5	34	1	3	1	3	1	1	1	2	1	2	1	3	1	2	1	2	3	2	1	2		0	36.25	29	1	1	1	1	1	1	1	1	3	1	1	1	1	1
363	Agree	female	31~40	Unmarried	Junior college or undergraduate	Nurse	Good	50000-100000 CY	1	50	40	2	2	2	1	2	2	1	2	3	2	3	2	2	3	2	2	2	2	1	2		1	50	40	1	2	2	1	2	2	3	2	2	2	3	2	1	3
364	Agree	male	18~25	Unmarried	Junior college or undergraduate	Nurse	Very good	Less than 50000 CY	0	25	20	1	1	1	1	1	1	1	1	1	1	1	1	1	1	1	1	1	1	1	1		0	28.75	23	1	1	1	1	1	1	1	1	1	1	1	1	1	1
365	Agree	female	31~40	Married	Junior college or undergraduate	Nurse	Normal	50000-100000 CY	0	40	32	2	1	1	2	3	2	2	2	2	2	1	2	1	1	1	3	1	1	1	1		1	52.5	42	2	2	1	1	4	1	3	2	1	2	3	2	4	1
366	Agree	female	31~40	Married	Junior college or undergraduate	Doctor	Very good	100000-200000 CY	0	25	20	1	1	1	1	1	1	1	1	1	1	1	1	1	1	1	1	1	1	1	1		0	28.75	23	1	1	1	1	1	1	1	1	1	1	1	1	1	1
367	Agree	female	26~30	Married	Junior college or undergraduate	Nurse	Good	50000-100000 CY	0	40	32	2	4	1	2	2	1	1	2	1	1	1	1	2	2	1	2	2	2	1	1		0	31.25	25	1	1	1	1	1	1	1	1	2	1	1	1	1	1
368	Agree	female	31~40	Married	Junior college or undergraduate	Nurse	Good	50000-100000 CY	0	30	24	1	1	1	1	4	2	1	1	1	1	1	1	1	1	1	1	1	1	1	1		0	32.5	26	1	1	1	1	1	1	1	1	1	1	1	1	4	1
369	Agree	female	26~30	Unmarried	Junior college or undergraduate	Nurse	Normal	Less than 50000 CY	2	66.25	53	2	3	2	3	3	4	2	2	2	4	3	3	2	2	2	4	3	3	1	3		1	55	44	2	2	3	2	4	2	2	3	2	2	2	1	2	1
370	Agree	female	31~40	Married	Junior college or undergraduate	Nurse	Very good	50000-100000 CY	0	43.75	35	2	1	2	4	2	3	1	2	1	2	1	3	1	1	2	3	1	1	1	1		0	42.5	34	1	1	2	2	1	1	2	2	1	1	2	2	1	1
371	Agree	female	41~50	Divorced /widowed	Junior college or undergraduate	Medical student	Very good	100000-200000 CY	0	37.5	30	1	4	1	1	1	4	1	1	1	1	1	1	1	3	2	2	1	1	1	1		0	32.5	26	1	1	1	1	1	1	2	2	2	1	1	1	1	1
372	Agree	female	41~50	Married	Junior college or undergraduate	Nurse	Good	100000-200000 CY	2	60	48	2	3	2	4	4	3	1	1	1	3	3	3	2	1	2	4	3	3	1	2		1	50	40	4	2	2	1	3	1	3	3	2	1	1	2	1	1
373	Agree	female	41~50	Married	Junior college or undergraduate	Doctor	Good	50000-100000 CY	1	52.5	42	1	2	2	2	3	4	1	1	2	3	2	2	2	3	2	3	1	3	1	2		1	50	40	1	1	2	2	2	2	2	3	2	2	2	2	2	1
374	Agree	male	31~40	Unmarried	Junior college or undergraduate	Medical student	Normal	50000-100000 CY	2	62.5	50	2	3	2	2	3	3	2	3	1	2	3	4	2	4	2	3	3	3	1	2		0	43.75	35	2	1	2	2	2	1	2	2	2	1	2	1	2	2
375	Agree	female	31~40	Married	Junior college or undergraduate	Nurse	Normal	100000-200000 CY	1	53.75	43	2	3	1	2	3	2	2	2	3	2	2	2	2	3	2	2	3	2	1	2		0	42.5	34	2	1	2	1	2	1	2	2	2	2	2	1	2	1
376	Agree	female	31~40	Married	Junior college or undergraduate	Doctor	Normal	50000-100000 CY	0	40	32	2	4	2	3	1	1	1	2	2	2	1	1	1	1	2	1	1	2	1	1		0	33.75	27	1	1	1	2	1	1	1	2	1	1	1	1	1	1
377	Agree	female	31~40	Married	Junior college or undergraduate	Nurse	Good	50000-100000 CY	0	40	32	2	4	1	2	1	2	1	1	1	2	2	2	2	1	1	2	1	2	1	1		0	28.75	23	1	1	1	1	1	1	1	1	1	1	1	1	1	1
378	Agree	female	61~	Unmarried	Junior college or undergraduate	Retired re-Employee	Good	50000-100000 CY	0	35	28	1	2	1	2	2	4	1	1	1	1	1	2	1	2	1	1	1	1	1	1		0	30	24	1	1	1	1	1	1	1	1	1	1	1	1	1	1
379	Agree	female	26~30	Married	Junior college or undergraduate	Nurse	Good	50000-100000 CY	0	45	36	2	2	1	2	2	2	1	2	1	2	1	2	2	2	2	2	2	2	2	2		0	45	36	2	2	2	2	2	1	1	1	2	1	2	2	2	1
380	Agree	female	26~30	Married	Junior college or undergraduate	Nurse	Good	50000-100000 CY	0	38.75	31	1	1	1	2	1	1	1	1	1	2	2	2	2	1	1	3	2	2	2	2		0	35	28	2	1	1	1	2	1	1	2	2	1	1	1	1	1
381	Agree	female	41~50	Married	Junior college or undergraduate	Doctor	Normal	100000-200000 CY	1	58.75	47	2	3	2	2	3	3	1	2	2	2	3	2	2	3	2	3	3	3	1	3		0	42.5	34	2	2	2	1	3	1	1	2	3	2	1	1	2	2
382	Agree	female	26~30	Unmarried	Junior college or undergraduate	Nurse	Good	50000-100000 CY	0	32.5	26	1	1	1	2	3	1	1	1	2	1	2	2	1	1	1	1	1	1	1	1		0	37.5	30	1	1	1	1	1	1	1	1	1	2	1	1	3	1
383	Agree	male	51~60	Married	Junior college or undergraduate	Medical student	Good	50000-100000 CY	0	25	20	1	1	1	1	1	1	1	1	1	1	1	1	1	1	1	1	1	1	1	1		0	28.75	23	1	1	1	1	1	1	1	1	1	1	1	1	1	1
384	Agree	female	26~30	Married	Junior college or undergraduate	Doctor	Good	100000-200000 CY	1	50	40	3	4	1	2	1	2	1	2	2	3	2	1	1	3	1	2	3	3	1	2		0	35	28	1	1	1	1	1	1	1	2	2	4	1	1	1	1
385	Agree	female	31~40	Married	Junior college or undergraduate	Nurse	Normal	50000-100000 CY	1	58.75	47	1	3	4	4	3	4	1	2	4	2	3	2	2	2	1	2	2	2	1	2		0	48.75	39	2	1	2	2	2	1	4	2	2	3	2	2	2	1
386	Agree	male	31~40	Married	Junior college or undergraduate	Doctor	Very good	50000-100000 CY	0	32.5	26	2	1	1	2	2	1	1	1	1	1	1	2	1	1	1	2	1	1	1	2		0	32.5	26	1	1	1	1	1	1	2	1	1	1	1	1	2	2
387	Agree	male	31~40	Married	Junior college or undergraduate	Medical student	Very good	50000-100000 CY	0	36.25	29	2	1	1	2	2	1	2	1	1	1	1	3	1	1	1	1	3	2	1	1		0	45	36	2	1	1	1	4	1	2	1	2	1	1	1	4	1
388	Agree	female	41~50	Married	Junior college or undergraduate	Nurse	Good	100000-200000 CY	0	43.75	35	1	1	1	2	1	3	1	2	2	1	3	2	2	1	2	3	2	1	1	3		0	47.5	38	2	1	2	1	1	1	2	2	2	1	1	1	4	1
389	Agree	male	41~50	Married	Junior high school or lower	Farmer	Normal	100000-200000 CY	0	43.75	35	2	3	1	2	2	2	2	1	1	1	2	2	2	2	1	2	2	3	1	1		0	36.25	29	1	1	1	1	2	1	3	2	2	1	1	1	1	1
390	Agree	female	31~40	Married	Junior college or undergraduate	Nurse	Very good	50000-100000 CY	3	72.5	58	3	4	3	3	3	3	2	2	2	2	3	3	2	4	4	4	3	3	2	3		2	61.25	49	2	2	3	2	3	2	2	3	3	4	2	2	3	2
391	Agree	female	26~30	Unmarried	Junior college or undergraduate	Doctor	Normal	50000-100000 CY	2	68.75	55	3	4	3	2	3	4	1	1	1	1	3	3	3	4	2	4	4	4	1	4		0	45	36	1	3	3	2	4	1	1	1	4	1	1	1	4	1
392	Agree	female	26~30	Married	Junior college or undergraduate	Doctor	Good	50000-100000 CY	0	31.25	25	1	1	1	2	1	1	1	1	1	1	1	1	1	1	2	2	2	2	1	1		0	37.5	30	1	1	1	1	1	1	1	2	1	2	2	2	1	1
393	Agree	male	41~50	Married	Junior college or undergraduate	Doctor	Good	100000-200000 CY	0	33.75	27	2	1	1	1	2	2	1	1	1	1	1	2	1	1	2	2	1	1	1	2		0	33.75	27	1	1	1	1	1	1	1	2	2	1	1	1	1	1
394	Agree	female	18~25	Unmarried	Junior college or undergraduate	Non-Medical student	Very good	Less than 50000 CY	0	25	20	1	1	1	1	1	1	1	1	1	1	1	1	1	1	1	1	1	1	1	1		0	28.75	23	1	1	1	1	1	1	1	1	1	1	1	1	1	1
395	Agree	female	51~60	Married	Junior college or undergraduate	Retired re-Employee	Good	50000-100000 CY	0	38.75	31	1	4	1	2	1	1	1	4	1	1	1	1	1	2	1	2	2	2	1	1		0	38.75	31	1	1	1	1	2	1	3	3	2	1	1	1	1	1
396	Agree	female	26~30	Unmarried	Junior college or undergraduate	Nurse	Good	50000-100000 CY	0	37.5	30	1	4	1	1	4	3	1	1	2	1	1	1	1	1	2	1	1	1	1	1		0	28.75	23	1	1	1	1	1	1	1	1	1	1	1	1	1	1
397	Agree	female	26~30	Unmarried	Junior college or undergraduate	Nurse	Normal	50000-100000 CY	1	57.5	46	2	2	2	3	3	3	1	1	2	2	2	3	2	2	3	3	3	3	2	2		0	45	36	1	2	1	1	3	1	2	3	3	1	1	2	1	1
398	Agree	female	31~40	Married	Junior college or undergraduate	Nurse	Normal	50000-100000 CY	0	47.5	38	2	3	1	2	1	3	1	1	1	2	3	1	1	3	2	3	3	3	1	1		0	37.5	30	1	1	1	1	4	1	1	3	3	1	1	2	1	1
399	Agree	male	41~50	Married	Junior college or undergraduate	Doctor	Good	100000-200000 CY	1	52.5	42	2	3	2	2	1	3	1	1	2	2	2	2	2	2	2	3	2	3	2	3		0	43.75	35	2	2	2	1	3	1	1	2	3	1	1	1	1	1
400	Agree	female	26~30	Married	Master or above	Doctor	Good	100000-200000 CY	0	35	28	1	1	1	2	1	2	1	1	1	1	1	2	1	2	2	2	1	2	1	2		0	32.5	26	1	1	1	1	1	1	1	1	2	1	1	1	1	1
401	Agree	female	31~40	Married	Junior college or undergraduate	Nurse	Good	50000-100000 CY	0	48.75	39	2	2	1	2	2	4	1	1	2	2	2	2	2	2	2	3	2	2	1	2		0	41.25	33	2	1	2	1	1	1	1	2	2	2	1	2	3	1
402	Agree	female	26~30	Married	Junior college or undergraduate	Nurse	Good	100000-200000 CY	0	28.75	23	1	2	1	1	1	1	1	1	1	1	1	1	1	1	1	2	1	2	1	1		0	30	24	1	1	1	1	1	1	1	1	1	1	1	1	1	1
403	Agree	female	26~30	Unmarried	Junior college or undergraduate	Nurse	Good	50000-100000 CY	0	46.25	37	1	4	1	2	1	4	1	1	1	2	1	1	1	3	2	4	1	3	1	2		0	38.75	31	1	1	1	1	4	1	1	1	3	1	1	1	1	1
404	Agree	male	41~50	Married	Junior college or undergraduate	Doctor	Good	100000-200000 CY	2	65	52	2	4	1	3	3	3	2	2	2	2	3	3	4	3	2	3	3	3	1	3		2	60	48	3	2	4	2	3	2	2	3	3	2	2	2	3	1
405	Agree	female	18~25	Unmarried	Junior college or undergraduate	Nurse	Good	50000-100000 CY	0	43.75	35	1	2	1	1	2	3	1	1	1	1	1	2	2	3	2	3	3	3	1	1		0	36.25	29	2	1	2	1	3	1	1	1	3	1	1	1	1	1
406	Agree	female	26~30	Married	Junior college or undergraduate	Nurse	Normal	100000-200000 CY	2	62.5	50	3	3	2	2	1	4	1	2	2	2	4	1	4	3	4	1	3	4	1	3		2	62.5	50	4	4	4	4	3	1	2	2	4	2	2	2	3	1
407	Agree	female	41~50	Married	Junior college or undergraduate	Medical student	Good	100000-200000 CY	0	26.25	21	1	1	1	1	1	1	1	2	1	1	1	1	1	1	1	1	1	1	1	1		0	30	24	1	1	1	1	1	1	2	1	1	1	1	1	1	1
408	Agree	male	31~40	Married	Junior college or undergraduate	Medical student	Good	50000-100000 CY	2	67.5	54	2	4	2	3	3	3	1	4	2	2	3	3	3	3	3	3	3	3	1	3		2	61.25	49	3	2	2	2	3	2	2	3	3	2	2	2	3	2
409	Agree	female	26~30	Unmarried	Junior college or undergraduate	Nurse	Very good	50000-100000 CY	2	66.25	53	2	3	2	3	3	3	2	2	2	2	3	3	3	3	3	3	3	3	2	3		2	63.75	51	4	2	3	2	3	2	2	3	3	2	2	2	3	2
410	Agree	male	26~30	Married	Junior college or undergraduate	Doctor	Good	100000-200000 CY	1	55	44	2	1	2	3	4	2	3	2	2	3	2	2	3	2	2	2	2	2	1	2		0	45	36	2	2	2	2	2	1	1	2	2	1	1	1	3	1
411	Agree	female	31~40	Married	Junior college or undergraduate	Nurse	Good	50000-100000 CY	1	55	44	2	1	2	2	1	4	1	2	1	2	3	3	2	3	2	1	3	4	1	4		0	36.25	29	1	1	1	2	3	1	2	2	1	1	1	1	1	1
412	Agree	male	31~40	Married	Junior college or undergraduate	Doctor	Good	100000-200000 CY	2	62.5	50	2	4	2	2	2	3	2	2	2	2	3	3	2	3	2	3	3	3	2	3		1	55	44	2	2	2	2	3	2	2	2	3	2	2	2	3	2
413	Agree	female	31~40	Married	Junior college or undergraduate	Doctor	Good	100000-200000 CY	2	67.5	54	2	3	2	2	3	3	2	4	2	2	3	3	4	3	2	3	3	3	2	3		1	56.25	45	2	3	4	2	2	2	2	2	3	2	2	2	2	2
414	Agree	male	26~30	Unmarried	Junior high school or lower	Employee	Good	50000-100000 CY	0	47.5	38	1	2	2	2	3	3	1	3	2	1	2	2	1	2	2	2	2	2	1	2		1	55	44	2	2	2	2	3	1	2	2	3	3	1	1	2	1
415	Agree	female	26~30	Unmarried	Junior college or undergraduate	Doctor	Good	100000-200000 CY	0	38.75	31	2	3	1	1	2	3	1	1	1	2	1	2	2	1	2	2	1	1	1	1		0	38.75	31	2	1	2	1	1	1	2	2	1	1	1	2	1	1
416	Agree	female	41~50	Married	Junior high school or lower	Farmer	Very good	Less than 50000 CY	0	45	36	1	4	1	1	2	4	1	1	1	1	2	2	1	2	1	2	4	2	1	2		0	37.5	30	1	1	1	1	4	1	1	1	2	1	1	1	4	1
417	Agree	male	51~60	Married	Senior high school	Farmer	Normal	Less than 50000 CY	0	25	20	1	1	1	1	1	1	1	1	1	1	1	1	1	1	1	1	1	1	1	1		0	28.75	23	1	1	1	1	1	1	1	1	1	1	1	1	1	1
418	Agree	male	26~30	Unmarried	Junior high school or lower	Businessman	Very good	50000-100000 CY	0	36.25	29	1	2	1	2	1	3	1	1	1	1	1	3	1	1	1	4	1	1	1	1		0	31.25	25	1	1	1	1	1	1	2	1	1	1	1	1	1	1
419	Agree	male	31~40	Unmarried	Junior college or undergraduate	Employee	Good	50000-100000 CY	0	35	28	1	1	1	2	1	1	1	1	1	2	1	2	2	1	2	3	1	2	1	1		0	38.75	31	1	1	1	1	2	1	2	2	2	1	2	1	1	1
420	Agree	male	18~25	Unmarried	Junior high school or lower	Farmer	Normal	Less than 50000 CY	2	68.75	55	3	3	2	4	3	3	2	3	2	3	2	2	2	2	3	3	4	4	2	3		1	57.5	46	1	2	2	3	4	2	3	3	3	2	2	2	3	1
421	Agree	female	26~30	Married	Junior college or undergraduate	Officer	Good	50000-100000 CY	0	33.75	27	1	1	2	2	2	1	1	2	2	1	2	1	1	1	1	2	1	1	1	1		0	36.25	29	1	1	1	1	1	1	1	1	2	2	1	1	1	1
422	Agree	female	31~40	Married	Master or above	Doctor	Normal	100000-200000 CY	3	72.5	58	3	3	2	3	4	3	2	3	3	3	4	3	2	3	2	4	3	3	2	3		1	50	40	2	2	3	2	3	1	2	2	3	2	1	1	2	1
423	Agree	male	31~40	Married	Master or above	Doctor	Normal	100000-200000 CY	2	66.25	53	3	2	2	3	3	3	2	4	2	2	3	3	4	3	2	3	3	3	2	1		1	58.75	47	2	2	4	3	3	2	2	2	3	2	2	2	3	2
424	Agree	male	51~60	Married	Junior high school or lower	Farmer	Good	Less than 50000 CY	0	40	32	1	4	1	1	2	2	1	1	2	1	2	1	1	2	1	2	2	2	1	2		0	41.25	33	2	1	1	1	4	1	1	1	2	2	1	3	1	1
425	Agree	female	31~40	Married	Master or above	Doctor	Normal	100000-200000 CY	3	72.5	58	4	4	4	4	1	4	1	1	2	4	3	3	3	4	3	3	3	3	1	3		2	66.25	53	2	2	2	2	4	1	4	4	3	3	3	2	3	4
426	Agree	male	41~50	Married	Master or above	Doctor	Normal	More than 300000 CY	3	71.25	57	3	3	3	3	3	3	2	2	3	2	3	3	3	3	4	3	3	3	2	3		3	70	56	3	2	3	3	3	2	3	3	3	2	3	2	3	3
427	Agree	female	31~40	Married	Master or above	Doctor	Good	200000-300000 CY	2	61.25	49	3	3	1	1	2	4	2	3	2	3	3	1	1	3	3	4	2	1	3	4		2	60	48	3	2	2	2	2	3	3	3	2	2	4	2	2	1
428	Agree	female	26~30	Unmarried	Master or above	Doctor	Good	100000-200000 CY	3	72.5	58	3	3	2	4	3	2	1	3	2	3	3	4	3	4	3	4	4	4	1	2		0	48.75	39	3	2	3	1	2	1	2	3	3	2	1	1	2	1
429	Agree	female	31~40	Married	Junior college or undergraduate	Nurse	Very good	50000-100000 CY	0	35	28	1	1	1	1	2	1	1	2	1	1	1	1	1	1	3	2	2	1	2	2		0	36.25	29	1	1	1	1	1	1	2	2	3	1	1	2	1	2
430	Agree	male	31~40	Married	Junior college or undergraduate	Medical student	Very good	50000-100000 CY	0	32.5	26	2	1	1	1	1	1	1	1	2	1	1	3	1	3	1	1	1	1	1	1		0	31.25	25	1	1	1	1	1	1	1	1	1	1	1	1	1	1
431	Agree	female	31~40	Unmarried	Master or above	Medical student	Good	200000-300000 CY	2	63.75	51	2	2	2	2	3	3	2	2	2	2	3	3	2	3	4	3	3	3	2	3		1	57.5	46	2	2	3	2	3	2	2	3	2	2	3	2	4	1
432	Agree	female	31~40	Married	Junior college or undergraduate	Doctor	Good	50000-100000 CY	1	53.75	43	2	2	2	2	4	4	1	2	1	2	2	2	2	2	2	4	2	2	1	2		0	46.25	37	2	1	1	2	4	1	1	2	3	1	1	1	4	1
433	Agree	male	18~25	Unmarried	Junior college or undergraduate	Medical student	Good	Less than 50000 CY	0	40	32	1	2	1	1	1	1	2	2	1	1	2	3	1	2	1	2	3	2	1	2		0	31.25	25	1	1	1	1	3	1	1	1	2	1	1	1	1	1
434	Agree	female	31~40	Married	Junior college or undergraduate	Businessman	Good	100000-200000 CY	0	30	24	1	1	1	1	1	1	1	2	2	2	1	1	1	1	2	1	1	1	1	1		0	31.25	25	1	1	1	1	1	1	1	2	1	2	1	1	1	1
435	Agree	male	51~60	Married	Junior college or undergraduate	Retired re-Employee	Good	Less than 50000 CY	0	41.25	33	2	4	1	1	2	3	2	1	1	2	1	1	2	1	1	3	1	2	1	1		0	42.5	34	1	1	2	2	1	1	2	2	2	1	2	2	1	1
436	Agree	female	31~40	Married	Junior college or undergraduate	Doctor	Good	100000-200000 CY	0	35	28	1	2	1	1	1	2	1	3	1	2	1	1	1	1	1	2	2	2	1	1		0	30	24	1	1	1	1	2	1	1	1	2	1	1	1	1	1
437	Agree	male	31~40	Married	Junior college or undergraduate	Medical student	Good	100000-200000 CY	0	28.75	23	1	1	1	2	1	1	1	1	2	1	1	1	1	1	2	1	1	1	1	1		0	30	24	1	1	1	1	1	1	1	1	1	1	1	1	2	1
438	Agree	female	31~40	Married	Junior college or undergraduate	Doctor	Good	100000-200000 CY	0	28.75	23	1	1	1	2	1	1	1	2	1	1	2	1	1	1	1	1	1	1	1	1		0	31.25	25	1	1	1	1	1	1	1	1	1	1	1	1	1	1
439	Agree	female	31~40	Married	Master or above	Doctor	Normal	50000-100000 CY	0	45	36	2	1	2	2	2	2	1	2	1	2	2	2	2	2	2	2	2	2	1	2		0	43.75	35	2	2	2	1	2	1	1	2	2	1	1	1	2	1
440	Agree	male	41~50	Married	Junior college or undergraduate	Doctor	Good	50000-100000 CY	0	47.5	38	2	3	1	2	3	3	1	1	1	2	3	1	1	2	2	2	3	3	1	1		0	47.5	38	2	1	2	1	4	1	2	2	3	2	2	2	1	1
441	Agree	female	31~40	Married	Senior high school	Farmer	Good	Less than 50000 CY	1	50	40	2	2	2	2	2	3	1	2	2	2	2	2	1	1	1	3	3	3	2	2		0	38.75	31	1	1	1	1	4	1	1	1	3	2	1	1	4	1
442	Agree	male	51~60	Married	Master or above	Doctor	Good	200000-300000 CY	0	35	28	2	2	1	2	1	2	1	1	1	2	1	1	2	1	2	2	1	1	1	1		0	31.25	25	1	1	1	1	1	1	1	1	2	1	1	1	1	1
443	Agree	female	31~40	Married	Junior college or undergraduate	Doctor	Good	50000-100000 CY	0	45	36	2	3	1	2	2	3	1	2	1	2	2	2	2	2	1	1	1	2	1	3		0	36.25	29	1	1	1	1	2	1	2	2	1	1	2	1	1	1
444	Agree	male	31~40	Married	Junior college or undergraduate	Doctor	Normal	50000-100000 CY	3	70	56	2	4	1	4	2	4	1	2	3	3	3	3	3	4	3	3	3	3	1	4		0	45	36	3	1	2	1	2	1	1	3	3	2	1	1	1	3
445	Agree	male	31~40	Divorced /widowed	Junior college or undergraduate	Medical student	Good	100000-200000 CY	3	70	56	3	4	3	3	2	4	2	3	3	3	2	2	3	2	3	1	2	4	3	4		2	63.75	51	3	3	3	2	2	3	3	1	4	1	1	1	4	3
446	Agree	male	18~25	Unmarried	Junior college or undergraduate	Non-Medical student	Good	Less than 50000 CY	0	40	32	1	3	1	1	1	2	1	1	1	1	2	2	1	2	1	3	3	2	1	2		0	37.5	30	1	1	1	1	4	1	1	1	4	1	1	1	4	1
447	Agree	female	31~40	Married	Junior college or undergraduate	Medical technician	Good	50000-100000 CY	0	38.75	31	1	2	1	1	2	2	1	2	1	1	2	1	2	1	2	3	3	1	1	1		0	30	24	1	1	1	1	1	1	2	1	1	2	1	1	1	1
448	Agree	male	31~40	Married	Junior college or undergraduate	Doctor	Good	50000-100000 CY	2	61.25	49	2	3	1	3	3	4	1	1	2	3	3	3	3	1	3	4	2	3	1	3		1	52.5	42	4	2	2	2	4	1	1	2	3	2	1	2	2	1
449	Agree	female	18~25	Unmarried	Junior college or undergraduate	Nurse	Good	Less than 50000 CY	3	71.25	57	3	3	1	2	3	4	1	3	2	4	3	3	2	3	3	4	4	4	2	3		0	48.75	39	2	2	2	3	2	1	2	2	3	2	1	2	1	1
450	Agree	male	18~25	Unmarried	Junior college or undergraduate	Non-Medical student	Good	Less than 50000 CY	0	33.75	27	1	1	1	1	1	1	1	1	1	1	2	2	1	4	1	1	2	1	1	2		0	33.75	27	2	2	2	1	1	1	1	1	1	1	1	1	3	1
451	Agree	male	31~40	Married	Junior college or undergraduate	Doctor	Normal	100000-200000 CY	2	61.25	49	2	4	2	2	2	3	1	1	3	3	3	4	2	3	2	2	3	4	1	2		1	57.5	46	2	2	2	2	3	2	3	3	3	3	2	1	3	2
452	Agree	male	31~40	Married	Junior college or undergraduate	Doctor	Good	50000-100000 CY	0	40	32	2	2	2	2	1	2	1	1	1	2	1	1	2	2	3	2	1	2	1	1		0	41.25	33	2	1	2	1	2	1	2	2	3	1	1	1	1	1
453	Agree	female	31~40	Married	Master or above	Medical student	Good	100000-200000 CY	0	33.75	27	1	2	1	1	2	2	2	1	1	1	1	1	1	1	1	2	2	2	1	1		0	27.5	22	1	1	1	1	2	1	1	1	1	1	1	1	1	1
454	Agree	female	18~25	Unmarried	Junior college or undergraduate	Non-Medical student	Very good	Less than 50000 CY	0	25	20	1	1	1	1	1	1	1	1	1	1	1	1	1	1	1	1	1	1	1	1		0	28.75	23	1	1	1	1	1	1	1	1	1	1	1	1	1	1
455	Agree	female	~18	Unmarried	Junior college or undergraduate	Non-Medical student	Very good	Less than 50000 CY	0	45	36	2	2	1	1	2	3	2	1	1	1	3	3	1	2	1	2	2	2	1	3		0	32.5	26	1	1	1	1	1	1	1	1	2	1	1	1	1	1
456	Agree	female	31~40	Married	Junior college or undergraduate	Doctor	Very good	50000-100000 CY	0	32.5	26	1	3	1	2	2	1	1	2	1	1	1	1	1	1	1	2	1	1	1	1		0	35	28	1	1	1	1	1	1	2	2	1	1	2	1	1	1
457	Agree	female	18~25	Unmarried	Junior college or undergraduate	Non-Medical student	Very good	Less than 50000 CY	0	40	32	1	3	1	1	2	3	2	1	1	1	1	3	1	1	1	3	3	1	1	1		0	28.75	23	1	1	1	1	1	1	1	1	2	1	1	1	1	1
458	Agree	female	18~25	Unmarried	Junior college or undergraduate	Non-Medical student	Very good	Less than 50000 CY	0	26.25	21	1	1	1	1	1	1	1	2	1	1	1	1	1	1	1	1	1	1	1	1		0	28.75	23	1	1	1	1	1	1	1	1	1	1	1	1	1	1
459	Agree	female	18~25	Unmarried	Junior college or undergraduate	Non-Medical student	Very good	Less than 50000 CY	0	25	20	1	1	1	1	1	1	1	1	1	1	1	1	1	1	1	1	1	1	1	1		0	28.75	23	1	1	1	1	1	1	1	1	1	1	1	1	1	1
460	Agree	female	51~60	Married	Junior college or undergraduate	Retired re-Employee	Normal	50000-100000 CY	1	50	40	2	2	2	1	2	3	1	3	2	2	2	2	2	1	2	3	2	2	2	2		1	50	40	2	2	2	1	3	2	2	2	2	2	2	2	2	2
461	Agree	male	18~25	Unmarried	Junior college or undergraduate	Non-Medical student	Good	Less than 50000 CY	0	28.75	23	1	3	1	1	1	2	1	1	1	1	1	1	1	1	1	1	1	1	1	1		0	28.75	23	1	1	1	1	1	1	1	1	1	1	1	1	1	1
462	Agree	male	51~60	Married	Junior college or undergraduate	Officer	Poor	100000-200000 CY	1	51.25	41	2	4	1	2	2	2	1	1	1	2	1	3	2	3	2	3	3	3	1	2		0	45	36	2	2	2	1	3	1	1	2	3	1	1	2	1	1
463	Agree	female	~18	Unmarried	Junior college or undergraduate	Businessman	Very good	Less than 50000 CY	0	38.75	31	1	3	1	2	1	2	3	2	1	2	1	2	1	1	1	2	2	1	1	1		0	32.5	26	1	1	1	1	1	1	1	1	2	1	1	1	1	1
464	Agree	female	31~40	Married	Master or above	Medical student	Good	50000-100000 CY	0	45	36	1	1	2	2	1	4	2	2	1	2	2	2	2	2	2	3	2	1	1	1		0	33.75	27	2	2	2	1	1	1	1	1	1	1	1	1	1	1
465	Agree	female	18~25	Unmarried	Junior college or undergraduate	Non-Medical student	Very good	Less than 50000 CY	0	27.5	22	1	3	1	1	1	1	1	1	1	1	1	1	1	1	1	1	1	1	1	1		0	31.25	25	1	1	1	1	2	1	1	1	2	1	1	1	1	1
466	Agree	female	18~25	Unmarried	Junior college or undergraduate	Non-Medical student	Very good	Less than 50000 CY	0	43.75	35	1	3	1	2	2	3	1	2	2	2	1	2	1	1	2	2	2	2	1	2		0	48.75	39	2	2	2	1	2	2	1	2	2	2	2	2	2	2
467	Agree	male	18~25	Unmarried	Junior college or undergraduate	Businessman	Good	Less than 50000 CY	0	31.25	25	1	3	1	1	1	1	1	1	1	1	1	1	1	1	2	1	3	1	1	1		0	31.25	25	1	1	1	1	1	1	1	2	2	1	1	1	1	1
468	Agree	male	18~25	Unmarried	Junior college or undergraduate	Non-Medical student	Normal	Less than 50000 CY	2	63.75	51	1	4	1	2	3	3	4	2	2	2	3	3	2	3	2	3	3	3	2	3		1	51.25	41	2	2	2	1	3	2	2	2	3	2	2	1	3	2
469	Agree	male	31~40	Married	Junior college or undergraduate	Doctor	Good	50000-100000 CY	1	55	44	2	2	1	3	2	3	2	3	2	2	3	2	2	2	2	1	3	2	3	2		0	48.75	39	2	1	2	2	2	1	2	2	3	2	2	1	4	1
470	Agree	male	18~25	Unmarried	Junior college or undergraduate	Non-Medical student	Good	Less than 50000 CY	0	25	20	1	1	1	1	1	1	1	1	1	1	1	1	1	1	1	1	1	1	1	1		0	28.75	23	1	1	1	1	1	1	1	1	1	1	1	1	1	1
471	Agree	male	18~25	Unmarried	Junior college or undergraduate	Non-Medical student	Very good	Less than 50000 CY	0	40	32	1	4	1	1	1	1	1	1	1	2	1	3	1	1	2	3	4	1	1	1		0	35	28	1	1	1	1	1	1	1	2	1	1	1	1	4	1
472	Agree	female	31~40	Married	Junior college or undergraduate	Nurse	Good	Less than 50000 CY	0	37.5	30	1	4	2	1	1	4	1	3	1	2	1	1	1	1	1	1	1	1	1	1		0	37.5	30	1	1	1	1	1	1	2	2	2	1	2	1	1	1
473	Agree	female	18~25	Unmarried	Junior college or undergraduate	Non-Medical student	Very good	Less than 50000 CY	0	26.25	21	1	1	1	1	1	1	1	1	1	2	1	1	1	1	1	1	1	1	1	1		0	28.75	23	1	1	1	1	1	1	1	1	1	1	1	1	1	1
474	Agree	female	31~40	Married	Junior college or undergraduate	Doctor	Good	100000-200000 CY	0	41.25	33	2	3	1	2	1	3	1	1	2	2	1	1	2	2	1	2	2	2	1	1		0	35	28	1	1	1	1	1	1	2	2	2	2	1	2	1	1
475	Agree	female	51~60	Divorced /widowed	Junior college or undergraduate	Retired re-Employee	Normal	Less than 50000 CY	0	27.5	22	1	1	1	2	1	1	1	2	1	1	1	1	1	1	1	1	1	1	1	1		0	37.5	30	2	1	1	1	1	1	2	2	3	1	1	1	1	1
476	Agree	male	51~60	Married	Senior high school	Employee	Good	Less than 50000 CY	0	36.25	29	2	1	1	1	1	1	1	1	1	1	2	3	2	1	1	1	2	2	2	2		1	50	40	1	1	1	1	4	1	4	2	4	1	4	1	1	2
477	Agree	female	31~40	Married	Master or above	Doctor	Good	100000-200000 CY	0	28.75	23	1	4	1	1	1	1	1	1	1	1	1	1	1	1	1	1	1	1	1	1		0	28.75	23	1	1	1	1	1	1	1	1	1	1	1	1	1	1
478	Agree	male	18~25	Unmarried	Junior college or undergraduate	Non-Medical student	Very good	Less than 50000 CY	0	30	24	1	1	2	1	1	1	1	1	1	1	1	1	1	2	1	2	2	1	1	1		0	30	24	1	1	1	1	1	1	1	1	1	1	1	1	1	1
479	Agree	female	31~40	Married	Master or above	Medical student	Good	50000-100000 CY	0	33.75	27	1	3	1	1	1	1	1	1	1	1	2	2	1	1	2	2	1	2	1	1		0	30	24	1	1	1	1	1	1	1	1	1	1	1	1	1	1
480	Agree	male	18~25	Unmarried	Junior college or undergraduate	Medical student	Good	Less than 50000 CY	0	26.25	21	1	1	1	1	1	1	1	1	1	2	1	1	1	1	1	1	1	1	1	1		0	28.75	23	1	1	1	1	1	1	1	1	1	1	1	1	1	1
481	Agree	male	18~25	Unmarried	Junior college or undergraduate	Non-Medical student	Good	Less than 50000 CY	2	62.5	50	2	3	2	2	3	3	2	2	2	2	3	3	2	3	2	3	3	3	2	3		1	55	44	2	2	2	2	3	2	2	2	3	2	2	2	3	2
482	Agree	male	18~25	Unmarried	Junior college or undergraduate	Non-Medical student	Good	Less than 50000 CY	0	30	24	1	2	1	1	2	2	2	1	1	1	1	1	1	1	1	1	1	1	1	1		0	30	24	1	1	1	1	1	1	1	1	1	1	1	1	1	1
483	Agree	male	18~25	Unmarried	Junior college or undergraduate	Non-Medical student	Very good	Less than 50000 CY	1	51.25	41	1	3	1	1	1	3	2	1	1	2	3	4	1	2	2	4	3	3	1	2		0	35	28	1	1	2	1	2	1	1	2	3	1	1	1	1	1
484	Agree	female	~18	Unmarried	Junior college or undergraduate	Non-Medical student	Very good	Less than 50000 CY	0	31.25	25	1	1	1	1	1	4	1	1	1	1	1	2	1	1	1	2	1	1	1	1		0	35	28	1	1	1	1	1	1	1	1	2	1	1	1	1	1
485	Agree	female	26~30	Unmarried	Master or above	Medical technician	Normal	50000-100000 CY	2	66.25	53	2	4	2	3	1	4	1	2	4	2	2	4	2	3	4	4	3	2	1	3		1	51.25	41	3	2	2	1	2	2	1	2	4	3	1	1	4	1
486	Agree	male	18~25	Unmarried	Junior college or undergraduate	Non-Medical student	Very good	Less than 50000 CY	0	25	20	1	1	1	1	1	1	1	1	1	1	1	1	1	1	1	1	1	1	1	1		0	28.75	23	1	1	1	1	1	1	1	1	1	1	1	1	1	1
487	Agree	male	18~25	Unmarried	Junior college or undergraduate	Non-Medical student	Very good	Less than 50000 CY	0	37.5	30	1	1	1	1	2	1	2	1	1	1	3	4	1	1	1	1	4	1	1	1		0	36.25	29	1	1	1	1	1	1	1	1	4	1	1	1	4	1
488	Agree	male	18~25	Unmarried	Junior college or undergraduate	Non-Medical student	Good	Less than 50000 CY	1	50	40	1	3	2	1	1	1	1	4	1	2	1	3	3	2	1	3	2	3	2	3		0	46.25	37	2	3	2	2	1	1	3	2	3	4	1	2	1	1
489	Agree	male	18~25	Unmarried	Junior college or undergraduate	Non-Medical student	Good	Less than 50000 CY	1	57.5	46	2	2	2	4	2	2	2	2	2	2	2	3	2	3	2	3	3	2	2	2		1	58.75	47	3	2	3	2	2	1	2	2	3	2	2	2	2	2
490	Agree	male	26~30	Unmarried	Master or above	Medical technician	Good	100000-200000 CY	0	35	28	2	1	2	1	3	1	1	1	1	2	2	1	2	1	2	1	1	1	1	1		0	40	32	2	1	2	1	2	2	2	1	2	2	2	1	1	2
491	Agree	male	51~60	Married	Junior college or undergraduate	Farmer	Good	50000-100000 CY	0	32.5	26	2	1	1	2	1	4	1	1	1	1	1	1	1	1	1	1	1	1	1	2		0	30	24	1	1	1	1	1	1	1	1	2	1	1	1	1	1
492	Agree	male	41~50	Unmarried	Master or above	Employee	Good	More than 300000 CY	0	32.5	26	2	1	1	2	1	2	1	1	1	1	1	2	2	1	2	1	1	1	1	1		0	36.25	29	2	1	2	1	1	2	1	2	2	2	1	1	1	1
493	Agree	female	18~25	Unmarried	Junior college or undergraduate	Non-Medical student	Very good	Less than 50000 CY	0	27.5	22	1	2	1	1	1	1	1	1	1	1	1	1	1	1	1	1	1	2	1	1		0	30	24	2	1	1	1	1	1	1	1	1	1	1	1	1	1
494	Agree	male	51~60	Married	Junior college or undergraduate	Employee	Normal	50000-100000 CY	0	46.25	37	2	3	1	2	2	2	1	2	1	2	2	1	2	2	2	2	1	2	3	2		0	40	32	2	2	2	1	2	1	1	2	2	1	1	1	1	1
495	Disgree	male	18~25	Unmarried	Junior college or undergraduate	Non-Medical student	Good	Less than 50000 CY	1	58.75	47	2	4	1	2	3	3	1	2	2	2	3	2	2	3	3	3	2	3	1	3		0	42.5	34	1	2	2	2	2	1	1	2	4	1	1	1	2	1
496	Agree	male	18~25	Unmarried	Junior college or undergraduate	Businessman	Good	Less than 50000 CY	0	25	20	1	1	1	1	1	1	1	1	1	1	1	1	1	1	1	1	1	1	1	1		0	28.75	23	1	1	1	1	1	1	1	1	1	1	1	1	1	1
497	Agree	male	18~25	Unmarried	Junior college or undergraduate	Non-Medical student	Normal	Less than 50000 CY	1	52.5	42	2	3	1	1	4	4	1	1	1	2	4	3	1	2	2	4	3	1	1	1		0	36.25	29	1	1	1	1	1	1	2	1	4	1	1	1	2	1
498	Agree	male	18~25	Unmarried	Junior college or undergraduate	Medical student	Good	Less than 50000 CY	0	40	32	1	3	1	2	3	3	2	1	1	1	2	1	1	2	1	1	2	2	1	1		0	30	24	1	1	1	1	1	1	1	1	1	1	1	1	1	1
499	Agree	female	18~25	Unmarried	Senior high school	Non-Medical student	Good	Less than 50000 CY	0	40	32	1	3	1	2	3	2	1	1	1	1	1	2	1	2	1	2	2	2	1	2		0	32.5	26	1	1	1	1	2	1	1	1	3	1	1	1	1	1
500	Agree	female	18~25	Unmarried	Junior college or undergraduate	Non-Medical student	Very good	Less than 50000 CY	0	32.5	26	1	3	1	1	1	3	1	1	1	1	1	1	1	1	1	1	3	1	1	1		0	28.75	23	1	1	1	1	1	1	1	1	1	1	1	1	1	1
501	Agree	male	31~40	Married	Master or above	Teacher	Good	50000-100000 CY	0	42.5	34	2	3	2	2	2	2	1	1	1	1	1	2	2	2	1	3	2	2	1	1		0	33.75	27	1	1	1	1	2	1	1	1	2	2	1	1	1	2
502	Agree	male	18~25	Unmarried	Junior college or undergraduate	Non-Medical student	Very good	50000-100000 CY	0	25	20	1	1	1	1	1	1	1	1	1	1	1	1	1	1	1	1	1	1	1	1		0	28.75	23	1	1	1	1	1	1	1	1	1	1	1	1	1	1
503	Agree	male	~18	Unmarried	Junior college or undergraduate	Non-Medical student	Good	Less than 50000 CY	0	30	24	1	2	1	1	1	4	1	1	1	1	1	1	1	1	1	1	1	1	1	1		0	35	28	1	1	1	1	2	2	3	2	1	1	1	1	1	1
504	Agree	male	18~25	Unmarried	Junior college or undergraduate	Medical student	Very good	Less than 50000 CY	0	26.25	21	1	1	1	1	1	1	1	1	2	1	1	1	1	1	1	1	1	1	1	1		0	30	24	1	1	1	1	1	1	1	1	1	1	1	1	1	1
505	Agree	male	51~60	Divorced /widowed	Junior college or undergraduate	Retired re-Employee	Very good	50000-100000 CY	0	26.25	21	1	1	1	1	2	1	1	1	1	1	1	1	1	1	1	1	1	1	1	1		0	30	24	1	1	1	1	1	1	1	1	1	2	1	1	1	2
506	Agree	male	18~25	Unmarried	Junior college or undergraduate	Non-Medical student	Very good	Less than 50000 CY	0	32.5	26	1	1	1	1	2	2	1	1	1	1	2	2	1	1	1	2	1	1	1	2		0	35	28	1	1	1	1	2	1	1	1	2	1	1	1	2	1
507	Agree	male	18~25	Unmarried	Junior college or undergraduate	Non-Medical student	Good	Less than 50000 CY	1	57.5	46	2	2	1	2	3	4	2	1	1	2	3	3	2	3	2	3	3	3	1	3		0	40	32	1	1	1	1	1	1	1	2	3	1	1	1	4	1
508	Agree	male	18~25	Unmarried	Junior college or undergraduate	Non-Medical student	Very good	Less than 50000 CY	1	53.75	43	1	3	1	1	1	4	1	1	1	1	1	2	1	4	2	3	4	4	4	3		0	42.5	34	1	2	2	3	3	1	1	2	3	1	2	1	1	1
509	Agree	male	18~25	Unmarried	Junior college or undergraduate	Non-Medical student	Good	Less than 50000 CY	1	51.25	41	2	3	1	1	1	3	1	1	2	2	3	3	1	3	3	2	3	3	1	2		0	47.5	38	4	1	2	2	2	1	3	2	2	2	2	1	1	1
510	Agree	male	18~25	Unmarried	Junior college or undergraduate	Medical student	Very good	Less than 50000 CY	1	51.25	41	2	3	1	3	2	1	1	2	1	1	2	3	1	1	3	3	3	3	2	3		0	46.25	37	3	1	3	2	3	1	2	2	3	1	1	1	3	1
511	Agree	male	18~25	Unmarried	Junior college or undergraduate	Non-Medical student	Good	Less than 50000 CY	1	50	40	1	3	1	1	3	4	1	1	1	1	3	4	1	2	1	2	3	3	1	3		0	35	28	1	1	1	1	3	1	1	1	2	1	1	1	3	1
512	Agree	male	18~25	Unmarried	Junior college or undergraduate	Non-Medical student	Very good	Less than 50000 CY	1	55	44	1	4	1	4	2	1	1	1	1	1	4	1	1	3	3	4	4	4	1	2		0	47.5	38	2	1	2	1	2	1	1	1	2	1	1	1	4	4
513	Agree	male	31~40	Married	Junior college or undergraduate	Nurse	Good	50000-100000 CY	2	65	52	2	3	3	3	2	3	2	2	2	2	3	3	3	3	2	3	3	3	2	3		2	62.5	50	3	3	4	2	3	2	2	2	3	3	1	2	3	2
514	Agree	male	18~25	Unmarried	Junior college or undergraduate	Non-Medical student	Good	Less than 50000 CY	0	35	28	1	3	1	2	1	2	1	1	1	1	1	1	1	1	1	2	3	1	2	1		0	30	24	1	1	1	1	1	1	1	1	1	1	1	1	1	1
515	Agree	female	18~25	Unmarried	Junior college or undergraduate	Non-Medical student	Good	Less than 50000 CY	2	63.75	51	2	4	2	2	2	3	1	2	2	3	2	3	2	3	2	3	3	4	3	3		0	40	32	2	2	2	2	3	1	2	2	2	1	1	1	1	1
516	Agree	female	26~30	Unmarried	Junior college or undergraduate	Nurse	Good	100000-200000 CY	0	31.25	25	1	3	1	2	1	2	1	1	1	1	1	1	1	1	1	2	1	1	1	1		0	28.75	23	1	1	1	1	1	1	1	1	1	1	1	1	1	1
517	Agree	male	31~40	Married	Junior college or undergraduate	Doctor	Good	50000-100000 CY	0	45	36	1	3	1	2	3	3	1	2	1	2	1	2	2	1	2	3	2	1	1	2		0	38.75	31	1	1	2	1	2	1	1	2	3	1	1	1	2	1
518	Agree	female	31~40	Married	Junior college or undergraduate	Nurse	Good	50000-100000 CY	1	51.25	41	2	3	1	1	4	4	2	1	1	2	2	1	1	1	4	4	2	3	1	1		0	32.5	26	4	1	1	1	1	1	1	1	1	1	1	1	1	1
519	Agree	male	18~25	Unmarried	Junior college or undergraduate	Non-Medical student	Very good	Less than 50000 CY	0	27.5	22	1	3	1	1	1	1	1	1	1	1	1	1	1	1	1	1	1	1	1	1		0	28.75	23	1	1	1	1	1	1	1	1	1	1	1	1	1	1
520	Agree	female	18~25	Unmarried	Junior college or undergraduate	Non-Medical student	Very good	Less than 50000 CY	0	40	32	1	4	2	1	2	1	1	2	1	1	1	1	1	2	1	2	3	2	1	2		0	32.5	26	1	1	1	1	2	1	1	1	1	1	1	1	1	1
521	Agree	female	31~40	Married	Junior college or undergraduate	Nurse	Normal	50000-100000 CY	0	48.75	39	2	3	1	3	2	3	1	3	2	2	2	2	2	1	2	2	1	1	2	2		0	48.75	39	2	1	2	1	2	1	2	2	2	2	2	1	2	2
522	Agree	male	18~25	Unmarried	Senior high school	Non-Medical student	Very good	Less than 50000 CY	0	26.25	21	1	1	1	2	1	1	1	1	1	1	1	1	1	1	1	1	1	1	1	1		0	28.75	23	1	1	1	1	1	1	1	1	1	1	1	1	1	1
523	Agree	female	18~25	Unmarried	Junior college or undergraduate	Non-Medical student	Good	Less than 50000 CY	0	42.5	34	1	4	2	2	2	2	1	2	1	2	2	1	1	1	2	2	3	1	1	1		0	35	28	1	1	1	1	1	1	1	2	3	1	1	1	4	1
524	Agree	female	51~60	Married	Senior high school	Retired re-Employee	Good	100000-200000 CY	1	53.75	43	2	1	1	2	4	1	2	1	2	2	1	4	1	4	2	3	4	1	4	1		0	46.25	37	2	1	1	1	4	2	1	1	4	2	1	1	4	2
525	Agree	female	26~30	Unmarried	Junior college or undergraduate	Nurse	Very good	50000-100000 CY	0	31.25	25	1	1	1	4	1	1	1	3	1	1	1	1	1	1	1	1	1	1	1	1		0	32.5	26	1	1	1	1	1	1	1	1	1	1	1	1	1	1
526	Agree	male	31~40	Married	Master or above	Doctor	Good	100000-200000 CY	2	66.25	53	2	4	2	2	3	3	2	2	2	4	3	3	3	3	2	3	3	3	1	3		2	63.75	51	2	2	2	2	3	2	4	4	3	2	2	2	3	2
527	Agree	female	18~25	Unmarried	Junior college or undergraduate	Non-Medical student	Good	Less than 50000 CY	2	67.5	54	1	4	1	2	4	4	1	2	2	2	4	4	1	4	1	4	4	4	2	3		0	46.25	37	1	1	1	2	4	1	2	2	4	2	2	2	2	1
528	Agree	female	18~25	Unmarried	Junior college or undergraduate	Non-Medical student	Good	Less than 50000 CY	0	25	20	1	1	1	1	1	1	1	1	1	1	1	1	1	1	1	1	1	1	1	1		0	28.75	23	1	1	1	1	1	1	1	1	1	1	1	1	1	1
529	Agree	female	18~25	Unmarried	Junior college or undergraduate	Nurse	Good	50000-100000 CY	2	61.25	49	1	4	1	2	4	4	1	2	1	1	4	1	1	4	1	4	4	4	1	4		0	41.25	33	1	1	1	1	4	1	1	1	4	1	1	1	4	1
530	Agree	male	18~25	Unmarried	Junior college or undergraduate	Non-Medical student	Good	Less than 50000 CY	0	37.5	30	1	1	1	1	2	2	1	1	1	2	2	2	1	2	2	2	2	1	2	1		0	31.25	25	1	1	1	1	2	1	1	1	1	1	1	1	1	1
531	Agree	female	18~25	Unmarried	Junior college or undergraduate	Non-Medical student	Good	Less than 50000 CY	0	48.75	39	2	1	1	2	2	4	1	2	1	2	2	3	2	2	2	3	2	2	1	2		0	43.75	35	2	1	2	2	3	1	1	2	2	1	1	1	2	1
532	Agree	female	18~25	Unmarried	Junior college or undergraduate	Non-Medical student	Very good	Less than 50000 CY	0	35	28	1	2	1	2	1	2	1	1	1	1	1	1	1	1	1	3	3	2	1	1		0	28.75	23	1	1	1	1	1	1	1	1	1	1	1	1	1	1
533	Agree	female	18~25	Unmarried	Junior college or undergraduate	Non-Medical student	Very good	Less than 50000 CY	0	31.25	25	1	3	1	1	1	1	1	2	1	1	1	1	1	1	1	2	2	1	1	1		0	28.75	23	1	1	1	1	1	1	1	1	1	1	1	1	1	1
534	Agree	female	18~25	Unmarried	Junior college or undergraduate	Non-Medical student	Good	Less than 50000 CY	0	36.25	29	2	1	1	2	1	2	1	2	1	1	2	1	1	1	1	2	2	2	1	2		0	32.5	26	1	1	1	1	1	1	1	1	1	1	1	1	1	1
535	Agree	female	18~25	Unmarried	Junior college or undergraduate	Medical student	Very good	Less than 50000 CY	0	25	20	1	1	1	1	1	1	1	1	1	1	1	1	1	1	1	1	1	1	1	1		0	28.75	23	1	1	1	1	1	1	1	1	1	1	1	1	1	1
536	Agree	female	26~30	Unmarried	Junior college or undergraduate	Nurse	Good	50000-100000 CY	0	30	24	1	2	1	2	2	1	1	1	1	1	1	1	1	1	2	1	1	1	1	1		0	31.25	25	1	1	1	1	1	1	1	1	1	1	1	1	2	1
537	Agree	female	41~50	Married	Master or above	Doctor	Good	200000-300000 CY	3	72.5	58	2	4	2	2	4	4	2	2	3	2	3	3	2	4	4	4	3	3	2	3		2	61.25	49	2	2	3	2	3	2	3	2	3	2	2	3	3	3
538	Agree	male	31~40	Married	Master or above	Doctor	Very good	100000-200000 CY	0	25	20	1	1	1	1	1	1	1	1	1	1	1	1	1	1	1	1	1	1	1	1		0	31.25	25	2	2	1	1	1	1	1	1	1	1	1	1	1	1
539	Agree	male	18~25	Unmarried	Junior college or undergraduate	Non-Medical student	Good	Less than 50000 CY	0	37.5	30	2	3	1	1	2	2	1	1	1	1	1	2	1	2	1	2	2	2	1	1		0	32.5	26	1	1	1	1	2	1	1	1	2	1	1	1	1	1
540	Disgree	female	18~25	Unmarried	Junior college or undergraduate	Non-Medical student	Poor	Less than 50000 CY	2	61.25	49	2	2	3	3	2	3	1	3	1	4	3	3	2	2	2	3	3	3	1	3		1	52.5	42	2	1	2	2	4	2	3	3	3	1	1	2	2	2
541	Disgree	male	18~25	Unmarried	Junior college or undergraduate	Retired re-Employee	Very good	Less than 50000 CY	0	35	28	1	1	1	2	2	2	1	1	1	1	2	3	1	1	2	1	2	1	1	1		0	31.25	25	1	1	1	1	2	1	1	1	3	1	1	1	2	1
542	Agree	female	51~60	Married	Master or above	Doctor	Normal	More than 300000 CY	3	76.25	61	3	4	3	3	3	4	2	3	3	2	3	3	4	3	4	3	3	3	2	3		3	72.5	58	4	2	4	3	3	2	2	3	4	3	3	2	3	2
543	Agree	female	18~25	Unmarried	Junior college or undergraduate	Medical student	Very good	Less than 50000 CY	0	25	20	1	1	1	1	1	1	1	1	1	1	1	1	1	1	1	1	1	1	1	1		0	28.75	23	1	1	1	1	1	1	1	1	1	1	1	1	1	1
544	Agree	female	18~25	Unmarried	Junior college or undergraduate	Non-Medical student	Very good	Less than 50000 CY	0	37.5	30	1	3	1	1	2	1	1	2	1	2	2	2	1	1	1	2	2	2	1	1		0	35	28	1	1	1	2	1	1	3	2	1	2	1	1	1	1
545	Agree	female	18~25	Unmarried	Junior college or undergraduate	Non-Medical student	Good	Less than 50000 CY	0	33.75	27	1	2	1	2	1	1	1	1	1	1	1	1	1	1	1	3	3	2	1	1		0	32.5	26	1	1	1	1	2	1	1	1	1	1	1	1	1	1
546	Agree	female	18~25	Unmarried	Junior college or undergraduate	Non-Medical student	Normal	Less than 50000 CY	0	31.25	25	1	4	1	2	1	1	1	1	1	1	1	1	1	1	1	1	1	2	1	1		0	31.25	25	1	1	1	1	1	1	2	1	1	1	1	1	1	1
547	Agree	male	18~25	Unmarried	Junior college or undergraduate	Teacher	Very good	50000-100000 CY	0	25	20	1	1	1	1	1	1	1	1	1	1	1	1	1	1	1	1	1	1	1	1		0	28.75	23	1	1	1	1	1	1	1	1	1	1	1	1	1	1
548	Agree	female	18~25	Unmarried	Junior college or undergraduate	Non-Medical student	Very good	Less than 50000 CY	0	25	20	1	1	1	1	1	1	1	1	1	1	1	1	1	1	1	1	1	1	1	1		0	28.75	23	1	1	1	1	1	1	1	1	1	1	1	1	1	1
549	Agree	female	18~25	Unmarried	Junior college or undergraduate	Non-Medical student	Very good	Less than 50000 CY	0	47.5	38	2	3	2	2	2	2	1	1	1	1	2	3	2	2	1	2	3	3	1	2		0	38.75	31	1	2	2	2	2	1	1	2	1	1	1	1	1	1
550	Agree	female	18~25	Unmarried	Junior college or undergraduate	Non-Medical student	Good	Less than 50000 CY	0	25	20	1	1	1	1	1	1	1	1	1	1	1	1	1	1	1	1	1	1	1	1		0	28.75	23	1	1	1	1	1	1	1	1	1	1	1	1	1	1
551	Agree	female	18~25	Unmarried	Junior college or undergraduate	Non-Medical student	Normal	Less than 50000 CY	0	25	20	1	1	1	1	1	1	1	1	1	1	1	1	1	1	1	1	1	1	1	1		0	31.25	25	1	1	1	1	1	1	1	1	1	1	1	1	1	1
552	Agree	male	18~25	Unmarried	Junior college or undergraduate	Non-Medical student	Normal	Less than 50000 CY	0	45	36	2	3	2	2	2	2	2	1	1	2	2	2	2	2	2	2	1	1	1	2		0	33.75	27	1	1	2	1	2	1	1	2	1	1	1	1	1	1
553	Agree	female	18~25	Unmarried	Junior college or undergraduate	Non-Medical student	Very good	Less than 50000 CY	0	27.5	22	1	1	1	1	1	1	1	1	1	1	1	1	1	1	1	3	1	1	1	1		0	28.75	23	1	1	1	1	1	1	1	1	1	1	1	1	1	1
554	Agree	male	18~25	Unmarried	Junior college or undergraduate	Businessman	Very good	Less than 50000 CY	0	30	24	1	2	1	1	1	1	2	1	1	1	1	1	1	1	1	2	2	1	1	1		0	30	24	1	1	1	1	1	1	1	1	1	1	1	1	1	1
555	Agree	female	18~25	Unmarried	Junior college or undergraduate	Non-Medical student	Good	Less than 50000 CY	0	35	28	2	2	1	2	1	3	1	1	1	1	1	1	1	1	1	2	3	1	1	1		0	30	24	1	1	1	1	1	1	1	1	1	1	1	1	1	1
556	Agree	female	18~25	Unmarried	Junior college or undergraduate	Non-Medical student	Good	Less than 50000 CY	1	58.75	47	2	3	2	2	3	1	2	2	2	2	3	3	3	2	2	4	3	3	1	2		0	37.5	30	2	2	2	1	2	1	1	1	3	2	1	1	1	1
557	Agree	male	18~25	Unmarried	Junior college or undergraduate	Non-Medical student	Very good	Less than 50000 CY	0	25	20	1	1	1	1	1	1	1	1	1	1	1	1	1	1	1	1	1	1	1	1		0	28.75	23	1	1	1	1	1	1	1	1	1	1	1	1	1	1
558	Agree	male	18~25	Unmarried	Junior college or undergraduate	Non-Medical student	Very good	Less than 50000 CY	0	25	20	1	1	1	1	1	1	1	1	1	1	1	1	1	1	1	1	1	1	1	1		0	28.75	23	1	1	1	1	1	1	1	1	1	1	1	1	1	1
559	Agree	female	18~25	Unmarried	Junior college or undergraduate	Non-Medical student	Very good	Less than 50000 CY	0	26.25	21	1	1	1	2	1	1	1	1	1	1	1	1	1	1	1	1	1	1	1	1		0	28.75	23	1	1	1	1	1	1	1	1	1	1	1	1	1	1
560	Agree	male	18~25	Unmarried	Junior college or undergraduate	Non-Medical student	Very good	Less than 50000 CY	1	50	40	1	3	1	2	1	1	1	1	1	2	3	3	2	3	1	4	3	3	1	3		0	41.25	33	2	2	2	1	3	1	1	2	1	2	1	1	1	1
561	Agree	male	18~25	Unmarried	Junior college or undergraduate	Non-Medical student	Good	Less than 50000 CY	1	53.75	43	1	4	1	2	4	4	1	1	1	2	2	3	1	2	2	3	3	2	2	2		0	37.5	30	2	1	2	1	2	1	2	1	3	1	1	1	2	1
562	Agree	male	18~25	Unmarried	Junior college or undergraduate	Non-Medical student	Very good	Less than 50000 CY	0	28.75	23	1	1	1	1	1	1	1	1	1	1	1	1	1	1	1	3	2	1	1	1		0	28.75	23	1	1	1	1	1	1	1	1	1	1	1	1	1	1
563	Agree	female	18~25	Unmarried	Junior college or undergraduate	Non-Medical student	Very good	Less than 50000 CY	0	26.25	21	1	1	1	1	1	2	1	1	1	1	1	1	1	1	1	1	1	1	1	1		0	28.75	23	1	1	1	1	1	1	1	1	1	1	1	1	1	1
564	Agree	female	18~25	Unmarried	Junior college or undergraduate	Non-Medical student	Very good	Less than 50000 CY	0	26.25	21	1	2	1	1	1	1	1	1	1	1	1	1	1	1	1	1	1	1	1	1		0	28.75	23	1	1	1	1	1	1	1	1	1	1	1	1	1	1
565	Agree	female	18~25	Unmarried	Junior college or undergraduate	Non-Medical student	Good	Less than 50000 CY	0	35	28	1	3	2	1	1	2	1	1	1	1	2	2	1	1	1	2	2	1	1	1		0	31.25	25	1	1	1	1	1	1	2	1	1	1	1	1	2	2
566	Agree	female	18~25	Unmarried	Junior college or undergraduate	Non-Medical student	Very good	Less than 50000 CY	0	25	20	1	1	1	1	1	1	1	1	1	1	1	1	1	1	1	1	1	1	1	1		0	28.75	23	1	1	1	1	1	1	1	1	1	1	1	1	1	1
567	Agree	male	18~25	Unmarried	Junior college or undergraduate	Non-Medical student	Very good	Less than 50000 CY	0	25	20	1	1	1	1	1	1	1	1	1	1	1	1	1	1	1	1	1	1	1	1		0	28.75	23	1	1	1	1	1	1	1	1	1	1	1	1	1	1
568	Agree	male	18~25	Unmarried	Junior college or undergraduate	Non-Medical student	Normal	Less than 50000 CY	0	35	28	1	1	1	2	1	1	1	1	1	2	2	3	1	1	1	1	2	2	1	2		0	31.25	25	1	1	1	1	3	1	1	1	1	1	1	1	1	1
569	Agree	male	18~25	Unmarried	Junior college or undergraduate	Businessman	Very good	Less than 50000 CY	1	50	40	2	4	1	2	1	4	1	1	1	2	1	1	2	2	3	2	3	4	1	2		1	51.25	41	3	1	2	2	2	2	2	2	2	2	2	2	2	2
570	Agree	male	18~25	Unmarried	Junior college or undergraduate	Non-Medical student	Good	Less than 50000 CY	1	56.25	45	2	3	2	2	2	2	1	2	1	2	2	3	2	3	2	3	3	3	2	3		1	55	44	2	2	2	2	3	2	2	2	3	2	2	2	3	2
571	Agree	male	18~25	Unmarried	Junior college or undergraduate	Non-Medical student	Very good	Less than 50000 CY	0	30	24	1	2	1	1	1	1	2	1	1	1	1	1	1	1	1	3	1	1	1	1		0	28.75	23	1	1	1	1	1	1	1	1	1	1	1	1	1	1
572	Agree	female	18~25	Unmarried	Junior college or undergraduate	Non-Medical student	Good	Less than 50000 CY	0	41.25	33	1	4	1	1	2	4	1	1	1	1	1	1	1	1	1	4	3	2	1	1		0	27.5	22	1	1	1	1	1	1	1	1	1	1	1	1	1	1
573	Agree	female	18~25	Unmarried	Junior college or undergraduate	Non-Medical student	Good	Less than 50000 CY	1	52.5	42	2	3	1	2	1	4	1	2	1	1	3	3	1	3	1	4	4	3	1	1		0	31.25	25	1	1	1	1	1	1	1	1	2	1	1	1	1	1
574	Agree	male	18~25	Unmarried	Junior college or undergraduate	Employee	Very good	50000-100000 CY	0	25	20	1	1	1	1	1	1	1	1	1	1	1	1	1	1	1	1	1	1	1	1		0	28.75	23	1	1	1	1	1	1	1	1	1	1	1	1	1	1
575	Agree	male	18~25	Unmarried	Junior college or undergraduate	Non-Medical student	Good	Less than 50000 CY	0	25	20	1	1	1	1	1	1	1	1	1	1	1	1	1	1	1	1	1	1	1	1		0	28.75	23	1	1	1	1	1	1	1	1	1	1	1	1	1	1
576	Agree	female	18~25	Unmarried	Junior college or undergraduate	Non-Medical student	Good	Less than 50000 CY	1	51.25	41	2	3	1	2	1	4	1	1	1	1	3	3	2	3	1	4	2	4	1	1		0	36.25	29	1	1	1	1	2	1	1	1	2	1	1	1	1	1
577	Agree	female	18~25	Unmarried	Junior college or undergraduate	Non-Medical student	Good	Less than 50000 CY	0	38.75	31	1	3	1	1	1	4	1	1	1	1	1	3	1	1	1	3	3	1	1	1		0	30	24	1	1	1	1	2	1	1	1	1	1	1	1	1	1
578	Agree	male	18~25	Unmarried	Junior college or undergraduate	Medical student	Very good	Less than 50000 CY	0	25	20	1	1	1	1	1	1	1	1	1	1	1	1	1	1	1	1	1	1	1	1		0	28.75	23	1	1	1	1	1	1	1	1	1	1	1	1	1	1
579	Agree	female	~18	Unmarried	Junior college or undergraduate	Non-Medical student	Good	Less than 50000 CY	0	43.75	35	2	2	2	1	1	2	2	1	1	2	2	2	2	2	1	2	2	2	2	2		0	41.25	33	1	2	2	1	2	2	1	1	3	1	3	2	1	2
580	Agree	male	18~25	Unmarried	Junior college or undergraduate	Non-Medical student	Very good	Less than 50000 CY	0	32.5	26	1	4	1	1	1	4	1	1	1	1	1	1	1	1	1	1	1	1	1	1		0	28.75	23	1	1	1	1	1	1	1	1	1	1	1	1	1	1
581	Agree	male	18~25	Unmarried	Junior college or undergraduate	Non-Medical student	Good	Less than 50000 CY	0	37.5	30	1	2	1	1	1	1	1	1	1	2	2	2	1	1	1	3	3	3	1	1		0	31.25	25	1	1	1	1	2	1	1	1	1	1	1	1	1	1
582	Agree	male	18~25	Unmarried	Junior college or undergraduate	Non-Medical student	Very good	Less than 50000 CY	0	47.5	38	1	4	2	2	1	3	2	1	1	3	1	3	1	1	3	3	1	2	1	2		0	30	24	1	1	2	1	1	1	1	1	1	1	1	1	1	1
583	Agree	female	18~25	Unmarried	Junior college or undergraduate	Non-Medical student	Very good	Less than 50000 CY	0	31.25	25	1	1	2	1	1	1	1	1	1	1	1	2	1	1	2	3	1	1	1	1		0	35	28	1	1	1	1	2	1	2	1	2	1	1	1	1	1
584	Agree	male	18~25	Unmarried	Junior college or undergraduate	Non-Medical student	Very good	Less than 50000 CY	0	25	20	1	1	1	1	1	1	1	1	1	1	1	1	1	1	1	1	1	1	1	1		0	28.75	23	1	1	1	1	1	1	1	1	1	1	1	1	1	1
585	Agree	male	18~25	Unmarried	Junior college or undergraduate	Non-Medical student	Very good	Less than 50000 CY	0	30	24	1	4	1	1	1	1	1	2	1	1	1	1	1	1	1	1	1	1	1	1		0	28.75	23	1	1	1	1	1	1	1	1	1	1	1	1	1	1
586	Agree	male	18~25	Unmarried	Junior college or undergraduate	Non-Medical student	Normal	Less than 50000 CY	2	63.75	51	3	4	3	1	3	2	2	1	1	2	4	2	2	3	3	3	3	4	2	3		1	51.25	41	2	2	2	2	3	2	2	2	3	1	2	2	3	2
587	Agree	male	18~25	Unmarried	Junior college or undergraduate	Non-Medical student	Good	Less than 50000 CY	0	37.5	30	1	4	1	1	1	1	2	1	1	2	1	1	1	2	1	3	2	2	1	1		0	33.75	27	1	1	1	1	1	2	1	2	2	2	1	1	3	1
588	Agree	male	18~25	Unmarried	Junior college or undergraduate	Non-Medical student	Good	Less than 50000 CY	0	36.25	29	2	2	1	1	2	1	2	1	1	1	1	2	1	2	1	1	2	2	1	2		0	28.75	23	1	1	1	1	1	1	1	1	1	1	1	1	1	1
589	Agree	male	18~25	Unmarried	Junior college or undergraduate	Non-Medical student	Very good	Less than 50000 CY	0	26.25	21	1	1	1	1	1	1	1	1	1	1	1	1	1	1	1	2	1	1	1	1		0	32.5	26	1	1	1	1	1	1	1	2	3	1	1	1	1	1
590	Agree	female	18~25	Unmarried	Junior college or undergraduate	Non-Medical student	Good	Less than 50000 CY	0	45	36	1	3	1	1	2	3	1	1	1	1	3	1	1	3	2	3	3	3	1	1		0	31.25	25	1	1	1	1	3	1	1	1	1	1	1	1	1	1
591	Agree	male	18~25	Unmarried	Junior college or undergraduate	Non-Medical student	Very good	Less than 50000 CY	0	42.5	34	2	1	2	1	3	2	1	2	1	1	2	2	2	1	2	2	2	2	2	1		0	28.75	23	1	1	1	1	1	1	1	1	1	1	1	1	1	1
592	Agree	male	18~25	Unmarried	Junior college or undergraduate	Non-Medical student	Good	Less than 50000 CY	0	38.75	31	1	4	1	2	1	2	1	1	1	1	1	2	1	2	1	4	2	1	1	1		0	27.5	22	1	1	1	1	2	1	1	1	1	1	1	1	1	1
593	Agree	female	~18	Unmarried	Junior college or undergraduate	Non-Medical student	Good	Less than 50000 CY	0	41.25	33	1	3	1	1	1	3	1	1	1	2	2	2	1	2	1	3	3	2	1	1		0	27.5	22	1	1	1	1	1	1	1	1	1	1	1	1	1	1
594	Agree	male	18~25	Unmarried	Senior high school	Non-Medical student	Normal	Less than 50000 CY	0	42.5	34	1	2	1	2	2	2	1	1	1	1	2	2	1	2	1	2	3	3	2	2		0	33.75	27	1	1	1	1	2	1	1	1	2	1	1	1	1	1
595	Agree	male	18~25	Unmarried	Junior college or undergraduate	Non-Medical student	Good	Less than 50000 CY	0	30	24	1	3	1	1	1	1	1	1	1	1	1	2	1	1	2	1	1	1	1	1		0	30	24	1	1	1	1	2	1	1	1	1	1	1	1	1	1
596	Agree	male	18~25	Unmarried	Junior college or undergraduate	Non-Medical student	Good	Less than 50000 CY	0	42.5	34	1	2	1	1	2	3	1	1	1	1	2	2	1	2	1	4	3	2	1	2		0	36.25	29	1	1	1	1	3	1	1	1	3	1	1	1	4	1
597	Agree	male	18~25	Unmarried	Junior college or undergraduate	Non-Medical student	Very good	Less than 50000 CY	0	41.25	33	2	2	1	1	2	2	1	1	1	2	2	2	1	2	2	2	2	2	1	2		0	38.75	31	2	2	2	1	2	1	1	2	2	1	1	1	2	1
598	Agree	female	~18	Unmarried	Junior college or undergraduate	Non-Medical student	Good	Less than 50000 CY	1	52.5	42	2	4	1	2	2	4	1	2	1	1	2	2	1	3	3	2	4	3	1	1		0	40	32	1	1	2	1	2	1	3	1	3	1	1	1	1	1
599	Agree	female	18~25	Unmarried	Junior college or undergraduate	Non-Medical student	Very good	Less than 50000 CY	0	32.5	26	1	3	1	1	1	2	1	1	1	1	1	1	1	1	1	1	3	2	1	1		0	35	28	1	1	1	1	3	1	1	1	2	1	1	1	1	1
600	Agree	male	18~25	Unmarried	Junior college or undergraduate	Non-Medical student	Good	Less than 50000 CY	0	32.5	26	1	2	1	1	1	1	1	1	1	1	1	1	1	2	1	2	3	2	1	1		0	28.75	23	1	1	1	1	1	1	1	1	1	1	1	1	1	1
601	Agree	female	18~25	Unmarried	Junior college or undergraduate	Non-Medical student	Good	50000-100000 CY	0	47.5	38	1	1	2	2	1	3	2	1	1	2	2	3	2	1	3	3	1	2	2	3		0	41.25	33	1	1	1	1	2	1	3	2	3	1	1	1	1	2
602	Agree	female	18~25	Unmarried	Junior college or undergraduate	Non-Medical student	Good	Less than 50000 CY	0	30	24	2	1	1	1	1	1	1	2	1	2	1	1	1	1	1	2	1	1	1	1		0	35	28	1	1	1	1	1	1	1	1	1	1	2	1	1	1
603	Agree	male	18~25	Unmarried	Junior college or undergraduate	Non-Medical student	Good	Less than 50000 CY	0	33.75	27	1	2	1	2	1	1	1	1	2	2	2	2	1	1	1	1	1	2	1	1		0	31.25	25	1	1	1	1	1	1	1	2	1	1	1	1	1	1
604	Agree	female	18~25	Unmarried	Junior college or undergraduate	Non-Medical student	Very good	Less than 50000 CY	0	36.25	29	1	2	1	1	1	4	1	1	1	1	1	3	2	1	2	2	1	1	1	1		0	35	28	2	2	2	1	1	1	1	1	3	1	1	1	1	1
605	Agree	male	18~25	Unmarried	Junior college or undergraduate	Non-Medical student	Good	Less than 50000 CY	0	30	24	2	1	1	1	1	3	1	1	1	2	1	1	1	1	1	1	1	1	1	1		0	31.25	25	1	1	1	1	2	1	1	1	1	1	1	1	1	1
606	Agree	male	18~25	Unmarried	Junior college or undergraduate	Non-Medical student	Good	Less than 50000 CY	1	57.5	46	2	3	1	3	1	3	1	2	1	2	3	3	1	3	3	3	3	4	1	3		0	38.75	31	3	1	2	1	2	1	2	2	2	1	2	1	1	1
607	Agree	female	18~25	Unmarried	Junior college or undergraduate	Non-Medical student	Good	Less than 50000 CY	0	32.5	26	1	3	1	1	2	2	1	1	1	1	1	1	1	1	1	3	1	1	1	1		0	31.25	25	1	1	1	1	2	1	1	1	1	1	1	1	1	1
608	Agree	male	18~25	Unmarried	Junior college or undergraduate	Non-Medical student	Good	Less than 50000 CY	0	45	36	2	3	1	2	1	3	1	1	1	1	3	2	1	2	1	3	3	2	1	2		0	32.5	26	1	1	1	1	2	1	2	1	2	1	1	1	1	1
609	Agree	male	18~25	Unmarried	Junior college or undergraduate	Non-Medical student	Very good	Less than 50000 CY	0	25	20	1	1	1	1	1	1	1	1	1	1	1	1	1	1	1	1	1	1	1	1		0	28.75	23	1	1	1	1	1	1	1	1	1	1	1	1	1	1
610	Agree	female	18~25	Unmarried	Junior college or undergraduate	Non-Medical student	Good	Less than 50000 CY	0	48.75	39	1	1	3	2	1	1	1	2	1	3	2	3	2	2	4	2	2	3	2	1		0	38.75	31	2	1	3	2	2	1	1	3	2	1	1	1	1	1
611	Agree	female	18~25	Unmarried	Junior college or undergraduate	Non-Medical student	Very good	Less than 50000 CY	0	37.5	30	1	3	1	1	1	3	1	1	1	1	1	1	1	1	1	3	1	3	1	3		0	30	24	2	1	1	1	1	1	1	1	1	1	1	1	1	1
612	Agree	male	~18	Unmarried	Junior college or undergraduate	Medical student	Very good	Less than 50000 CY	0	25	20	1	1	1	1	1	1	1	1	1	1	1	1	1	1	1	1	1	1	1	1		0	30	24	1	1	1	1	1	2	1	1	1	1	1	1	1	1
613	Agree	female	18~25	Unmarried	Junior college or undergraduate	Non-Medical student	Very good	Less than 50000 CY	0	46.25	37	1	3	1	1	1	4	1	1	2	2	3	1	2	2	1	4	3	2	1	1		0	32.5	26	2	1	2	1	1	1	1	2	1	2	1	1	1	1
614	Agree	male	18~25	Unmarried	Junior college or undergraduate	Non-Medical student	Good	Less than 50000 CY	0	35	28	1	4	1	1	1	4	1	1	1	2	2	1	1	1	1	1	1	1	1	1		0	28.75	23	1	1	1	1	1	1	1	1	1	1	1	1	1	1
615	Agree	male	18~25	Unmarried	Junior college or undergraduate	Non-Medical student	Very good	Less than 50000 CY	0	27.5	22	1	1	1	1	1	1	1	1	1	1	1	1	1	1	1	2	2	1	1	1		0	28.75	23	1	1	1	1	1	1	1	1	1	1	1	1	1	1
616	Agree	male	18~25	Unmarried	Junior college or undergraduate	Non-Medical student	Good	Less than 50000 CY	1	51.25	41	2	3	1	2	1	4	2	1	1	1	3	3	2	3	1	3	3	3	1	1		0	40	32	2	1	1	1	1	1	2	3	3	1	1	1	1	1
617	Agree	male	18~25	Unmarried	Junior college or undergraduate	Non-Medical student	Good	Less than 50000 CY	0	26.25	21	1	1	1	1	1	1	2	1	1	1	1	1	1	1	1	1	1	1	1	1		0	33.75	27	2	2	2	1	1	1	2	1	1	1	1	1	1	1
618	Agree	female	18~25	Unmarried	Junior college or undergraduate	Businessman	Good	Less than 50000 CY	0	48.75	39	1	1	2	1	2	4	2	2	1	1	2	2	1	2	2	4	3	3	1	2		0	32.5	26	1	2	2	1	2	1	1	1	1	1	1	1	1	1
619	Disgree	male	18~25	Unmarried	Junior college or undergraduate	Non-Medical student	Very good	Less than 50000 CY	0	38.75	31	1	4	1	1	1	3	1	1	1	1	1	3	1	1	1	3	1	3	1	1		0	28.75	23	1	1	1	1	1	1	1	1	1	1	1	1	1	1
620	Agree	male	18~25	Unmarried	Junior college or undergraduate	Non-Medical student	Very good	Less than 50000 CY	0	28.75	23	1	2	1	1	1	1	1	2	1	1	1	1	1	1	1	2	1	1	1	1		0	33.75	27	1	1	1	1	1	1	3	2	1	1	1	1	1	1
621	Agree	female	18~25	Unmarried	Junior college or undergraduate	Non-Medical student	Very good	Less than 50000 CY	0	43.75	35	1	4	1	1	2	4	1	1	1	1	2	2	1	1	1	3	2	2	2	2		0	27.5	22	1	1	1	1	1	1	1	1	1	1	1	1	1	1
622	Agree	female	18~25	Unmarried	Junior college or undergraduate	Non-Medical student	Good	Less than 50000 CY	0	40	32	2	3	1	1	2	2	1	2	1	2	2	3	1	1	1	2	1	1	1	2		0	33.75	27	1	1	1	1	1	1	2	1	2	1	1	1	3	1
623	Agree	female	18~25	Unmarried	Junior college or undergraduate	Non-Medical student	Very good	Less than 50000 CY	0	38.75	31	1	3	1	1	1	4	1	1	1	2	1	1	1	2	1	2	3	2	1	1		0	31.25	25	1	1	1	1	2	1	1	1	2	1	1	1	1	1
624	Agree	male	18~25	Unmarried	Junior college or undergraduate	Non-Medical student	Normal	50000-100000 CY	3	76.25	61	4	4	1	3	4	4	1	3	3	3	4	4	3	2	3	4	3	3	2	3		1	55	44	3	3	3	2	4	1	2	3	4	2	1	1	2	1
625	Agree	female	18~25	Unmarried	Junior college or undergraduate	Non-Medical student	Very good	Less than 50000 CY	0	38.75	31	1	2	1	1	1	3	1	1	1	1	1	2	2	1	1	3	3	2	1	2		0	28.75	23	1	1	1	1	1	1	1	1	1	1	1	1	1	1
626	Disgree	male	~18	Unmarried	Junior high school or lower	Medical student	Very good	Less than 50000 CY	0	25	20	1	1	1	1	1	1	1	1	1	1	1	1	1	1	1	1	1	1	1	1		0	30	24	1	1	1	1	1	1	1	1	1	1	1	1	1	2
627	Agree	female	18~25	Unmarried	Junior college or undergraduate	Non-Medical student	Very good	Less than 50000 CY	0	40	32	1	1	1	2	2	2	1	1	1	1	2	2	1	3	2	3	2	2	1	1		0	31.25	25	1	1	2	1	1	1	1	1	1	1	1	1	1	1
628	Agree	female	18~25	Unmarried	Junior college or undergraduate	Non-Medical student	Good	Less than 50000 CY	0	36.25	29	2	1	2	1	1	1	3	1	1	2	1	1	1	1	2	3	1	2	1	1		0	30	24	2	1	1	1	1	1	1	1	1	1	1	1	1	1
629	Agree	female	18~25	Unmarried	Junior college or undergraduate	Non-Medical student	Good	Less than 50000 CY	0	31.25	25	1	3	1	1	1	2	1	1	1	1	1	1	1	1	1	2	1	2	1	1		0	32.5	26	1	1	1	1	1	2	1	1	1	2	1	1	1	1
630	Agree	female	18~25	Unmarried	Junior college or undergraduate	Non-Medical student	Good	Less than 50000 CY	0	45	36	2	4	2	2	1	2	1	1	1	1	2	3	2	2	1	2	2	2	1	2		0	32.5	26	1	1	1	1	1	1	1	1	2	1	1	1	1	1
631	Agree	female	18~25	Unmarried	Junior college or undergraduate	Non-Medical student	Good	Less than 50000 CY	0	25	20	1	1	1	1	1	1	1	1	1	1	1	1	1	1	1	1	1	1	1	1		0	28.75	23	1	1	1	1	1	1	1	1	1	1	1	1	1	1
632	Agree	male	18~25	Unmarried	Junior college or undergraduate	Non-Medical student	Very good	Less than 50000 CY	0	28.75	23	1	4	1	1	1	1	1	1	1	1	1	1	1	1	1	1	1	1	1	1		0	28.75	23	1	1	1	1	1	1	1	1	1	1	1	1	1	1
633	Agree	male	18~25	Unmarried	Junior college or undergraduate	Non-Medical student	Very good	Less than 50000 CY	0	28.75	23	1	3	1	1	1	1	1	1	1	1	1	1	1	1	1	2	1	1	1	1		0	28.75	23	1	1	1	1	1	1	1	1	1	1	1	1	1	1
634	Disgree	male	18~25	Unmarried	Junior college or undergraduate	Non-Medical student	Normal	Less than 50000 CY	3	73.75	59	3	4	2	1	2	2	1	1	1	4	4	4	4	4	4	4	4	4	2	4		1	56.25	45	3	4	4	4	4	1	1	4	4	1	1	1	4	1
635	Agree	male	18~25	Unmarried	Master or above	Non-Medical student	Good	Less than 50000 CY	0	37.5	30	1	1	1	2	3	1	1	1	1	2	3	1	2	1	2	3	1	1	1	1		0	36.25	29	2	1	1	1	1	1	1	1	1	1	1	1	1	1
636	Agree	female	18~25	Unmarried	Junior college or undergraduate	Non-Medical student	Very good	Less than 50000 CY	0	28.75	23	1	1	1	1	1	4	1	1	1	1	1	1	1	1	1	1	1	1	1	1		0	32.5	26	1	1	1	1	1	1	1	1	3	1	1	1	1	1
637	Agree	female	18~25	Unmarried	Junior college or undergraduate	Non-Medical student	Good	50000-100000 CY	1	52.5	42	1	2	1	2	3	4	1	1	1	1	3	3	1	1	2	4	4	4	1	2		0	32.5	26	1	1	1	1	2	1	1	1	2	1	1	1	3	1
638	Agree	male	18~25	Unmarried	Junior college or undergraduate	Non-Medical student	Normal	Less than 50000 CY	0	38.75	31	2	2	1	2	1	1	1	1	1	1	2	2	2	2	2	2	2	2	1	1		0	41.25	33	2	2	2	1	2	1	1	1	2	1	1	1	4	1
639	Agree	male	18~25	Unmarried	Junior college or undergraduate	Non-Medical student	Poor	Less than 50000 CY	0	46.25	37	1	3	1	2	4	1	4	1	1	1	1	3	1	3	1	4	2	1	1	1		0	31.25	25	1	1	1	1	1	1	1	1	1	1	1	1	1	1
640	Agree	female	18~25	Unmarried	Junior college or undergraduate	Non-Medical student	Good	Less than 50000 CY	0	37.5	30	1	2	2	1	1	2	1	1	1	1	2	2	2	1	2	2	2	2	1	1		0	30	24	1	1	1	1	1	1	1	1	2	1	1	1	1	1
641	Agree	male	18~25	Unmarried	Junior college or undergraduate	Non-Medical student	Very good	Less than 50000 CY	0	31.25	25	1	3	1	1	1	1	1	1	1	1	1	1	2	1	2	2	1	1	1	1		0	28.75	23	1	1	1	1	1	1	1	1	1	1	1	1	1	1
642	Agree	male	18~25	Unmarried	Junior college or undergraduate	Medical student	Poor	Less than 50000 CY	3	70	56	3	4	1	4	4	3	1	2	1	3	4	4	2	4	4	4	4	1	1	2		1	50	40	3	1	1	1	4	1	3	2	3	1	1	1	2	1
643	Agree	male	18~25	Unmarried	Junior college or undergraduate	Non-Medical student	Very good	Less than 50000 CY	0	25	20	1	1	1	1	1	1	1	1	1	1	1	1	1	1	1	1	1	1	1	1		0	28.75	23	1	1	1	1	1	1	1	1	1	1	1	1	1	1
644	Agree	male	18~25	Unmarried	Junior college or undergraduate	Non-Medical student	Good	Less than 50000 CY	0	35	28	1	2	1	1	3	2	1	1	1	1	1	2	1	1	1	3	1	1	1	2		0	33.75	27	1	1	1	1	2	1	1	1	2	1	1	1	2	1
645	Agree	male	18~25	Unmarried	Junior college or undergraduate	Non-Medical student	Good	Less than 50000 CY	0	36.25	29	1	3	1	2	1	1	2	1	1	1	2	1	1	2	2	1	2	2	1	1		0	32.5	26	2	1	1	1	1	1	1	1	2	1	1	2	1	1
646	Agree	male	18~25	Unmarried	Junior college or undergraduate	Farmer	Normal	Less than 50000 CY	2	63.75	51	2	2	1	2	2	4	1	2	3	2	3	4	1	4	1	4	4	4	1	4		0	40	32	1	1	1	1	4	1	1	1	4	1	1	1	4	1
647	Agree	male	18~25	Unmarried	Junior college or undergraduate	Non-Medical student	Good	Less than 50000 CY	0	37.5	30	1	1	2	1	1	1	1	1	2	2	2	2	1	1	1	3	3	2	1	1		0	42.5	34	1	1	1	1	1	2	2	2	2	2	2	2	2	1
648	Agree	male	18~25	Unmarried	Junior college or undergraduate	Non-Medical student	Good	Less than 50000 CY	0	38.75	31	1	3	1	1	1	2	2	1	1	1	2	2	1	2	1	2	2	2	1	2		0	33.75	27	2	1	1	1	2	1	1	1	2	1	1	1	2	1
649	Agree	male	18~25	Unmarried	Junior college or undergraduate	Businessman	Very good	Less than 50000 CY	0	28.75	23	1	3	1	1	1	1	1	1	1	1	1	1	1	1	1	1	2	1	1	1		0	30	24	1	1	1	1	1	1	1	1	1	1	1	1	1	1
650	Agree	female	18~25	Unmarried	Junior college or undergraduate	Non-Medical student	Good	Less than 50000 CY	0	36.25	29	1	4	1	1	4	2	1	1	1	1	1	1	1	1	1	3	1	1	1	1		0	28.75	23	1	1	1	1	1	1	1	1	1	1	1	1	1	1
651	Agree	female	18~25	Unmarried	Junior college or undergraduate	Non-Medical student	Good	Less than 50000 CY	0	41.25	33	2	3	2	2	1	2	1	1	1	1	2	2	1	1	1	2	3	2	2	1		0	36.25	29	1	1	2	1	2	1	1	2	2	1	1	1	1	1
652	Disgree	male	18~25	Unmarried	Junior college or undergraduate	Non-Medical student	Good	Less than 50000 CY	0	45	36	1	4	1	1	1	1	1	1	1	1	1	4	1	3	1	4	4	3	1	1		0	42.5	34	1	1	1	1	4	1	1	2	3	1	1	1	4	1
653	Agree	female	18~25	Unmarried	Junior college or undergraduate	Non-Medical student	Very good	Less than 50000 CY	0	27.5	22	1	3	1	1	1	1	1	1	1	1	1	1	1	1	1	1	1	1	1	1		0	27.5	22	1	1	1	1	1	1	1	1	1	1	1	1	1	1
654	Agree	female	18~25	Unmarried	Junior college or undergraduate	Non-Medical student	Very good	Less than 50000 CY	0	32.5	26	1	2	1	2	1	3	1	1	1	1	1	2	1	1	1	2	1	1	1	1		0	28.75	23	1	1	1	1	1	1	1	1	1	1	1	1	1	1
655	Agree	male	18~25	Unmarried	Junior college or undergraduate	Non-Medical student	Very good	Less than 50000 CY	0	31.25	25	1	2	1	1	1	1	1	1	1	2	1	2	1	1	1	1	2	1	1	2		0	30	24	1	1	1	1	1	1	1	1	1	1	1	1	1	1
656	Agree	male	18~25	Unmarried	Junior college or undergraduate	Non-Medical student	Very good	Less than 50000 CY	0	36.25	29	1	2	1	1	1	1	1	1	1	2	1	2	1	2	1	3	3	2	1	1		0	30	24	1	1	1	1	1	1	1	1	1	1	1	1	1	1
657	Agree	male	18~25	Unmarried	Junior college or undergraduate	Non-Medical student	Good	Less than 50000 CY	1	52.5	42	1	3	2	2	1	3	1	1	1	2	3	3	2	3	1	3	3	3	1	3		0	41.25	33	2	2	2	1	3	1	1	1	3	1	2	2	1	1
658	Agree	female	18~25	Unmarried	Junior college or undergraduate	Non-Medical student	Very good	Less than 50000 CY	0	30	24	1	3	1	1	1	1	1	1	1	2	1	1	1	1	1	1	1	2	1	1		0	30	24	1	2	1	1	1	1	1	1	1	1	1	1	1	1
659	Agree	male	18~25	Unmarried	Junior college or undergraduate	Non-Medical student	Very good	Less than 50000 CY	0	25	20	1	1	1	1	1	1	1	1	1	1	1	1	1	1	1	1	1	1	1	1		0	28.75	23	1	1	1	1	1	1	1	1	1	1	1	1	1	1
660	Agree	female	18~25	Unmarried	Junior college or undergraduate	Non-Medical student	Good	Less than 50000 CY	0	32.5	26	1	3	2	1	1	1	1	1	1	1	2	1	1	1	2	2	1	1	1	1		0	31.25	25	1	1	1	1	1	1	1	1	1	1	1	1	1	1
661	Agree	male	18~25	Unmarried	Senior high school	Non-Medical student	Good	Less than 50000 CY	0	36.25	29	1	1	1	1	2	2	3	1	1	1	1	2	2	2	2	2	1	1	1	1		0	30	24	1	1	1	2	1	2	1	1	1	1	1	1	1	1
662	Agree	male	18~25	Unmarried	Junior college or undergraduate	Non-Medical student	Good	50000-100000 CY	0	35	28	1	2	1	1	2	1	1	1	1	2	2	2	2	2	2	1	1	1	1	1		0	30	24	1	1	1	1	1	1	1	1	1	1	1	1	1	1
663	Agree	female	41~50	Married	Junior high school or lower	Employee	Good	Less than 50000 CY	0	28.75	23	1	2	1	1	1	2	1	2	1	1	1	1	1	1	1	1	1	1	1	1		0	28.75	23	1	1	1	1	1	1	1	1	1	1	1	1	1	1
664	Agree	female	18~25	Unmarried	Junior college or undergraduate	Non-Medical student	Very good	Less than 50000 CY	0	28.75	23	1	3	1	1	1	1	1	1	1	1	1	1	1	1	2	1	1	1	1	1		0	32.5	26	1	1	1	1	1	1	1	1	1	1	1	1	3	1
665	Agree	male	18~25	Unmarried	Junior college or undergraduate	Non-Medical student	Very good	Less than 50000 CY	0	45	36	1	4	1	3	4	1	4	2	2	2	1	1	1	1	1	3	1	1	1	1		0	33.75	27	1	1	1	1	1	1	1	1	1	1	1	1	1	1
666	Agree	male	18~25	Unmarried	Junior college or undergraduate	Non-Medical student	Good	Less than 50000 CY	0	37.5	30	2	2	1	1	1	1	1	1	1	1	1	2	1	1	2	3	2	2	2	2		0	36.25	29	1	2	2	1	2	2	2	1	2	2	1	1	1	1
667	Agree	female	18~25	Unmarried	Junior college or undergraduate	Non-Medical student	Good	Less than 50000 CY	0	36.25	29	1	2	1	1	1	2	1	1	1	1	2	2	1	2	1	2	2	2	1	2		0	32.5	26	1	1	1	1	2	1	1	1	2	1	1	1	1	1
668	Agree	male	18~25	Unmarried	Junior college or undergraduate	Non-Medical student	Very good	Less than 50000 CY	0	25	20	1	1	1	1	1	1	1	1	1	1	1	1	1	1	1	1	1	1	1	1		0	31.25	25	1	1	1	1	1	1	1	1	1	1	2	2	1	1
669	Agree	female	18~25	Unmarried	Junior college or undergraduate	Non-Medical student	Good	Less than 50000 CY	1	50	40	1	3	2	2	3	2	1	3	1	1	2	3	1	1	3	4	3	2	1	1		0	33.75	27	1	1	1	1	2	1	1	1	2	1	1	1	2	1
670	Agree	male	18~25	Unmarried	Junior college or undergraduate	Non-Medical student	Normal	Less than 50000 CY	0	36.25	29	2	2	2	1	1	1	1	1	2	2	2	2	2	1	1	1	1	2	1	1		0	31.25	25	2	1	1	1	1	1	1	1	2	2	1	1	1	1
671	Agree	male	18~25	Unmarried	Junior college or undergraduate	Non-Medical student	Good	Less than 50000 CY	2	65	52	2	4	1	3	4	4	1	1	1	1	2	4	2	4	4	4	3	3	1	3		0	48.75	39	2	2	2	2	4	1	1	1	4	2	1	1	2	1
672	Agree	male	18~25	Unmarried	Junior college or undergraduate	Businessman	Good	Less than 50000 CY	0	41.25	33	2	2	1	1	1	2	1	1	1	1	1	2	2	2	2	3	2	2	2	2		0	41.25	33	2	1	2	2	3	1	1	1	2	1	1	1	1	1
673	Agree	female	18~25	Unmarried	Junior college or undergraduate	Non-Medical student	Good	Less than 50000 CY	0	40	32	2	1	1	2	1	2	1	1	1	1	2	3	2	2	1	2	2	2	1	2		0	37.5	30	2	1	1	1	1	1	3	1	1	1	2	1	1	1
674	Agree	male	31~40	Unmarried	Junior college or undergraduate	Non-Medical student	Very good	100000-200000 CY	1	56.25	45	1	2	2	2	3	1	3	2	3	1	3	2	3	2	2	2	3	2	4	2		2	62.5	50	3	1	2	1	1	3	3	4	2	3	3	3	1	3
675	Agree	male	18~25	Unmarried	Junior college or undergraduate	Non-Medical student	Very good	Less than 50000 CY	0	42.5	34	1	3	1	1	1	4	1	1	1	1	1	4	1	1	1	4	3	2	1	1		0	31.25	25	1	1	1	1	2	1	1	1	2	1	1	1	1	1
676	Agree	male	18~25	Unmarried	Junior college or undergraduate	Non-Medical student	Very good	Less than 50000 CY	0	30	24	1	2	1	1	1	1	1	1	1	1	1	1	1	1	1	3	1	2	1	1		0	31.25	25	1	1	1	1	1	1	1	1	2	1	1	1	1	1
677	Agree	female	18~25	Unmarried	Junior college or undergraduate	Non-Medical student	Good	Less than 50000 CY	0	40	32	2	1	1	1	4	4	2	1	1	1	1	1	2	1	1	1	2	3	1	1		0	32.5	26	1	1	1	1	1	1	1	1	1	1	1	1	4	1
678	Agree	female	18~25	Unmarried	Junior college or undergraduate	Non-Medical student	Very good	Less than 50000 CY	0	27.5	22	1	3	1	1	1	1	1	1	1	1	1	1	1	1	1	1	1	1	1	1		0	32.5	26	1	1	1	1	1	1	4	1	1	1	1	1	1	1
679	Agree	female	18~25	Unmarried	Junior college or undergraduate	Non-Medical student	Very good	Less than 50000 CY	0	25	20	1	1	1	1	1	1	1	1	1	1	1	1	1	1	1	1	1	1	1	1		0	30	24	1	1	1	1	1	1	1	1	1	1	2	1	1	1
680	Agree	female	18~25	Unmarried	Junior college or undergraduate	Non-Medical student	Very good	Less than 50000 CY	0	30	24	1	1	1	1	1	1	1	1	1	2	1	1	1	1	1	3	1	2	1	1		0	30	24	1	1	1	1	1	1	1	2	1	1	1	1	1	1
681	Agree	male	~18	Unmarried	Junior high school or lower	Medical student	Very good	More than 300000 CY	1	56.25	45	2	1	1	2	4	1	2	1	1	2	4	1	1	4	1	4	4	4	2	3		0	43.75	35	3	1	1	1	4	2	2	2	1	1	1	2	4	1
682	Agree	female	31~40	Married	Junior college or undergraduate	Businessman	Very good	More than 300000 CY	0	38.75	31	2	2	1	2	3	2	1	1	1	1	2	2	1	1	1	3	1	1	2	1		0	32.5	26	2	1	1	1	2	1	1	1	2	1	1	1	1	1
683	Agree	male	18~25	Unmarried	Junior college or undergraduate	Non-Medical student	Very good	Less than 50000 CY	0	28.75	23	1	2	1	1	1	1	1	1	1	1	1	1	1	1	1	1	1	3	1	1		0	28.75	23	1	1	1	1	1	1	1	1	1	1	1	1	1	1
684	Agree	male	18~25	Unmarried	Junior college or undergraduate	Non-Medical student	Good	Less than 50000 CY	0	31.25	25	1	2	1	1	2	1	1	2	1	2	1	1	2	1	1	1	1	1	1	1		0	33.75	27	1	1	1	1	1	1	2	2	1	1	1	1	1	1
685	Agree	male	18~25	Unmarried	Junior college or undergraduate	Medical student	Very good	Less than 50000 CY	1	50	40	1	4	1	1	1	3	2	1	1	2	1	3	2	2	2	3	3	4	1	2		0	41.25	33	2	2	2	1	2	2	1	2	2	1	1	1	2	1
686	Agree	male	18~25	Unmarried	Junior college or undergraduate	Non-Medical student	Good	Less than 50000 CY	0	27.5	22	1	3	1	1	1	1	1	1	1	1	1	1	1	1	1	1	1	1	1	1		0	30	24	1	1	1	1	1	1	1	1	1	1	1	1	1	1
687	Agree	female	18~25	Unmarried	Junior college or undergraduate	Non-Medical student	Very good	Less than 50000 CY	0	38.75	31	1	2	2	1	1	4	2	2	1	1	1	1	1	2	2	3	1	1	1	1		0	32.5	26	1	1	1	1	2	1	1	2	1	1	1	1	1	1
688	Agree	male	18~25	Unmarried	Junior college or undergraduate	Medical student	Good	Less than 50000 CY	0	36.25	29	1	2	1	2	2	2	1	2	1	1	1	1	1	1	1	2	3	2	1	1		0	31.25	25	1	1	1	1	1	1	1	1	1	1	1	1	2	1
689	Agree	male	31~40	Married	Master or above	Teacher	Good	100000-200000 CY	0	46.25	37	2	3	2	2	2	1	1	1	1	2	2	4	2	2	2	3	2	1	1	1		1	50	40	3	2	2	2	3	1	1	3	3	1	2	1	2	1
690	Agree	female	18~25	Unmarried	Junior college or undergraduate	Non-Medical student	Good	Less than 50000 CY	0	37.5	30	2	3	1	1	2	2	1	1	1	1	1	1	1	1	1	2	3	3	1	1		0	32.5	26	1	2	1	1	2	1	1	1	1	1	1	1	1	1
691	Agree	female	18~25	Unmarried	Junior college or undergraduate	Non-Medical student	Good	Less than 50000 CY	0	42.5	34	1	4	1	1	3	2	1	1	1	1	2	2	1	2	1	3	2	2	1	2		0	33.75	27	1	1	1	1	1	1	1	1	3	1	2	1	1	1
692	Agree	female	18~25	Unmarried	Junior college or undergraduate	Non-Medical student	Good	Less than 50000 CY	2	65	52	2	2	2	1	2	4	1	1	2	4	4	4	4	3	2	1	4	3	3	3		0	48.75	39	2	2	4	2	3	2	1	3	2	1	1	1	3	2
693	Agree	female	18~25	Unmarried	Junior college or undergraduate	Non-Medical student	Good	Less than 50000 CY	0	42.5	34	1	3	1	1	2	3	1	1	1	1	2	3	1	2	1	2	2	3	1	2		0	32.5	26	1	1	1	1	3	1	1	1	3	1	1	1	2	1
694	Agree	male	18~25	Unmarried	Junior college or undergraduate	Non-Medical student	Good	Less than 50000 CY	0	30	24	1	3	1	1	1	2	1	1	1	1	1	1	1	1	1	2	1	1	1	1		0	30	24	1	1	1	1	1	2	1	1	1	1	1	1	1	1
695	Agree	female	41~50	Divorced /widowed	Junior college or undergraduate	Police	Normal	50000-100000 CY	1	57.5	46	2	1	1	3	3	4	1	2	2	3	3	3	2	4	2	3	2	1	1	3		0	43.75	35	2	2	2	1	2	1	1	1	3	1	1	1	2	2
696	Agree	male	18~25	Unmarried	Junior college or undergraduate	Non-Medical student	Good	Less than 50000 CY	0	46.25	37	2	1	2	2	1	3	2	1	1	2	2	3	2	2	2	2	2	2	1	2		0	41.25	33	2	2	1	1	2	2	1	2	2	1	1	1	3	1
697	Agree	female	41~50	Married	Master or above	Medical technician	Good	200000-300000 CY	0	38.75	31	2	2	1	2	1	2	1	2	1	2	2	1	2	1	2	2	1	2	1	1		0	33.75	27	1	1	1	1	2	1	1	2	1	1	1	1	1	1
698	Agree	female	18~25	Unmarried	Junior college or undergraduate	Non-Medical student	Good	Less than 50000 CY	0	35	28	1	2	2	1	1	2	1	2	1	1	1	1	1	1	1	2	3	2	1	1		0	31.25	25	1	1	1	1	2	1	1	2	2	1	1	1	1	1
699	Agree	male	18~25	Unmarried	Junior college or undergraduate	Employee	Very good	Less than 50000 CY	0	26.25	21	1	1	1	1	1	1	1	1	1	1	1	1	1	1	1	1	1	2	1	1		0	31.25	25	2	1	1	1	1	1	1	1	1	1	1	1	1	1
700	Agree	male	31~40	Married	Junior college or undergraduate	Doctor	Good	100000-200000 CY	0	41.25	33	1	4	1	1	2	2	1	1	1	1	2	2	1	1	3	2	2	2	1	2		0	32.5	26	1	1	1	1	2	1	1	1	2	1	1	1	2	1
701	Agree	female	31~40	Married	Junior college or undergraduate	Doctor	Good	100000-200000 CY	1	51.25	41	2	4	2	2	1	3	1	3	1	3	2	2	2	2	2	2	2	2	1	2		0	46.25	37	3	1	2	1	1	1	2	2	3	1	1	1	4	2
702	Agree	male	18~25	Unmarried	Junior college or undergraduate	Non-Medical student	Good	Less than 50000 CY	0	32.5	26	1	4	1	1	1	1	1	1	1	1	1	1	1	1	1	1	4	1	1	1		0	28.75	23	1	1	1	1	1	1	1	1	1	1	1	1	1	1
703	Agree	male	18~25	Unmarried	Junior college or undergraduate	Non-Medical student	Very good	Less than 50000 CY	0	25	20	1	1	1	1	1	1	1	1	1	1	1	1	1	1	1	1	1	1	1	1		0	28.75	23	1	1	1	1	1	1	1	1	1	1	1	1	1	1
704	Agree	male	18~25	Unmarried	Junior college or undergraduate	Non-Medical student	Good	Less than 50000 CY	0	31.25	25	1	4	1	1	1	3	1	1	1	1	1	1	1	1	1	1	1	1	1	1		0	28.75	23	1	1	1	1	1	1	1	1	1	1	1	1	1	1
705	Agree	male	51~60	Married	Junior high school or lower	Businessman	Very good	Less than 50000 CY	0	37.5	30	1	1	1	1	3	4	1	1	1	1	1	4	1	1	1	3	1	1	1	1		0	36.25	29	1	1	1	1	4	1	2	1	1	1	2	2	1	1
706	Agree	male	18~25	Unmarried	Junior college or undergraduate	Non-Medical student	Good	Less than 50000 CY	0	40	32	2	2	1	1	2	2	1	1	1	2	2	2	1	2	1	2	2	2	1	2		0	30	24	2	1	1	1	1	1	1	1	1	1	1	1	2	1
707	Agree	female	18~25	Unmarried	Junior college or undergraduate	Non-Medical student	Good	Less than 50000 CY	0	25	20	1	1	1	1	1	1	1	1	1	1	1	1	1	1	1	1	1	1	1	1		0	28.75	23	1	1	1	1	1	1	1	1	1	1	1	1	1	1
708	Agree	male	18~25	Unmarried	Junior college or undergraduate	Non-Medical student	Good	Less than 50000 CY	0	31.25	25	2	1	1	1	1	1	1	1	1	1	1	2	1	1	2	2	1	2	1	1		0	30	24	1	1	1	1	1	1	1	1	1	1	1	1	1	1
709	Agree	female	~18	Unmarried	Junior college or undergraduate	Non-Medical student	Good	Less than 50000 CY	0	47.5	38	2	3	2	1	3	4	2	2	2	2	2	2	2	1	1	2	2	1	1	1		0	38.75	31	2	2	2	1	2	1	2	2	2	2	2	1	1	1
710	Agree	female	18~25	Unmarried	Junior college or undergraduate	Non-Medical student	Very good	Less than 50000 CY	0	27.5	22	1	1	1	1	1	1	1	1	1	1	1	3	1	1	1	1	1	1	1	1		0	27.5	22	1	1	1	1	1	1	1	1	1	1	1	1	1	1
711	Agree	female	18~25	Unmarried	Junior college or undergraduate	Non-Medical student	Very good	Less than 50000 CY	0	27.5	22	1	3	1	1	1	1	1	1	1	1	1	1	1	1	1	1	1	1	1	1		0	31.25	25	1	1	1	1	1	1	1	1	3	1	1	1	1	1
712	Agree	female	18~25	Unmarried	Junior college or undergraduate	Non-Medical student	Very good	Less than 50000 CY	0	26.25	21	1	2	1	1	1	1	1	1	1	1	1	1	1	1	1	1	1	1	1	1		0	30	24	1	1	1	1	1	1	1	1	2	1	1	1	1	1
713	Agree	female	18~25	Unmarried	Junior college or undergraduate	Non-Medical student	Very good	Less than 50000 CY	0	31.25	25	2	1	1	1	1	4	1	1	1	1	1	1	1	1	1	1	1	2	1	1		0	32.5	26	1	1	1	1	4	1	1	1	1	1	1	1	1	1
714	Agree	male	51~60	Married	Master or above	Doctor	Good	More than 300000 CY	1	50	40	1	3	1	4	2	3	1	4	2	3	2	2	2	1	2	2	1	1	1	2		0	45	36	2	1	1	1	2	1	2	2	2	2	2	1	2	2
715	Agree	male	18~25	Unmarried	Junior college or undergraduate	Non-Medical student	Very good	Less than 50000 CY	0	28.75	23	1	2	1	1	1	1	1	1	1	1	1	1	1	1	1	3	1	1	1	1		0	30	24	1	1	1	1	1	1	1	1	1	1	1	1	1	1
716	Agree	male	18~25	Unmarried	Junior college or undergraduate	Non-Medical student	Good	Less than 50000 CY	1	55	44	2	3	1	3	2	4	1	1	2	2	2	3	2	2	2	3	3	3	1	2		0	41.25	33	1	1	1	2	3	1	2	2	2	2	1	1	2	1
717	Agree	female	51~60	Married	Junior college or undergraduate	Nurse	Good	100000-200000 CY	0	28.75	23	1	2	1	1	1	1	1	1	1	1	1	1	1	2	1	1	1	2	1	1		0	30	24	1	1	1	1	1	1	1	1	1	1	1	2	1	1
718	Agree	male	18~25	Unmarried	Senior high school	Medical student	Very good	Less than 50000 CY	0	27.5	22	1	3	1	1	1	1	1	1	1	1	1	1	1	1	1	1	1	1	1	1		0	28.75	23	1	1	1	1	1	1	1	1	1	1	1	1	1	1
719	Agree	male	18~25	Unmarried	Junior college or undergraduate	Non-Medical student	Very good	Less than 50000 CY	1	50	40	1	3	1	1	1	2	3	2	2	3	2	4	2	2	2	2	3	2	1	1		0	42.5	34	1	1	1	1	4	1	1	1	4	1	1	1	3	2
720	Agree	male	18~25	Unmarried	Junior college or undergraduate	Medical student	Very good	Less than 50000 CY	0	36.25	29	1	3	1	1	1	3	1	1	1	1	1	2	1	1	1	2	2	2	1	2		0	31.25	25	1	1	1	1	2	1	1	1	2	1	1	1	2	1
721	Agree	male	18~25	Unmarried	Junior college or undergraduate	Non-Medical student	Good	100000-200000 CY	0	48.75	39	2	3	1	3	2	2	2	3	2	2	2	3	2	1	1	2	1	3	1	1		0	47.5	38	2	1	1	1	2	1	2	3	2	2	2	1	2	1
722	Agree	female	31~40	Married	Junior college or undergraduate	Nurse	Good	50000-100000 CY	1	50	40	2	3	2	1	1	3	1	3	2	2	2	2	2	2	2	2	2	2	2	2		0	47.5	38	2	2	2	2	1	2	2	2	2	2	2	2	2	2
723	Agree	female	18~25	Unmarried	Junior college or undergraduate	Non-Medical student	Good	Less than 50000 CY	1	50	40	2	2	1	1	3	4	1	1	1	1	2	3	2	2	1	3	3	3	1	3		0	33.75	27	1	2	2	1	2	1	2	1	2	1	1	1	1	1
724	Agree	male	41~50	Married	Junior high school or lower	Businessman	Good	200000-300000 CY	0	33.75	27	2	2	2	2	1	2	1	1	1	1	1	1	2	1	2	1	1	1	1	1		0	36.25	29	1	1	1	1	1	2	1	1	3	1	1	1	3	1
725	Agree	female	41~50	Married	Senior high school	Employee	Normal	Less than 50000 CY	2	68.75	55	2	4	1	2	4	4	1	1	1	2	4	4	1	4	3	4	4	4	1	4		0	45	36	1	1	1	1	4	1	2	2	4	1	1	1	4	1
726	Agree	female	31~40	Married	Junior college or undergraduate	Doctor	Good	50000-100000 CY	0	37.5	30	1	3	1	3	2	3	1	1	2	1	1	2	1	1	2	1	1	1	1	1		0	36.25	29	2	1	1	1	2	1	1	1	1	2	1	1	3	1
727	Agree	male	41~50	Married	Junior college or undergraduate	Police	Good	100000-200000 CY	2	62.5	50	2	4	1	3	3	4	2	2	1	2	3	3	2	3	2	3	3	3	1	3		0	41.25	33	2	1	1	1	3	1	2	2	3	1	1	1	1	1
728	Agree	female	18~25	Unmarried	Junior college or undergraduate	Non-Medical student	Good	Less than 50000 CY	0	35	28	1	1	1	1	1	4	1	1	1	1	1	1	1	1	1	4	3	1	1	1		0	28.75	23	1	1	1	1	1	1	1	1	1	1	1	1	1	1
729	Agree	male	18~25	Unmarried	Junior college or undergraduate	Non-Medical student	Good	Less than 50000 CY	1	53.75	43	2	3	1	3	2	3	1	2	1	2	4	2	2	2	2	2	3	3	1	2		0	45	36	2	1	2	1	2	2	1	2	3	1	2	2	1	1
730	Agree	male	18~25	Unmarried	Junior college or undergraduate	Non-Medical student	Good	Less than 50000 CY	0	38.75	31	1	4	1	1	1	2	1	1	1	1	1	2	1	2	2	3	2	2	1	1		0	32.5	26	1	1	1	1	1	1	2	1	1	1	1	1	1	1
731	Agree	male	18~25	Unmarried	Junior college or undergraduate	Non-Medical student	Very good	Less than 50000 CY	0	41.25	33	1	4	1	1	2	1	3	1	1	1	2	2	1	1	1	2	3	3	1	1		0	35	28	1	1	1	1	2	1	1	1	3	1	1	1	4	1
732	Agree	male	18~25	Unmarried	Junior college or undergraduate	Non-Medical student	Good	Less than 50000 CY	0	42.5	34	2	1	1	2	2	2	1	1	1	2	2	2	2	2	2	2	2	1	2	2		0	45	36	2	2	2	2	2	2	1	2	2	1	2	1	2	2
733	Agree	male	18~25	Unmarried	Junior college or undergraduate	Non-Medical student	Very good	Less than 50000 CY	0	30	24	1	1	1	2	1	1	1	1	1	1	2	1	1	1	1	3	1	1	1	1		0	37.5	30	1	1	1	1	2	1	1	1	2	1	1	1	4	1
734	Agree	male	18~25	Unmarried	Junior college or undergraduate	Non-Medical student	Good	Less than 50000 CY	0	38.75	31	1	2	1	1	2	2	1	1	1	1	2	2	1	2	2	2	2	2	1	2		0	32.5	26	1	1	1	1	2	1	1	1	1	1	1	1	1	1
735	Agree	male	18~25	Unmarried	Junior college or undergraduate	Non-Medical student	Very good	Less than 50000 CY	0	28.75	23	1	4	1	1	1	1	1	1	1	1	1	1	1	1	1	1	1	1	1	1		0	30	24	1	1	1	1	1	1	1	1	1	1	1	1	1	1
736	Agree	male	18~25	Unmarried	Junior college or undergraduate	Non-Medical student	Good	Less than 50000 CY	0	40	32	1	2	1	1	1	2	1	1	1	3	1	1	1	4	1	2	2	3	2	1		0	33.75	27	1	1	1	1	4	1	1	2	1	1	1	1	1	1
737	Agree	male	18~25	Unmarried	Junior college or undergraduate	Non-Medical student	Good	Less than 50000 CY	0	36.25	29	1	4	1	1	1	1	1	1	1	1	1	1	1	1	1	3	3	2	1	2		0	30	24	1	1	1	1	1	1	1	1	2	1	1	1	2	1
738	Agree	male	18~25	Unmarried	Junior college or undergraduate	Non-Medical student	Good	Less than 50000 CY	0	40	32	1	3	1	1	1	4	1	2	1	1	1	2	1	1	1	3	3	2	1	1		0	31.25	25	1	1	1	1	2	1	2	1	1	1	1	1	1	1
739	Agree	female	18~25	Unmarried	Junior college or undergraduate	Non-Medical student	Good	Less than 50000 CY	1	52.5	42	2	3	1	3	1	3	1	2	2	3	2	3	2	2	2	3	2	2	1	2		0	40	32	2	1	2	1	2	1	1	1	3	1	1	1	1	1
740	Agree	male	18~25	Unmarried	Junior college or undergraduate	Non-Medical student	Good	Less than 50000 CY	0	46.25	37	2	3	1	4	1	3	1	1	1	1	1	3	1	2	1	4	1	3	1	2		0	35	28	1	1	1	1	3	1	1	1	2	1	1	1	1	1
741	Agree	male	18~25	Unmarried	Junior college or undergraduate	Non-Medical student	Very good	Less than 50000 CY	1	51.25	41	1	1	1	1	1	1	1	1	1	4	4	4	1	1	4	1	4	4	4	1		0	32.5	26	1	1	1	1	1	1	4	4	1	1	1	1	1	1
742	Agree	female	41~50	Married	Junior college or undergraduate	Farmer	Good	Less than 50000 CY	0	42.5	34	1	3	1	1	2	3	1	1	1	1	1	2	1	1	2	3	3	2	1	3		0	28.75	23	2	1	1	1	1	1	1	1	3	1	1	1	1	1
743	Agree	male	41~50	Married	Junior college or undergraduate	Doctor	Good	50000-100000 CY	0	30	24	1	3	1	2	1	1	1	1	1	1	1	1	1	1	1	2	1	1	1	1		0	33.75	27	1	1	1	1	1	1	2	1	1	1	1	1	1	1
744	Agree	male	18~25	Unmarried	Junior college or undergraduate	Non-Medical student	Good	Less than 50000 CY	0	38.75	31	1	3	1	2	1	2	1	1	1	1	1	3	1	2	1	3	2	2	1	1		0	31.25	25	1	1	3	1	1	1	1	1	1	1	1	1	1	1
745	Agree	male	31~40	Married	Junior college or undergraduate	Employee	Normal	100000-200000 CY	0	46.25	37	2	3	1	3	2	2	1	1	1	3	3	2	2	2	1	2	1	2	1	2		0	48.75	39	2	1	1	1	3	2	2	3	2	1	2	3	2	2
746	Agree	male	18~25	Unmarried	Junior college or undergraduate	Non-Medical student	Very good	Less than 50000 CY	0	41.25	33	1	3	1	1	1	3	1	1	1	1	1	1	1	3	1	3	3	4	1	1		0	33.75	27	1	1	2	1	1	1	1	1	3	1	1	1	1	1
747	Agree	female	18~25	Unmarried	Junior college or undergraduate	Businessman	Good	Less than 50000 CY	1	52.5	42	2	3	1	2	3	3	1	2	1	2	3	2	1	3	2	2	2	2	2	3		0	37.5	30	2	1	1	1	2	1	1	2	3	1	1	1	2	1
748	Agree	male	18~25	Unmarried	Junior college or undergraduate	Non-Medical student	Very good	Less than 50000 CY	0	37.5	30	1	3	1	1	2	1	1	1	1	1	2	3	1	1	2	3	1	2	1	1		0	31.25	25	1	1	1	1	1	1	1	1	2	1	1	1	1	1
749	Agree	female	18~25	Unmarried	Junior college or undergraduate	Non-Medical student	Very good	Less than 50000 CY	0	37.5	30	1	4	1	2	1	1	1	1	1	1	1	2	2	1	3	2	2	1	1	1		0	36.25	29	1	1	1	1	1	1	2	1	3	1	1	1	1	1
750	Agree	female	18~25	Unmarried	Junior college or undergraduate	Non-Medical student	Good	Less than 50000 CY	0	46.25	37	1	3	1	2	2	3	1	1	1	1	1	2	1	3	2	3	3	3	1	2		0	35	28	1	1	1	1	1	1	1	1	3	2	1	1	4	1
751	Agree	male	18~25	Unmarried	Junior college or undergraduate	Non-Medical student	Good	Less than 50000 CY	0	48.75	39	1	1	2	2	4	3	1	1	1	2	3	3	2	2	2	3	2	2	1	1		0	33.75	27	3	2	2	1	1	1	1	1	1	1	1	1	1	1
752	Agree	male	18~25	Unmarried	Junior college or undergraduate	Non-Medical student	Good	Less than 50000 CY	0	43.75	35	2	3	1	2	1	4	1	1	1	1	2	2	1	2	1	2	2	2	1	3		0	35	28	2	1	1	1	2	1	1	2	2	1	1	1	1	1
753	Agree	female	26~30	Married	Junior college or undergraduate	Doctor	Good	100000-200000 CY	0	32.5	26	1	3	1	1	2	1	1	1	1	1	1	1	1	2	1	2	1	2	1	1		0	30	24	1	1	1	1	2	1	1	1	1	1	1	1	1	1
754	Agree	female	18~25	Unmarried	Junior college or undergraduate	Non-Medical student	Very good	Less than 50000 CY	2	67.5	54	1	4	4	1	4	4	1	1	1	4	3	4	2	4	1	3	4	4	3	1		0	47.5	38	2	3	2	3	3	2	1	3	3	1	1	1	1	1
755	Agree	male	18~25	Unmarried	Junior college or undergraduate	Non-Medical student	Good	Less than 50000 CY	0	37.5	30	2	2	1	1	2	2	1	1	1	1	2	1	1	2	2	2	2	2	1	1		0	30	24	1	1	1	1	1	1	1	1	1	1	1	1	1	1
756	Agree	female	18~25	Unmarried	Junior college or undergraduate	Non-Medical student	Very good	Less than 50000 CY	0	42.5	34	2	1	2	2	2	2	2	1	1	1	2	1	2	2	2	3	2	1	1	2		0	37.5	30	1	1	2	1	2	1	1	2	3	1	1	1	1	1
757	Agree	male	18~25	Unmarried	Junior college or undergraduate	Non-Medical student	Very good	Less than 50000 CY	0	28.75	23	1	2	1	1	1	1	1	1	1	1	1	1	1	1	1	1	3	1	1	1		0	28.75	23	1	1	1	1	1	1	1	1	1	1	1	1	1	1
758	Agree	male	18~25	Unmarried	Junior college or undergraduate	Non-Medical student	Good	Less than 50000 CY	0	42.5	34	2	3	2	2	2	2	1	1	2	1	2	2	1	1	1	3	2	2	1	1		0	35	28	1	1	1	2	2	1	1	1	2	2	1	1	1	1
759	Agree	male	18~25	Unmarried	Junior college or undergraduate	Non-Medical student	Very good	Less than 50000 CY	0	36.25	29	1	4	1	1	2	1	1	1	1	1	1	2	1	2	1	3	2	1	1	1		0	31.25	25	1	1	1	1	4	1	1	1	2	1	1	1	1	1
760	Agree	female	18~25	Unmarried	Junior college or undergraduate	Non-Medical student	Good	Less than 50000 CY	0	47.5	38	1	4	2	3	1	2	4	1	2	2	1	1	1	3	2	2	2	2	1	1		0	45	36	1	1	3	2	2	2	1	1	2	2	1	1	1	1
761	Agree	female	18~25	Unmarried	Junior college or undergraduate	Non-Medical student	Good	Less than 50000 CY	0	35	28	2	1	1	1	1	3	1	1	1	1	2	1	1	1	1	3	2	2	1	1		0	40	32	1	1	1	1	2	1	3	2	2	1	2	2	2	1
762	Agree	male	18~25	Unmarried	Senior high school	Medical student	Good	Less than 50000 CY	2	62.5	50	2	4	1	4	3	4	1	3	1	4	3	3	1	1	2	3	3	3	1	3		0	38.75	31	1	1	1	1	2	1	1	2	3	1	1	2	1	1
763	Agree	male	18~25	Unmarried	Junior college or undergraduate	Non-Medical student	Good	Less than 50000 CY	0	30	24	1	1	1	3	1	1	1	2	1	2	1	1	1	1	1	1	1	1	1	1		0	30	24	1	1	1	1	1	1	1	1	1	2	1	1	1	1
764	Agree	female	18~25	Unmarried	Junior college or undergraduate	Non-Medical student	Good	Less than 50000 CY	0	37.5	30	1	2	3	1	1	2	1	1	1	1	1	2	1	1	2	4	1	2	1	1		0	33.75	27	2	1	2	1	1	1	1	1	2	1	1	1	1	1
765	Agree	female	18~25	Unmarried	Junior college or undergraduate	Non-Medical student	Very good	More than 300000 CY	0	27.5	22	1	2	1	1	2	1	1	1	1	1	1	1	1	1	1	1	1	1	1	1		0	28.75	23	1	1	1	1	1	1	1	1	1	1	1	1	1	1
766	Agree	male	18~25	Unmarried	Junior college or undergraduate	Nurse	Good	Less than 50000 CY	0	35	28	1	2	1	1	2	2	1	1	1	1	1	2	1	2	1	1	3	2	1	1		0	27.5	22	1	1	1	1	1	1	1	1	1	1	1	1	1	1
767	Agree	male	18~25	Unmarried	Junior college or undergraduate	Non-Medical student	Very good	Less than 50000 CY	0	35	28	1	1	1	2	2	2	1	1	1	1	3	2	1	2	1	2	1	1	1	1		0	35	28	1	1	1	1	3	1	1	1	1	2	1	1	1	1
768	Agree	male	18~25	Unmarried	Junior college or undergraduate	Non-Medical student	Very good	Less than 50000 CY	2	62.5	50	1	3	1	2	2	4	3	1	2	2	3	3	2	3	3	3	3	3	3	3		0	48.75	39	2	2	2	2	2	2	2	2	2	2	2	2	2	2
769	Agree	male	18~25	Unmarried	Junior college or undergraduate	Non-Medical student	Good	Less than 50000 CY	0	45	36	1	3	1	2	2	1	2	1	2	2	2	2	2	2	2	2	2	2	1	2		0	32.5	26	2	1	1	1	1	1	1	2	2	1	1	1	1	1
770	Agree	male	41~50	Married	Junior college or undergraduate	Teacher	Good	50000-100000 CY	0	32.5	26	1	1	1	2	2	2	2	1	1	1	1	2	1	1	1	1	1	2	1	1		0	30	24	1	1	1	1	1	1	1	1	1	1	1	1	1	1
771	Agree	male	18~25	Unmarried	Junior college or undergraduate	Non-Medical student	Very good	Less than 50000 CY	0	25	20	1	1	1	1	1	1	1	1	1	1	1	1	1	1	1	1	1	1	1	1		0	28.75	23	1	1	1	1	1	1	1	1	1	1	1	1	1	1
772	Agree	female	31~40	Married	Junior college or undergraduate	Nurse	Good	100000-200000 CY	0	31.25	25	1	1	1	2	2	1	1	2	1	1	1	1	1	1	1	3	1	1	1	1		0	30	24	1	1	1	1	1	1	1	1	1	1	1	1	1	1
773	Agree	male	~18	Unmarried	Junior college or undergraduate	Medical student	Normal	Less than 50000 CY	0	48.75	39	2	3	1	2	3	2	3	2	1	2	2	3	2	1	2	3	1	1	1	2		0	38.75	31	1	1	1	1	1	1	2	2	2	1	2	1	2	1
774	Agree	male	18~25	Unmarried	Junior college or undergraduate	Non-Medical student	Very good	Less than 50000 CY	0	25	20	1	1	1	1	1	1	1	1	1	1	1	1	1	1	1	1	1	1	1	1		0	28.75	23	1	1	1	1	1	1	1	1	1	1	1	1	1	1
775	Agree	male	18~25	Unmarried	Junior college or undergraduate	Non-Medical student	Good	Less than 50000 CY	0	36.25	29	2	2	1	2	2	2	1	2	1	2	1	1	2	1	1	1	1	2	1	1		0	32.5	26	1	1	1	2	2	1	2	1	1	1	1	1	1	1
776	Agree	male	18~25	Unmarried	Junior college or undergraduate	Non-Medical student	Good	Less than 50000 CY	1	53.75	43	1	3	2	2	1	3	2	1	1	2	3	3	2	3	2	3	3	3	1	2		0	32.5	26	2	1	1	1	3	1	1	1	2	1	1	1	1	1
777	Agree	female	18~25	Unmarried	Junior college or undergraduate	Non-Medical student	Good	Less than 50000 CY	2	61.25	49	2	2	2	2	3	3	1	2	1	2	4	1	2	3	2	4	4	4	2	3		1	50	40	2	2	2	1	4	1	2	2	3	1	1	1	3	1
778	Agree	female	18~25	Unmarried	Junior college or undergraduate	Non-Medical student	Very good	Less than 50000 CY	0	27.5	22	1	3	1	1	1	1	1	1	1	1	1	1	1	1	1	1	1	1	1	1		0	28.75	23	1	1	1	1	1	1	1	1	1	1	1	1	1	1
779	Agree	male	18~25	Unmarried	Junior college or undergraduate	Non-Medical student	Very good	Less than 50000 CY	0	42.5	34	1	3	1	1	1	3	1	1	1	1	3	3	1	1	1	1	3	3	1	3		0	36.25	29	1	1	1	1	3	1	1	1	3	1	1	1	3	1
780	Agree	male	18~25	Unmarried	Junior college or undergraduate	Medical student	Good	Less than 50000 CY	1	53.75	43	2	2	1	2	3	3	1	2	2	2	2	3	2	3	2	3	2	2	2	2		1	50	40	2	2	2	2	3	1	2	2	1	2	2	2	2	2
781	Agree	female	26~30	Unmarried	Junior college or undergraduate	Nurse	Normal	50000-100000 CY	1	51.25	41	2	1	2	3	2	3	1	1	1	2	3	3	2	3	2	3	2	3	1	1		0	48.75	39	1	2	2	2	3	1	1	2	3	2	2	1	3	1
782	Agree	male	31~40	Married	Junior college or undergraduate	Doctor	Good	100000-200000 CY	1	57.5	46	2	2	2	2	3	2	2	2	2	2	2	3	2	3	3	3	3	3	1	2		1	55	44	2	2	2	2	3	2	2	2	3	2	2	2	3	2
783	Agree	female	18~25	Unmarried	Junior college or undergraduate	Non-Medical student	Good	Less than 50000 CY	0	28.75	23	1	1	1	1	1	4	1	1	1	1	1	1	1	1	1	1	1	1	1	1		0	28.75	23	1	1	1	1	1	1	1	1	1	1	1	1	1	1
784	Agree	male	18~25	Unmarried	Junior college or undergraduate	Medical student	Very good	Less than 50000 CY	0	25	20	1	1	1	1	1	1	1	1	1	1	1	1	1	1	1	1	1	1	1	1		0	28.75	23	1	1	1	1	1	1	1	1	1	1	1	1	1	1
785	Agree	male	18~25	Unmarried	Junior college or undergraduate	Non-Medical student	Very good	Less than 50000 CY	0	47.5	38	4	4	4	4	1	4	1	1	1	1	1	4	1	1	1	1	1	1	1	1		0	28.75	23	1	1	1	1	1	1	1	1	1	1	1	1	1	1
786	Agree	male	18~25	Unmarried	Junior college or undergraduate	Non-Medical student	Very good	Less than 50000 CY	0	25	20	1	1	1	1	1	1	1	1	1	1	1	1	1	1	1	1	1	1	1	1		0	28.75	23	1	1	1	1	1	1	1	1	1	1	1	1	1	1
787	Agree	female	18~25	Unmarried	Junior college or undergraduate	Non-Medical student	Very good	Less than 50000 CY	0	30	24	1	4	1	1	1	1	1	1	1	1	1	1	1	1	1	1	1	1	1	2		0	31.25	25	1	1	1	2	1	1	1	1	1	1	1	1	1	1
788	Agree	male	18~25	Unmarried	Junior college or undergraduate	Non-Medical student	Normal	Less than 50000 CY	0	36.25	29	2	4	1	2	1	3	1	1	1	1	1	1	2	1	2	1	1	1	1	1		0	33.75	27	1	1	1	1	4	1	1	1	1	1	1	1	1	1
789	Agree	female	26~30	Married	Junior college or undergraduate	Nurse	Good	50000-100000 CY	0	40	32	1	3	1	2	1	3	1	2	1	2	2	1	1	1	1	3	1	3	1	1		0	43.75	35	1	1	1	1	1	1	2	2	3	2	2	2	1	2
790	Agree	female	18~25	Unmarried	Junior college or undergraduate	Non-Medical student	Very good	Less than 50000 CY	0	36.25	29	1	3	1	1	1	4	1	1	1	1	1	1	1	1	1	3	3	1	1	1		0	27.5	22	1	1	1	1	1	1	1	1	1	1	1	1	1	1
791	Agree	female	18~25	Unmarried	Junior college or undergraduate	Non-Medical student	Good	Less than 50000 CY	1	53.75	43	2	4	2	1	2	3	1	1	2	2	3	2	2	3	1	3	3	3	1	2		0	45	36	1	2	2	2	3	1	2	2	4	2	2	1	1	1
792	Agree	male	31~40	Married	Junior college or undergraduate	Doctor	Very good	50000-100000 CY	2	66.25	53	3	4	2	4	3	3	2	2	2	2	3	3	2	3	2	3	3	3	1	3		2	63.75	51	4	2	3	2	3	2	3	4	3	2	2	2	3	2
793	Agree	female	18~25	Unmarried	Junior college or undergraduate	Non-Medical student	Good	Less than 50000 CY	0	37.5	30	2	2	1	1	2	2	1	1	1	1	2	2	1	2	1	2	2	1	1	2		0	32.5	26	1	1	1	1	2	1	1	1	2	1	1	1	2	1
794	Agree	female	18~25	Unmarried	Junior college or undergraduate	Non-Medical student	Good	Less than 50000 CY	0	48.75	39	2	3	3	1	3	2	2	1	1	2	1	2	1	2	1	3	3	2	2	2		0	46.25	37	1	1	1	2	4	1	2	2	3	1	1	1	4	1
795	Agree	female	41~50	Married	Senior high school	Employee	Very good	Less than 50000 CY	0	48.75	39	2	3	2	3	1	2	1	2	1	2	2	2	2	2	2	3	2	2	1	2		0	42.5	34	2	1	2	1	2	1	1	1	3	1	1	1	2	1
796	Agree	female	18~25	Unmarried	Junior college or undergraduate	Non-Medical student	Good	Less than 50000 CY	0	45	36	2	3	1	2	1	2	2	2	1	1	1	1	2	2	1	3	3	3	2	1		0	41.25	33	1	1	2	1	2	2	2	2	3	1	1	1	1	1
797	Agree	female	41~50	Married	Junior high school or lower	Businessman	Good	Less than 50000 CY	0	33.75	27	1	1	1	2	1	4	1	1	1	1	1	4	1	1	1	1	1	1	1	1		0	31.25	25	1	1	1	1	1	1	1	1	1	1	1	1	1	1
798	Agree	female	18~25	Unmarried	Junior college or undergraduate	Non-Medical student	Very good	Less than 50000 CY	0	35	28	1	2	1	1	2	3	1	1	1	1	2	2	1	1	1	2	1	2	1	1		0	32.5	26	1	1	1	1	1	1	1	1	1	1	1	1	1	1
799	Agree	female	18~25	Unmarried	Junior college or undergraduate	Non-Medical student	Very good	Less than 50000 CY	0	26.25	21	1	1	1	1	1	1	1	1	1	1	1	1	1	1	1	2	1	1	1	1		0	28.75	23	1	1	1	1	1	1	1	1	1	1	1	1	1	1
800	Agree	female	41~50	Married	Junior college or undergraduate	Nurse	Good	100000-200000 CY	0	45	36	1	3	2	2	4	3	2	1	1	2	3	2	1	1	2	1	1	2	1	1		0	37.5	30	1	1	1	1	1	1	2	1	2	1	1	1	4	1
801	Agree	female	31~40	Married	Junior college or undergraduate	Nurse	Good	100000-200000 CY	0	30	24	1	4	1	2	1	1	1	1	1	1	1	1	1	1	1	1	1	1	1	1		0	31.25	25	1	1	1	1	1	1	2	1	1	1	1	1	1	1
802	Agree	male	18~25	Unmarried	Junior college or undergraduate	Non-Medical student	Good	Less than 50000 CY	0	47.5	38	2	3	1	2	1	4	1	2	1	1	1	2	2	3	1	3	3	3	1	1		0	35	28	1	1	1	1	2	1	1	1	2	1	1	1	1	1
803	Agree	male	41~50	Married	Junior college or undergraduate	Employee	Good	100000-200000 CY	1	50	40	1	3	2	2	1	2	1	1	1	1	2	3	2	3	1	4	3	2	3	2		0	40	32	3	1	2	1	1	1	2	2	1	1	2	1	3	1
804	Agree	female	31~40	Married	Junior college or undergraduate	Doctor	Good	100000-200000 CY	0	42.5	34	2	4	1	2	1	2	1	1	1	3	1	1	2	1	2	3	1	2	1	2		0	40	32	1	1	2	1	1	1	2	3	2	1	1	2	1	2
805	Agree	male	31~40	Married	Master or above	Doctor	Good	100000-200000 CY	3	73.75	59	3	4	4	2	3	3	2	3	2	2	3	4	3	3	4	3	3	3	2	3		2	66.25	53	3	2	3	2	3	3	3	3	3	3	2	2	3	2
806	Agree	male	31~40	Married	Master or above	Doctor	Good	100000-200000 CY	0	47.5	38	2	3	2	2	2	3	1	1	1	2	2	3	2	2	2	2	1	2	1	2		0	36.25	29	2	2	2	1	2	1	1	2	2	1	1	1	1	1
807	Agree	male	18~25	Unmarried	Junior college or undergraduate	Non-Medical student	Very good	Less than 50000 CY	0	28.75	23	1	1	1	1	1	4	1	1	1	1	1	1	1	1	1	1	1	1	1	1		0	28.75	23	1	1	1	1	1	1	1	1	1	1	1	1	1	1
808	Agree	female	~18	Unmarried	Junior college or undergraduate	Non-Medical student	Good	Less than 50000 CY	0	38.75	31	1	2	1	1	2	2	1	1	1	1	2	2	2	2	1	2	2	2	1	2		0	31.25	25	2	1	1	1	2	1	1	1	2	1	1	1	1	1
809	Agree	female	41~50	Married	Junior college or undergraduate	Doctor	Good	50000-100000 CY	0	37.5	30	2	1	1	1	1	2	1	1	1	2	3	1	1	2	1	3	2	2	1	1		0	32.5	26	1	1	2	1	2	1	1	1	2	1	1	1	1	1
810	Agree	female	31~40	Divorced /widowed	Junior high school or lower	Farmer	Poor	Less than 50000 CY	3	82.5	66	4	4	3	4	3	3	1	2	2	3	4	4	3	4	3	4	4	4	3	4		3	72.5	58	2	4	4	4	4	3	2	3	2	2	3	3	3	3
811	Agree	female	18~25	Unmarried	Junior college or undergraduate	Nurse	Good	50000-100000 CY	2	63.75	51	2	3	2	3	3	3	2	2	2	3	3	2	2	2	3	3	3	3	2	3		1	51.25	41	2	2	2	2	2	1	2	2	3	2	2	2	2	2
812	Agree	male	41~50	Married	Junior high school or lower	Farmer	Good	Less than 50000 CY	1	52.5	42	1	4	1	1	4	4	1	1	1	1	4	4	1	1	1	4	3	3	1	1		0	40	32	1	1	1	1	4	1	1	1	4	1	1	1	4	1
813	Agree	female	18~25	Unmarried	Junior college or undergraduate	Non-Medical student	Good	Less than 50000 CY	0	45	36	2	3	2	1	2	2	1	2	1	2	2	2	2	2	1	2	2	2	1	2		0	41.25	33	2	2	2	1	2	1	1	2	3	1	1	1	1	1
814	Agree	female	31~40	Married	Junior college or undergraduate	Businessman	Good	100000-200000 CY	0	40	32	2	3	1	2	1	2	1	2	1	2	2	1	2	1	2	2	2	1	1	1		0	36.25	29	1	1	1	2	1	1	2	2	1	1	2	2	1	1
815	Agree	female	18~25	Unmarried	Junior college or undergraduate	Non-Medical student	Good	Less than 50000 CY	0	36.25	29	1	3	2	2	1	3	1	1	1	2	1	1	2	1	1	1	1	2	1	1		0	47.5	38	1	1	2	1	2	1	2	2	2	1	2	2	4	4
816	Agree	female	18~25	Unmarried	Junior college or undergraduate	Non-Medical student	Good	Less than 50000 CY	0	25	20	1	1	1	1	1	1	1	1	1	1	1	1	1	1	1	1	1	1	1	1		0	28.75	23	1	1	1	1	1	1	1	1	1	1	1	1	1	1
817	Agree	male	18~25	Unmarried	Junior college or undergraduate	Non-Medical student	Very good	Less than 50000 CY	0	40	32	2	4	3	2	1	2	1	2	1	1	1	1	1	1	1	3	1	2	1	1		0	41.25	33	1	2	2	2	3	1	1	1	3	1	1	1	1	1
818	Agree	male	31~40	Married	Master or above	Doctor	Good	50000-100000 CY	1	57.5	46	2	1	2	2	3	3	2	1	1	2	3	3	3	3	2	3	3	3	1	3		1	52.5	42	2	2	2	2	3	2	2	2	3	2	2	2	3	2
819	Agree	female	18~25	Unmarried	Junior college or undergraduate	Non-Medical student	Very good	Less than 50000 CY	0	33.75	27	1	4	1	1	1	4	1	1	1	1	1	1	1	1	1	1	1	1	1	2		0	37.5	30	1	1	1	1	4	1	2	1	1	1	1	1	4	1
820	Agree	male	51~60	Married	Junior college or undergraduate	Police	Good	Less than 50000 CY	0	25	20	1	1	1	1	1	1	1	1	1	1	1	1	1	1	1	1	1	1	1	1		0	30	24	1	1	1	1	1	1	1	1	1	1	1	1	1	1
821	Agree	male	26~30	Unmarried	Junior college or undergraduate	Police	Good	Less than 50000 CY	0	25	20	1	1	1	1	1	1	1	1	1	1	1	1	1	1	1	1	1	1	1	1		0	28.75	23	1	1	1	1	1	1	1	1	1	1	1	1	1	1
822	Agree	female	18~25	Unmarried	Junior college or undergraduate	Non-Medical student	Good	Less than 50000 CY	2	61.25	49	2	3	1	3	3	3	2	2	2	2	3	2	4	2	3	3	2	4	1	2		0	43.75	35	3	2	2	2	1	1	2	2	4	1	2	1	1	1
823	Agree	male	18~25	Unmarried	Junior college or undergraduate	Non-Medical student	Very good	Less than 50000 CY	0	30	24	1	3	1	3	1	1	1	1	1	1	1	1	1	1	1	1	1	1	1	1		0	30	24	1	1	1	1	1	1	1	1	1	1	1	1	1	1
824	Agree	male	41~50	Married	Junior college or undergraduate	Farmer	Good	100000-200000 CY	0	36.25	29	2	2	1	2	2	3	1	1	1	1	1	1	1	1	1	2	1	2	1	2		0	40	32	2	2	2	1	4	1	1	1	2	1	2	1	1	1
825	Agree	female	31~40	Married	Master or above	Teacher	Good	100000-200000 CY	0	38.75	31	1	3	1	1	1	2	1	1	1	2	1	1	1	1	2	4	2	2	1	2		0	30	24	1	1	1	1	1	1	2	1	2	1	1	1	1	1
826	Agree	female	31~40	Divorced /widowed	Junior college or undergraduate	Nurse	Good	50000-100000 CY	0	31.25	25	1	1	1	2	1	2	1	3	2	1	1	1	1	1	1	1	1	1	1	1		0	33.75	27	1	1	1	1	2	1	1	1	1	1	1	1	1	1
827	Agree	female	26~30	Divorced /widowed	Junior college or undergraduate	Nurse	Good	50000-100000 CY	0	42.5	34	1	3	1	2	3	3	1	1	2	1	2	2	1	1	1	2	2	1	1	3		0	36.25	29	2	1	1	1	1	1	1	1	2	2	1	1	2	1
828	Agree	female	18~25	Unmarried	Junior college or undergraduate	Nurse	Good	Less than 50000 CY	2	61.25	49	3	3	2	2	1	4	1	1	2	1	1	3	2	4	2	3	4	4	2	4		0	40	32	2	1	2	1	4	1	1	2	3	2	1	1	1	1
829	Agree	male	26~30	Married	Master or above	Teacher	Good	100000-200000 CY	0	46.25	37	2	1	1	2	2	2	2	2	2	2	2	2	2	2	2	2	2	2	1	2		0	48.75	39	2	2	2	2	2	2	2	2	2	2	2	2	2	2
830	Agree	female	18~25	Unmarried	Junior college or undergraduate	Police	Good	Less than 50000 CY	0	45	36	2	3	1	2	1	2	1	1	1	2	2	2	1	1	1	4	3	3	1	2		0	32.5	26	1	1	1	1	1	1	1	2	3	1	1	1	1	1
831	Agree	female	26~30	Married	Junior college or undergraduate	Nurse	Good	50000-100000 CY	0	36.25	29	1	2	1	1	1	4	1	1	1	1	1	1	1	3	2	3	1	1	1	1		0	32.5	26	2	1	1	1	1	1	1	1	3	1	1	1	1	1
832	Agree	male	18~25	Unmarried	Junior college or undergraduate	Medical student	Very good	50000-100000 CY	0	42.5	34	1	2	1	1	2	3	3	2	1	1	2	3	1	2	1	2	2	2	1	1		0	33.75	27	3	1	1	1	1	1	1	1	1	1	2	1	1	1
833	Agree	female	31~40	Unmarried	Master or above	Doctor	Good	100000-200000 CY	0	41.25	33	2	3	1	2	2	2	1	1	1	2	1	2	2	1	2	3	1	2	1	1		0	40	32	2	1	2	1	1	1	2	2	2	1	1	1	2	1
834	Agree	male	41~50	Married	Junior college or undergraduate	Doctor	Good	100000-200000 CY	0	28.75	23	1	2	1	2	2	1	1	1	1	1	1	1	1	1	1	1	1	1	1	1		0	33.75	27	1	1	1	1	2	1	1	1	1	1	1	1	1	1
835	Agree	male	31~40	Married	Junior college or undergraduate	Nurse	Good	50000-100000 CY	0	30	24	1	1	1	2	4	1	1	1	1	1	1	1	1	1	1	1	1	1	1	1		0	31.25	25	1	1	1	1	1	1	1	1	1	1	1	1	1	1
836	Agree	female	18~25	Unmarried	Junior college or undergraduate	Non-Medical student	Very good	Less than 50000 CY	0	33.75	27	1	2	1	1	3	1	1	2	1	1	1	3	1	2	1	1	1	1	1	1		0	30	24	1	1	1	1	1	1	2	1	1	1	1	1	1	1
837	Disgree	male	~18	Unmarried	Junior high school or lower	Medical student	Very good	Less than 50000 CY	0	25	20	1	1	1	1	1	1	1	1	1	1	1	1	1	1	1	1	1	1	1	1		0	28.75	23	1	1	1	1	1	1	1	1	1	1	1	1	1	1
838	Agree	male	41~50	Married	Junior college or undergraduate	Doctor	Normal	50000-100000 CY	1	50	40	2	1	2	2	1	3	1	2	3	2	3	1	2	2	2	3	1	2	2	3		1	50	40	2	2	2	1	3	1	2	2	2	3	2	1	1	2
839	Agree	male	26~30	Unmarried	Junior college or undergraduate	Nurse	Very good	100000-200000 CY	0	36.25	29	2	2	1	2	2	3	1	2	1	1	1	1	2	1	2	1	1	1	1	1		0	32.5	26	2	1	1	1	1	1	1	1	1	1	1	1	1	1
840	Agree	female	18~25	Unmarried	Junior college or undergraduate	Nurse	Very good	Less than 50000 CY	0	25	20	1	1	1	1	1	1	1	1	1	1	1	1	1	1	1	1	1	1	1	1		0	28.75	23	1	1	1	1	1	1	1	1	1	1	1	1	1	1
841	Agree	male	31~40	Married	Junior college or undergraduate	Medical student	Good	100000-200000 CY	1	56.25	45	2	3	2	3	1	1	1	1	2	2	3	3	1	3	4	3	3	4	2	1		1	56.25	45	4	4	4	2	3	1	2	2	3	2	2	1	3	1
842	Agree	female	18~25	Unmarried	Junior college or undergraduate	Non-Medical student	Good	Less than 50000 CY	0	42.5	34	2	2	1	1	1	4	1	1	1	1	1	1	1	2	1	4	3	4	1	1		0	33.75	27	2	2	2	1	2	1	1	1	1	1	1	1	1	1
843	Agree	female	41~50	Married	Master or above	Medical student	Normal	50000-100000 CY	1	58.75	47	2	3	2	2	3	4	1	2	2	2	2	2	2	3	2	3	3	3	1	3		0	46.25	37	2	2	2	1	3	1	2	2	2	2	1	2	1	1
844	Agree	female	31~40	Unmarried	Junior college or undergraduate	Nurse	Good	50000-100000 CY	0	36.25	29	1	1	1	1	3	2	1	1	1	2	2	2	1	1	2	2	2	1	1	1		0	36.25	29	1	2	2	1	2	1	1	1	2	1	1	1	1	1
845	Agree	female	31~40	Married	Junior college or undergraduate	Nurse	Normal	100000-200000 CY	1	58.75	47	2	3	2	3	3	3	2	1	2	2	3	3	2	2	2	3	2	3	1	3		0	47.5	38	2	2	2	3	2	1	1	2	3	2	2	1	2	1
846	Agree	male	26~30	Unmarried	Junior college or undergraduate	Doctor	Normal	50000-100000 CY	1	57.5	46	2	2	2	2	2	3	1	1	2	3	3	3	2	3	2	3	3	3	1	3		1	57.5	46	2	2	2	2	2	2	3	2	3	2	2	2	3	2
847	Agree	female	18~25	Unmarried	Junior college or undergraduate	Teacher	Good	Less than 50000 CY	0	40	32	1	1	1	2	1	4	1	1	1	1	1	1	1	3	1	3	3	3	1	1		0	35	28	1	1	1	1	1	1	3	1	1	1	1	1	1	1
848	Agree	male	18~25	Unmarried	Junior college or undergraduate	Non-Medical student	Good	Less than 50000 CY	0	30	24	1	3	1	1	1	3	1	1	1	1	1	1	1	1	1	1	1	1	1	1		0	33.75	27	1	1	1	1	1	1	1	1	3	1	1	1	3	1
849	Agree	female	18~25	Unmarried	Junior college or undergraduate	Nurse	Good	100000-200000 CY	0	43.75	35	1	3	1	2	2	3	1	2	2	2	2	2	1	1	1	2	2	2	1	2		0	37.5	30	2	2	1	1	1	1	2	2	2	1	1	1	1	1
850	Agree	female	31~40	Married	Junior college or undergraduate	Nurse	Good	100000-200000 CY	0	47.5	38	1	2	1	3	4	1	2	2	2	2	2	2	2	1	2	2	2	2	1	2		0	47.5	38	2	2	2	2	2	1	1	1	1	2	2	2	3	1
851	Agree	female	18~25	Unmarried	Junior college or undergraduate	Non-Medical student	Good	Less than 50000 CY	0	41.25	33	1	4	1	1	2	3	1	1	1	1	2	2	1	2	1	2	2	2	1	2		0	35	28	2	1	2	1	1	1	1	1	2	1	1	1	1	1
852	Agree	male	31~40	Unmarried	Master or above	Teacher	Good	200000-300000 CY	0	36.25	29	1	2	1	2	2	2	2	1	1	1	1	1	2	1	1	2	2	2	1	1		0	32.5	26	1	1	2	1	1	1	1	2	2	1	1	1	1	1
853	Agree	female	18~25	Unmarried	Junior college or undergraduate	Teacher	Good	Less than 50000 CY	0	47.5	38	2	4	1	2	4	4	1	1	1	2	1	2	1	1	1	3	2	2	1	2		0	31.25	25	1	2	2	1	1	1	1	2	1	1	1	1	1	1
854	Agree	female	18~25	Unmarried	Junior college or undergraduate	Non-Medical student	Very good	Less than 50000 CY	0	35	28	1	3	1	1	1	1	1	2	1	2	1	3	1	1	1	3	1	1	1	1		0	32.5	26	1	1	1	1	1	1	1	1	1	1	1	1	1	1
855	Agree	female	26~30	Unmarried	Junior college or undergraduate	Nurse	Good	50000-100000 CY	1	52.5	42	2	3	2	2	1	4	1	2	2	2	2	2	1	2	2	3	2	3	1	3		0	35	28	2	1	1	2	3	1	1	1	1	1	1	1	1	1
856	Agree	female	26~30	Married	Junior college or undergraduate	Nurse	Good	50000-100000 CY	0	35	28	2	1	2	1	2	1	1	1	2	2	1	1	1	1	2	2	2	1	1	1		0	42.5	34	2	1	2	1	3	1	1	2	2	2	2	2	1	1
857	Agree	female	18~25	Unmarried	Junior college or undergraduate	Non-Medical student	Good	Less than 50000 CY	1	50	40	1	3	1	1	1	3	1	1	1	2	3	2	2	2	3	3	3	3	2	2		0	46.25	37	3	2	2	1	3	1	2	2	3	1	2	2	1	1
858	Agree	female	18~25	Unmarried	Junior college or undergraduate	Non-Medical student	Very good	Less than 50000 CY	0	36.25	29	2	3	1	3	1	1	1	2	1	1	1	1	1	2	1	2	1	2	1	1		0	30	24	1	1	2	1	1	1	1	1	1	1	1	1	1	1
859	Agree	male	41~50	Married	Master or above	Doctor	Good	200000-300000 CY	0	43.75	35	2	3	1	1	1	1	1	1	1	2	2	3	2	2	3	3	2	2	1	1		0	37.5	30	2	1	1	1	2	1	1	2	3	1	1	1	1	2
860	Agree	female	31~40	Married	Master or above	Doctor	Good	100000-200000 CY	0	46.25	37	2	1	1	3	4	4	2	2	1	2	2	1	2	1	3	2	1	1	1	1		0	37.5	30	2	1	2	1	2	1	1	2	2	1	1	1	1	1
861	Agree	female	31~40	Married	Master or above	Doctor	Normal	100000-200000 CY	1	56.25	45	2	4	2	2	1	1	1	3	2	3	3	2	2	3	2	3	3	3	2	1		0	46.25	37	1	2	2	1	2	2	2	2	3	2	2	1	2	1
862	Agree	female	26~30	Married	Junior college or undergraduate	Nurse	Good	50000-100000 CY	0	42.5	34	2	2	2	2	2	3	1	1	1	1	3	2	1	2	2	2	1	1	1	2		0	36.25	29	2	2	2	1	1	1	1	1	1	1	1	2	3	1
863	Agree	female	31~40	Married	Junior college or undergraduate	Nurse	Very good	50000-100000 CY	3	71.25	57	2	4	2	2	3	4	2	3	2	2	3	3	3	4	4	3	3	3	1	4		2	63.75	51	3	2	3	2	3	3	3	2	2	2	2	2	3	3
864	Agree	female	31~40	Married	Junior college or undergraduate	Doctor	Very good	100000-200000 CY	0	28.75	23	2	1	1	1	1	1	1	1	1	1	1	1	1	1	2	1	1	2	1	1		0	28.75	23	1	1	1	1	1	1	1	1	1	1	1	1	1	1
865	Agree	male	18~25	Unmarried	Junior college or undergraduate	Non-Medical student	Very good	Less than 50000 CY	0	25	20	1	1	1	1	1	1	1	1	1	1	1	1	1	1	1	1	1	1	1	1		0	28.75	23	1	1	1	1	1	1	1	1	1	1	1	1	1	1
866	Agree	female	26~30	Married	Junior college or undergraduate	Nurse	Good	50000-100000 CY	1	53.75	43	2	4	2	2	4	1	2	2	1	1	4	2	1	2	2	3	3	2	1	2		0	45	36	3	2	2	1	2	1	3	3	2	1	2	1	1	1
867	Agree	male	26~30	Married	Master or above	Teacher	Good	100000-200000 CY	0	33.75	27	1	4	1	1	1	2	1	1	1	1	1	2	1	1	1	2	2	1	1	1		0	30	24	1	1	1	1	1	1	1	1	1	1	1	1	1	1
868	Agree	female	18~25	Unmarried	Junior college or undergraduate	Nurse	Very good	50000-100000 CY	0	30	24	2	1	1	3	1	1	1	1	1	1	1	1	1	1	1	1	2	1	1	1		0	33.75	27	1	1	1	1	1	1	1	1	1	1	1	1	1	1
869	Agree	male	18~25	Unmarried	Junior college or undergraduate	Non-Medical student	Good	Less than 50000 CY	0	36.25	29	2	1	1	2	1	1	1	1	1	1	1	1	1	1	2	3	3	3	1	1		0	42.5	34	3	3	2	1	3	1	1	1	2	1	1	1	1	1
870	Agree	female	31~40	Married	Junior college or undergraduate	Nurse	Good	50000-100000 CY	0	25	20	1	1	1	1	1	1	1	1	1	1	1	1	1	1	1	1	1	1	1	1		0	28.75	23	1	1	1	1	1	1	1	1	1	1	1	1	1	1
871	Agree	female	41~50	Married	Senior high school	Police	Good	Less than 50000 CY	0	31.25	25	1	2	1	1	2	4	1	1	1	1	1	1	1	1	1	1	1	1	1	1		0	33.75	27	1	1	1	1	1	1	1	1	4	1	1	1	1	1
872	Agree	female	18~25	Unmarried	Junior college or undergraduate	Non-Medical student	Good	Less than 50000 CY	1	52.5	42	1	3	1	1	1	4	2	1	2	2	2	3	1	3	3	3	3	3	1	2		0	42.5	34	2	2	2	1	1	1	2	2	1	1	2	1	1	1
873	Agree	male	18~25	Unmarried	Junior college or undergraduate	Non-Medical student	Very good	Less than 50000 CY	0	28.75	23	1	1	1	1	1	1	1	1	1	1	1	1	1	1	2	1	1	2	1	2		0	32.5	26	2	2	2	1	1	1	1	1	1	1	1	1	1	1
874	Agree	female	18~25	Unmarried	Junior college or undergraduate	Nurse	Good	50000-100000 CY	0	33.75	27	1	1	2	1	2	2	1	2	1	2	2	2	1	1	1	1	1	1	1	1		0	31.25	25	1	1	1	1	1	1	1	1	1	1	1	1	2	1
875	Agree	male	18~25	Unmarried	Junior college or undergraduate	Non-Medical student	Very good	Less than 50000 CY	0	33.75	27	1	2	1	1	1	3	1	1	2	1	1	2	1	1	1	2	2	1	1	1		0	31.25	25	1	1	1	1	2	1	1	1	1	1	1	1	4	1
876	Agree	female	41~50	Married	Senior high school	Businessman	Good	50000-100000 CY	1	51.25	41	2	3	2	2	4	4	1	1	2	2	2	1	2	1	2	3	3	1	2	1		1	50	40	2	2	2	2	1	2	2	3	3	2	2	2	2	2
877	Agree	female	31~40	Married	Junior college or undergraduate	Nurse	Good	50000-100000 CY	2	67.5	54	3	4	3	3	4	3	1	2	2	3	2	3	2	3	2	3	3	3	2	3		2	65	52	3	2	3	2	3	2	3	3	3	2	3	2	3	2
878	Agree	male	18~25	Unmarried	Junior college or undergraduate	Non-Medical student	Normal	Less than 50000 CY	0	32.5	26	1	4	1	1	1	1	1	2	1	2	1	1	1	1	1	1	1	2	1	1		0	28.75	23	1	1	1	1	1	1	1	1	1	1	1	1	1	1
879	Agree	female	18~25	Unmarried	Junior college or undergraduate	Non-Medical student	Good	Less than 50000 CY	0	45	36	1	4	1	1	4	4	1	1	1	1	1	1	1	1	4	1	3	3	1	1		0	40	32	1	1	1	1	4	1	1	1	4	1	1	1	4	1
880	Agree	male	18~25	Unmarried	Junior college or undergraduate	Non-Medical student	Very good	Less than 50000 CY	0	35	28	2	3	1	2	1	1	1	1	1	1	1	1	1	1	2	2	2	2	1	1		0	33.75	27	1	1	2	1	1	1	1	1	1	1	1	1	1	1
881	Agree	female	26~30	Unmarried	Junior college or undergraduate	Nurse	Good	50000-100000 CY	0	45	36	2	3	1	1	2	2	1	1	1	2	3	1	1	2	2	3	1	3	1	3		0	40	32	2	1	1	1	3	1	1	2	3	1	1	1	4	1
882	Agree	female	18~25	Unmarried	Junior college or undergraduate	Nurse	Very good	50000-100000 CY	0	26.25	21	1	1	1	1	1	1	1	1	1	1	1	2	1	1	1	1	1	1	1	1		0	28.75	23	1	1	1	1	1	1	1	1	1	1	1	1	1	1
883	Agree	male	18~25	Unmarried	Junior college or undergraduate	Non-Medical student	Very good	Less than 50000 CY	0	27.5	22	1	1	1	1	1	1	1	1	1	1	1	1	1	1	1	2	2	1	1	1		0	28.75	23	1	1	1	1	1	1	1	1	1	1	1	1	1	1
884	Agree	female	31~40	Unmarried	Master or above	Doctor	Good	100000-200000 CY	0	42.5	34	2	3	2	1	2	1	1	1	1	1	2	3	2	2	1	3	2	2	1	1		0	36.25	29	1	2	2	1	3	1	1	1	2	1	1	1	1	1
885	Agree	male	~18	Unmarried	Junior college or undergraduate	Non-Medical student	Very good	Less than 50000 CY	0	30	24	1	4	1	2	1	1	1	1	1	1	1	1	1	1	1	1	1	1	1	1		0	28.75	23	1	1	1	1	1	1	1	1	1	1	1	1	1	1
886	Agree	male	31~40	Married	Senior high school	Farmer	Very good	Less than 50000 CY	0	36.25	29	2	2	2	2	2	1	1	2	1	1	1	1	1	2	1	3	1	1	1	1		0	32.5	26	1	2	1	1	3	1	1	1	1	1	1	1	1	1
887	Agree	female	31~40	Married	Master or above	Doctor	Good	200000-300000 CY	0	33.75	27	1	3	1	1	1	1	1	2	1	1	1	2	2	1	1	2	1	2	1	1		0	33.75	27	1	1	1	1	2	1	1	1	2	2	1	1	1	1
888	Agree	male	41~50	Married	Junior college or undergraduate	Doctor	Good	100000-200000 CY	0	26.25	21	1	2	1	1	1	1	1	1	1	1	1	1	1	1	1	1	1	1	1	1		0	28.75	23	1	1	1	1	1	1	1	1	1	1	1	1	1	1
889	Agree	male	18~25	Unmarried	Junior college or undergraduate	Non-Medical student	Good	Less than 50000 CY	0	33.75	27	1	4	1	1	1	1	1	1	1	1	1	1	1	1	1	3	3	1	1	1		0	30	24	1	1	1	1	1	1	1	1	1	1	1	1	4	1
890	Agree	male	18~25	Unmarried	Junior college or undergraduate	Businessman	Good	Less than 50000 CY	0	27.5	22	1	3	1	1	1	1	1	1	1	1	1	1	1	1	1	1	1	1	1	1		0	28.75	23	1	1	1	1	1	1	1	1	1	1	1	1	1	1
891	Agree	male	18~25	Unmarried	Junior college or undergraduate	Non-Medical student	Good	Less than 50000 CY	0	30	24	2	2	1	2	1	1	1	1	1	1	1	1	1	1	1	1	2	1	1	1		0	32.5	26	1	1	1	1	1	1	1	1	3	1	1	1	1	1
892	Agree	male	18~25	Unmarried	Junior college or undergraduate	Non-Medical student	Good	Less than 50000 CY	0	38.75	31	2	2	1	2	1	4	1	1	1	1	1	1	2	2	2	1	2	2	1	1		0	38.75	31	1	1	2	1	2	1	1	2	2	1	1	1	1	1
893	Agree	male	18~25	Unmarried	Junior college or undergraduate	Non-Medical student	Very good	Less than 50000 CY	0	28.75	23	1	4	1	1	1	1	1	1	1	1	1	1	1	1	1	1	1	1	1	1		0	28.75	23	1	1	1	1	1	1	1	1	1	1	1	1	1	1
894	Agree	female	18~25	Unmarried	Junior college or undergraduate	Non-Medical student	Good	Less than 50000 CY	0	33.75	27	1	2	1	2	2	2	2	1	1	1	1	1	1	1	1	2	2	1	1	1		0	31.25	25	1	1	1	1	1	1	1	1	1	1	1	1	1	1
895	Agree	male	18~25	Unmarried	Junior college or undergraduate	Non-Medical student	Very good	Less than 50000 CY	0	37.5	30	2	4	1	1	1	2	1	2	1	1	1	1	1	2	1	2	2	2	1	1		0	30	24	2	1	1	1	1	1	1	1	1	1	1	1	1	1
896	Agree	female	31~40	Unmarried	Master or above	Doctor	Good	100000-200000 CY	0	41.25	33	2	2	1	2	2	2	1	1	1	2	2	1	1	1	2	2	2	3	1	2		0	32.5	26	1	2	2	1	2	1	1	1	1	1	1	1	1	1
897	Agree	male	18~25	Unmarried	Junior college or undergraduate	Non-Medical student	Good	Less than 50000 CY	0	31.25	25	1	2	1	1	2	2	1	1	1	1	1	1	1	2	1	1	1	2	1	1		0	28.75	23	1	1	1	1	1	1	1	1	1	1	1	1	1	1
898	Agree	male	18~25	Unmarried	Senior high school	Police	Very good	Less than 50000 CY	0	46.25	37	1	1	2	1	1	1	1	1	1	3	3	1	3	4	1	1	3	3	2	3		1	55	44	2	2	2	2	3	2	2	2	3	2	2	2	3	2
899	Agree	male	31~40	Married	Junior college or undergraduate	Doctor	Very good	50000-100000 CY	0	25	20	1	1	1	1	1	1	1	1	1	1	1	1	1	1	1	1	1	1	1	1		0	28.75	23	1	1	1	1	1	1	1	1	1	1	1	1	1	1
900	Agree	male	31~40	Married	Master or above	Employee	Good	100000-200000 CY	0	48.75	39	2	3	1	1	1	3	2	1	1	2	3	2	1	3	2	4	2	2	1	2		0	40	32	2	1	1	1	3	1	1	3	2	1	1	1	1	1
901	Agree	female	26~30	Married	Junior college or undergraduate	Nurse	Good	50000-100000 CY	0	47.5	38	2	3	1	3	1	4	1	1	1	1	1	2	2	3	2	1	2	3	1	3		0	43.75	35	2	1	2	1	2	1	3	2	3	1	1	1	1	1
902	Agree	male	18~25	Unmarried	Junior college or undergraduate	Non-Medical student	Good	Less than 50000 CY	0	27.5	22	1	3	1	1	1	1	1	1	1	1	1	1	1	1	1	1	1	1	1	1		0	28.75	23	1	1	1	1	1	1	1	1	1	1	1	1	1	1
903	Agree	male	18~25	Unmarried	Junior college or undergraduate	Non-Medical student	Good	Less than 50000 CY	0	31.25	25	1	3	1	1	1	2	2	1	1	1	1	1	1	1	1	2	1	1	1	1		0	36.25	29	1	1	1	1	2	1	2	1	3	1	1	1	1	1
904	Agree	male	18~25	Unmarried	Junior college or undergraduate	Non-Medical student	Good	Less than 50000 CY	0	41.25	33	2	3	1	1	2	1	1	2	2	2	2	2	2	1	1	3	1	2	1	1		0	40	32	1	1	1	1	2	1	2	2	1	2	1	1	2	2
905	Agree	female	18~25	Unmarried	Junior college or undergraduate	Non-Medical student	Good	Less than 50000 CY	0	42.5	34	1	3	1	2	1	4	1	1	1	1	1	1	2	2	1	3	3	3	1	1		0	33.75	27	1	1	2	1	2	1	1	1	3	1	1	1	1	1
906	Agree	male	18~25	Unmarried	Junior college or undergraduate	Non-Medical student	Normal	Less than 50000 CY	0	25	20	1	1	1	1	1	1	1	1	1	1	1	1	1	1	1	1	1	1	1	1		0	28.75	23	1	1	1	1	1	1	1	1	1	1	1	1	1	1
907	Agree	female	18~25	Unmarried	Junior college or undergraduate	Non-Medical student	Very good	Less than 50000 CY	0	25	20	1	1	1	1	1	1	1	1	1	1	1	1	1	1	1	1	1	1	1	1		0	28.75	23	1	1	1	1	1	1	1	1	1	1	1	1	1	1
908	Agree	male	18~25	Unmarried	Master or above	Non-Medical student	Very good	Less than 50000 CY	0	45	36	1	1	1	2	1	1	1	1	1	3	3	2	2	3	2	2	2	2	2	3		0	46.25	37	2	2	2	2	2	2	1	2	4	1	1	1	1	3
909	Agree	male	18~25	Unmarried	Junior college or undergraduate	Non-Medical student	Good	Less than 50000 CY	0	48.75	39	2	4	2	2	2	2	1	1	2	2	2	2	2	2	1	3	2	2	1	2		0	32.5	26	1	1	1	1	2	1	1	1	1	2	1	1	1	1
910	Agree	female	18~25	Unmarried	Junior college or undergraduate	Non-Medical student	Good	Less than 50000 CY	0	31.25	25	1	3	1	2	1	1	1	2	1	1	1	1	1	1	1	2	1	1	1	1		0	30	24	1	1	1	1	1	1	1	1	1	1	1	1	1	1
911	Agree	male	18~25	Unmarried	Junior college or undergraduate	Non-Medical student	Very good	Less than 50000 CY	0	30	24	1	4	1	2	1	1	1	1	1	1	1	1	1	1	1	1	1	1	1	1		0	32.5	26	1	1	1	1	1	1	1	1	1	1	1	1	1	1
912	Agree	male	18~25	Unmarried	Junior college or undergraduate	Non-Medical student	Very good	Less than 50000 CY	0	26.25	21	1	1	1	1	1	1	1	2	1	1	1	1	1	1	1	1	1	1	1	1		0	30	24	1	1	1	1	1	1	1	1	1	1	1	1	1	1
913	Agree	female	31~40	Married	Junior college or undergraduate	Doctor	Good	50000-100000 CY	1	50	40	2	4	2	2	1	1	1	3	1	2	3	2	1	2	3	2	3	2	1	2		0	42.5	34	2	1	3	2	2	1	2	2	1	1	1	1	1	1
914	Agree	male	18~25	Unmarried	Junior college or undergraduate	Non-Medical student	Very good	Less than 50000 CY	0	38.75	31	1	3	1	1	1	4	1	1	1	1	1	2	1	1	1	2	3	3	1	1		0	30	24	1	1	1	1	1	1	1	1	1	1	1	1	1	1
915	Agree	female	26~30	Married	Junior college or undergraduate	Police	Good	Less than 50000 CY	0	37.5	30	1	2	1	2	2	2	1	1	1	1	2	2	1	2	1	2	1	2	1	2		0	32.5	26	1	1	1	1	2	1	1	1	2	1	1	1	2	1
916	Agree	male	18~25	Unmarried	Junior college or undergraduate	Police	Very good	Less than 50000 CY	0	33.75	27	1	3	1	1	2	2	1	1	1	1	1	4	1	1	1	1	1	1	1	1		0	30	24	1	1	1	1	2	1	1	1	1	1	1	1	1	1
917	Agree	female	18~25	Unmarried	Junior college or undergraduate	Non-Medical student	Good	Less than 50000 CY	0	28.75	23	1	3	1	1	1	2	1	1	1	1	1	1	1	1	1	1	1	1	1	1		0	31.25	25	1	1	1	1	1	1	1	1	1	1	1	1	1	1
918	Agree	male	31~40	Married	Junior college or undergraduate	Doctor	Normal	100000-200000 CY	3	72.5	58	2	3	2	3	4	4	2	2	2	3	4	3	2	4	3	3	4	3	2	3		1	56.25	45	3	2	2	2	4	1	1	3	4	2	2	1	3	2
919	Agree	male	26~30	Married	Junior college or undergraduate	Non-Medical student	Very good	50000-100000 CY	0	26.25	21	1	1	1	1	1	1	1	1	1	1	1	1	1	1	1	2	1	1	1	1		0	28.75	23	1	1	1	1	1	1	1	1	1	1	1	1	1	1
920	Agree	male	18~25	Unmarried	Junior college or undergraduate	Non-Medical student	Good	Less than 50000 CY	0	47.5	38	2	2	2	2	2	4	1	1	1	2	2	2	2	2	2	2	2	2	1	2		0	46.25	37	2	2	2	2	2	1	1	2	2	2	2	1	1	1
921	Agree	male	18~25	Unmarried	Junior college or undergraduate	Non-Medical student	Good	Less than 50000 CY	1	55	44	1	2	1	2	2	3	2	2	1	2	3	3	2	3	2	3	3	3	1	3		0	41.25	33	2	2	2	1	3	1	1	2	3	1	1	1	1	1
922	Agree	female	31~40	Married	Senior high school	Police	Good	Less than 50000 CY	0	40	32	1	2	1	2	2	2	1	1	1	1	2	3	1	1	2	3	1	1	1	3		0	36.25	29	1	1	1	1	1	1	1	1	3	1	1	1	3	1
923	Agree	male	26~30	Married	Master or above	Teacher	Good	100000-200000 CY	0	35	28	2	3	1	2	1	1	1	1	1	2	1	1	1	2	1	2	1	2	1	1		0	32.5	26	1	1	1	1	1	1	2	2	1	1	1	1	1	1
924	Agree	male	31~40	Married	Junior college or undergraduate	Doctor	Good	50000-100000 CY	1	53.75	43	2	3	2	3	2	3	1	1	2	2	2	3	2	2	2	3	2	3	1	2		1	55	44	2	2	2	2	2	2	3	2	3	2	2	2	3	2
925	Agree	male	41~50	Married	Junior college or undergraduate	Officer	Good	50000-100000 CY	0	32.5	26	1	4	1	3	2	1	1	1	1	1	1	1	1	1	1	1	1	1	1	1		0	37.5	30	1	1	1	1	1	1	2	2	1	1	1	1	1	2
926	Agree	male	18~25	Unmarried	Junior college or undergraduate	Non-Medical student	Good	Less than 50000 CY	0	31.25	25	1	3	1	1	1	1	1	1	1	1	1	1	1	2	1	1	2	2	1	1		0	28.75	23	1	1	1	1	1	1	1	1	1	1	1	1	1	1
927	Agree	male	18~25	Unmarried	Junior college or undergraduate	Non-Medical student	Good	Less than 50000 CY	0	33.75	27	1	3	1	2	2	2	1	1	2	2	1	1	1	1	1	1	1	1	1	1		0	33.75	27	1	1	1	2	2	1	1	1	1	1	1	2	1	1
928	Agree	male	18~25	Unmarried	Junior college or undergraduate	Non-Medical student	Very good	Less than 50000 CY	0	28.75	23	1	1	1	1	1	1	1	1	1	1	1	1	1	1	1	1	1	1	2	3		1	53.75	43	2	1	1	1	1	4	3	2	1	3	2	3	2	4
929	Agree	female	18~25	Unmarried	Junior college or undergraduate	Non-Medical student	Good	Less than 50000 CY	0	38.75	31	1	3	1	1	1	3	1	1	2	2	1	1	1	1	1	3	3	2	1	1		0	41.25	33	2	1	2	1	2	1	2	2	2	1	1	1	4	1
930	Agree	male	18~25	Unmarried	Junior college or undergraduate	Non-Medical student	Very good	Less than 50000 CY	0	27.5	22	1	1	1	1	1	1	2	1	1	1	1	1	1	1	1	2	1	1	1	1		0	31.25	25	1	1	1	1	1	1	1	1	1	1	1	1	1	1
931	Agree	male	31~40	Married	Senior high school	Businessman	Normal	50000-100000 CY	0	32.5	26	1	1	1	2	1	1	1	1	1	1	1	1	1	1	1	2	3	1	1	3		0	36.25	29	2	1	1	1	1	1	1	1	1	1	1	1	1	1
932	Agree	male	51~60	Married	Junior college or undergraduate	Doctor	Good	200000-300000 CY	0	30	24	1	2	1	1	1	2	1	1	1	1	1	1	1	2	1	2	1	1	1	1		0	30	24	1	1	1	1	1	1	1	1	2	1	1	1	1	1
933	Agree	male	18~25	Unmarried	Junior college or undergraduate	Non-Medical student	Good	Less than 50000 CY	0	38.75	31	2	1	1	2	1	1	1	2	1	1	1	2	2	1	2	4	2	1	2	1		0	41.25	33	2	2	1	1	2	1	1	1	3	1	1	1	1	1
934	Agree	male	18~25	Unmarried	Junior college or undergraduate	Non-Medical student	Good	Less than 50000 CY	0	26.25	21	1	2	1	1	1	1	1	1	1	1	1	1	1	1	1	1	1	1	1	1		0	31.25	25	1	1	1	1	1	1	1	1	1	2	2	1	1	1
935	Agree	male	18~25	Unmarried	Junior college or undergraduate	Non-Medical student	Good	Less than 50000 CY	1	51.25	41	1	3	1	2	3	3	1	2	1	1	2	4	2	2	2	3	3	3	1	1		0	38.75	31	1	1	2	1	3	1	1	2	2	2	1	1	3	1
936	Agree	male	41~50	Married	Junior college or undergraduate	Medical student	Good	200000-300000 CY	0	36.25	29	1	1	1	4	3	3	1	1	1	1	2	1	1	1	1	1	1	2	1	1		0	30	24	1	1	1	1	2	1	1	1	1	1	1	1	1	1
937	Agree	male	18~25	Unmarried	Junior college or undergraduate	Non-Medical student	Good	Less than 50000 CY	0	30	24	1	2	1	1	1	1	1	1	1	1	1	1	1	1	1	2	2	2	1	1		0	28.75	23	1	1	1	1	1	1	1	1	1	1	1	1	1	1
938	Agree	male	18~25	Unmarried	Junior college or undergraduate	Non-Medical student	Good	More than 300000 CY	1	57.5	46	1	1	1	2	3	3	2	2	2	2	3	3	2	3	2	3	3	3	2	3		2	67.5	54	2	2	2	2	3	2	2	2	3	2	3	3	3	4
939	Agree	male	18~25	Unmarried	Junior college or undergraduate	Non-Medical student	Good	50000-100000 CY	0	30	24	1	2	1	1	4	1	1	1	1	1	1	1	1	1	1	1	1	1	1	1		0	32.5	26	1	1	1	2	1	1	1	1	1	1	1	1	1	1
940	Agree	male	18~25	Unmarried	Junior college or undergraduate	Non-Medical student	Very good	Less than 50000 CY	0	42.5	34	1	1	1	1	2	1	1	2	2	2	3	4	2	1	1	1	3	1	1	3		1	50	40	2	2	2	2	3	2	2	2	3	2	2	2	1	2
941	Agree	female	18~25	Unmarried	Junior college or undergraduate	Non-Medical student	Good	Less than 50000 CY	0	45	36	1	3	2	2	1	1	2	2	2	2	1	2	2	1	2	3	2	3	1	1		0	40	32	1	1	1	1	1	1	1	2	3	2	2	2	1	1
942	Agree	female	18~25	Unmarried	Junior college or undergraduate	Non-Medical student	Very good	Less than 50000 CY	0	25	20	1	1	1	1	1	1	1	1	1	1	1	1	1	1	1	1	1	1	1	1		0	28.75	23	1	1	1	1	1	1	1	1	1	1	1	1	1	1
943	Agree	male	41~50	Married	Junior college or undergraduate	Medical technician	Good	100000-200000 CY	0	40	32	1	1	2	2	3	3	1	1	1	1	1	4	1	1	1	1	1	2	1	3		0	35	28	1	1	1	1	4	1	1	1	1	1	1	1	1	1
944	Agree	female	41~50	Married	Junior college or undergraduate	Doctor	Good	100000-200000 CY	0	38.75	31	1	3	1	2	1	2	1	2	1	1	1	1	1	1	2	3	2	2	2	1		0	37.5	30	1	1	1	1	2	1	1	2	2	2	1	1	2	2
945	Agree	male	18~25	Unmarried	Junior college or undergraduate	Non-Medical student	Normal	Less than 50000 CY	0	32.5	26	1	1	1	1	4	4	1	1	1	1	1	1	1	1	1	1	1	1	1	1		0	28.75	23	1	1	1	1	1	1	1	1	1	1	1	1	1	1
946	Agree	female	41~50	Married	Junior college or undergraduate	Doctor	Good	100000-200000 CY	0	42.5	34	2	1	2	2	3	3	1	1	1	2	3	1	2	1	2	1	2	2	1	1		0	42.5	34	2	2	2	2	3	1	1	2	1	1	1	1	1	1
947	Agree	male	18~25	Unmarried	Junior college or undergraduate	Non-Medical student	Very good	Less than 50000 CY	0	26.25	21	1	1	1	1	1	1	2	1	1	1	1	1	1	1	1	1	1	1	1	1		0	28.75	23	1	1	1	1	1	1	1	1	1	1	1	1	1	1
948	Agree	female	18~25	Unmarried	Junior college or undergraduate	Non-Medical student	Very good	Less than 50000 CY	3	77.5	62	4	4	4	4	4	4	2	2	2	2	3	4	3	4	4	1	1	4	2	4		2	66.25	53	4	4	4	4	4	2	1	3	3	1	2	2	4	2
949	Agree	male	18~25	Unmarried	Junior college or undergraduate	Non-Medical student	Good	Less than 50000 CY	0	42.5	34	1	2	2	1	2	2	1	1	1	1	1	3	2	1	3	2	2	2	2	2		0	41.25	33	2	2	2	1	2	1	1	1	2	1	1	1	4	1
950	Agree	male	18~25	Unmarried	Junior college or undergraduate	Police	Good	Less than 50000 CY	0	25	20	1	1	1	1	1	1	1	1	1	1	1	1	1	1	1	1	1	1	1	1		0	33.75	27	2	1	2	2	1	1	1	1	1	1	1	1	2	1
951	Agree	female	18~25	Unmarried	Junior college or undergraduate	Non-Medical student	Good	Less than 50000 CY	0	30	24	1	4	2	1	1	1	1	1	1	1	1	1	1	1	1	1	1	1	1	1		0	36.25	29	1	1	1	1	1	2	2	1	1	1	1	2	1	2
952	Agree	male	18~25	Unmarried	Junior college or undergraduate	Non-Medical student	Very good	Less than 50000 CY	1	58.75	47	2	2	1	4	2	3	1	1	1	2	3	3	2	2	2	4	3	4	2	3		1	50	40	2	2	2	2	3	1	3	2	3	1	1	1	3	1
953	Agree	female	18~25	Unmarried	Junior college or undergraduate	Non-Medical student	Very good	Less than 50000 CY	0	45	36	2	3	2	1	3	3	1	2	1	1	1	1	1	1	1	4	3	1	1	3		0	32.5	26	2	1	2	1	1	1	1	1	1	1	1	1	1	1
954	Agree	male	41~50	Married	Senior high school	Police	Good	50000-100000 CY	0	32.5	26	1	1	1	1	1	1	1	1	2	1	1	1	1	1	1	1	1	3	1	4		0	37.5	30	1	1	1	1	4	1	1	1	4	1	1	1	1	1
955	Agree	male	26~30	Unmarried	Master or above	Teacher	Good	200000-300000 CY	0	28.75	23	1	3	1	1	1	2	1	1	1	1	1	1	1	1	1	1	1	1	1	1		0	28.75	23	1	1	1	1	1	1	1	1	1	1	1	1	1	1
956	Agree	male	18~25	Unmarried	Junior college or undergraduate	Non-Medical student	Very good	Less than 50000 CY	0	25	20	1	1	1	1	1	1	1	1	1	1	1	1	1	1	1	1	1	1	1	1		0	28.75	23	1	1	1	1	1	1	1	1	1	1	1	1	1	1
957	Agree	male	18~25	Unmarried	Junior college or undergraduate	Non-Medical student	Very good	Less than 50000 CY	0	41.25	33	1	3	1	2	2	3	1	1	1	1	2	2	1	2	1	2	2	2	1	2		0	31.25	25	1	1	1	1	1	1	1	1	1	1	1	1	1	1
958	Agree	female	31~40	Married	Master or above	Doctor	Good	50000-100000 CY	0	37.5	30	2	1	2	2	1	2	1	1	1	2	2	1	1	1	2	2	2	2	1	1		0	35	28	1	1	2	2	1	1	1	2	1	1	1	2	1	1
959	Agree	male	26~30	Unmarried	Master or above	Doctor	Good	100000-200000 CY	0	37.5	30	1	3	2	1	1	1	1	1	1	1	2	2	2	1	1	2	2	2	1	2		0	32.5	26	2	1	1	1	2	1	1	2	2	1	1	1	1	1
960	Agree	female	41~50	Married	Junior college or undergraduate	Doctor	Good	50000-100000 CY	1	52.5	42	2	2	2	1	2	2	1	1	2	3	3	3	3	2	3	3	1	3	1	2		0	42.5	34	3	2	2	1	2	1	1	3	3	1	1	1	1	2
961	Agree	male	18~25	Unmarried	Junior college or undergraduate	Non-Medical student	Good	Less than 50000 CY	0	48.75	39	2	3	1	4	1	2	1	1	1	2	2	1	2	2	2	4	2	2	1	3		0	47.5	38	2	1	3	1	4	1	1	2	4	1	1	1	1	1
962	Agree	female	18~25	Unmarried	Junior college or undergraduate	Non-Medical student	Good	Less than 50000 CY	0	42.5	34	2	1	1	2	2	2	1	2	2	2	1	2	2	2	1	2	2	2	1	2		0	40	32	2	1	2	1	2	1	1	2	2	2	1	1	1	1
963	Agree	male	18~25	Unmarried	Junior college or undergraduate	Non-Medical student	Good	Less than 50000 CY	0	48.75	39	2	3	1	2	2	3	1	2	1	2	2	2	3	2	1	2	2	3	1	2		0	46.25	37	1	2	2	2	2	1	2	2	3	1	1	2	2	2
964	Agree	male	18~25	Unmarried	Junior college or undergraduate	Non-Medical student	Very good	Less than 50000 CY	0	30	24	1	3	1	2	2	1	1	1	1	1	1	1	1	1	1	1	1	1	1	1		0	28.75	23	1	1	1	1	1	1	1	1	1	1	1	1	1	1
965	Agree	female	31~40	Married	Master or above	Doctor	Normal	100000-200000 CY	2	68.75	55	2	3	2	1	3	3	2	2	2	4	3	3	4	3	4	3	3	3	2	3		1	57.5	46	2	2	2	2	3	2	2	3	2	3	4	1	2	3
966	Agree	male	26~30	Unmarried	Master or above	Teacher	Very good	100000-200000 CY	0	38.75	31	2	3	2	2	1	2	1	1	1	1	1	1	2	1	2	2	2	2	1	1		0	37.5	30	1	1	2	1	1	1	1	1	2	1	1	1	4	1
967	Agree	male	31~40	Married	Master or above	Teacher	Good	100000-200000 CY	0	37.5	30	1	4	1	1	2	2	1	1	1	2	2	1	1	1	1	2	1	2	1	2		0	30	24	2	1	1	1	1	1	1	1	1	1	1	1	1	1
968	Agree	male	18~25	Unmarried	Junior college or undergraduate	Non-Medical student	Very good	Less than 50000 CY	0	25	20	1	1	1	1	1	1	1	1	1	1	1	1	1	1	1	1	1	1	1	1		0	28.75	23	1	1	1	1	1	1	1	1	1	1	1	1	1	1
969	Agree	female	18~25	Unmarried	Junior college or undergraduate	Police	Good	Less than 50000 CY	0	31.25	25	1	1	1	1	2	3	1	1	1	1	1	1	1	1	1	2	1	1	1	2		0	33.75	27	1	1	1	1	1	1	1	1	2	1	1	1	2	1
970	Agree	female	31~40	Married	Junior college or undergraduate	Doctor	Good	100000-200000 CY	0	37.5	30	2	4	2	2	1	4	1	2	1	1	1	1	1	1	1	1	1	1	1	1		0	33.75	27	1	1	1	1	1	1	1	1	1	1	1	1	4	1
971	Agree	female	41~50	Married	Junior college or undergraduate	Businessman	Very good	200000-300000 CY	0	26.25	21	1	1	1	1	1	1	1	2	1	1	1	1	1	1	1	1	1	1	1	1		0	28.75	23	1	1	1	1	1	1	1	1	1	1	1	1	1	1
972	Agree	male	31~40	Married	Master or above	Officer	Good	100000-200000 CY	0	28.75	23	1	2	1	1	2	2	1	1	1	1	1	1	1	1	1	1	1	1	1	1		0	41.25	33	1	1	1	1	1	1	1	2	2	2	2	2	2	2
973	Agree	male	41~50	Married	Master or above	Teacher	Good	100000-200000 CY	0	30	24	1	1	1	1	1	1	2	1	1	1	1	1	1	1	2	1	2	2	1	1		0	26.25	21	1	1	1	1	1	1	1	1	1	1	1	1	1	1
974	Agree	male	18~25	Unmarried	Junior college or undergraduate	Non-Medical student	Very good	Less than 50000 CY	0	31.25	25	2	2	1	2	2	1	1	1	1	1	1	1	1	1	1	1	1	2	1	1		0	28.75	23	1	1	1	1	1	1	1	1	1	1	1	1	1	1
975	Agree	male	18~25	Unmarried	Junior college or undergraduate	Non-Medical student	Good	Less than 50000 CY	0	25	20	1	1	1	1	1	1	1	1	1	1	1	1	1	1	1	1	1	1	1	1		0	28.75	23	1	1	1	1	1	1	1	1	1	1	1	1	1	1
976	Agree	female	18~25	Unmarried	Master or above	Non-Medical student	Very good	50000-100000 CY	0	26.25	21	1	1	1	1	1	1	1	1	1	1	1	2	1	1	1	1	1	1	1	1		0	28.75	23	1	1	1	1	1	1	1	1	1	1	1	1	1	1
977	Agree	male	31~40	Married	Master or above	Teacher	Very good	100000-200000 CY	0	27.5	22	1	3	1	1	1	1	1	1	1	1	1	1	1	1	1	1	1	1	1	1		0	30	24	1	1	2	1	1	1	1	1	1	1	1	1	1	1
978	Agree	female	31~40	Married	Junior college or undergraduate	Nurse	Good	Less than 50000 CY	0	30	24	1	1	1	1	2	1	1	1	1	1	1	4	1	1	1	1	1	1	1	1		0	28.75	23	1	1	1	1	1	1	1	1	1	1	1	1	1	1
979	Agree	female	51~60	Married	Senior high school	Retired re-Employee	Good	50000-100000 CY	0	33.75	27	1	2	1	2	2	1	1	2	1	1	2	2	1	1	1	2	1	1	1	1		0	33.75	27	1	1	2	1	1	1	2	1	2	1	1	1	1	1
980	Agree	female	18~25	Unmarried	Junior college or undergraduate	Non-Medical student	Good	Less than 50000 CY	0	28.75	23	1	4	1	1	1	1	1	1	1	1	1	1	1	1	1	1	1	1	1	1		0	28.75	23	1	1	1	1	1	1	1	1	1	1	1	1	1	1
981	Agree	male	18~25	Unmarried	Junior college or undergraduate	Medical student	Normal	Less than 50000 CY	0	25	20	1	1	1	1	1	1	1	1	1	1	1	1	1	1	1	1	1	1	1	1		0	27.5	22	1	1	1	1	1	1	1	1	1	1	1	1	1	1
982	Agree	male	31~40	Married	Master or above	Teacher	Good	200000-300000 CY	0	38.75	31	1	3	1	1	2	3	1	1	1	2	1	2	1	1	1	2	2	2	1	2		0	32.5	26	1	1	1	1	1	1	2	2	2	1	1	1	1	1
983	Agree	female	31~40	Married	Junior college or undergraduate	Nurse	Good	100000-200000 CY	2	60	48	2	3	2	2	2	4	1	1	2	2	3	3	2	3	2	3	3	3	1	4		0	47.5	38	2	1	1	2	3	1	2	3	4	2	2	2	3	1
984	Agree	male	31~40	Married	Master or above	Doctor	Good	100000-200000 CY	0	40	32	1	3	1	2	4	2	2	1	2	1	2	2	1	2	1	1	1	1	1	1		0	31.25	25	1	1	1	1	1	1	1	1	1	1	2	1	1	1
985	Agree	female	18~25	Unmarried	Master or above	Non-Medical student	Good	Less than 50000 CY	0	40	32	1	3	1	1	1	2	1	1	1	2	2	2	1	2	1	3	3	2	1	1		0	35	28	1	1	1	1	2	1	3	2	3	1	1	1	1	1
986	Agree	female	18~25	Unmarried	Junior college or undergraduate	Non-Medical student	Good	Less than 50000 CY	0	25	20	1	1	1	1	1	1	1	1	1	1	1	1	1	1	1	1	1	1	1	1		0	28.75	23	1	1	1	1	1	1	1	1	1	1	1	1	1	1
987	Agree	female	18~25	Unmarried	Junior college or undergraduate	Non-Medical student	Very good	Less than 50000 CY	0	25	20	1	1	1	1	1	1	1	1	1	1	1	1	1	1	1	1	1	1	1	1		0	30	24	1	1	1	1	1	1	1	1	1	1	1	1	1	2
988	Agree	female	31~40	Married	Junior college or undergraduate	Businessman	Good	Less than 50000 CY	0	46.25	37	2	4	2	4	1	2	1	1	1	1	1	1	1	2	2	3	3	3	1	1		1	51.25	41	2	3	2	2	4	1	2	2	3	1	1	1	1	1
989	Agree	female	31~40	Divorced /widowed	Junior college or undergraduate	Nurse	Good	100000-200000 CY	0	43.75	35	1	1	1	2	4	4	1	1	1	1	3	2	1	1	2	2	2	3	1	1		0	42.5	34	1	1	1	1	1	1	1	1	3	1	1	1	1	2
990	Agree	male	18~25	Unmarried	Junior college or undergraduate	Non-Medical student	Good	Less than 50000 CY	0	41.25	33	2	4	1	2	1	1	1	1	2	1	1	2	2	2	1	3	1	3	1	1		0	42.5	34	1	2	2	1	2	1	1	1	1	2	1	1	3	1
991	Agree	female	18~25	Unmarried	Junior college or undergraduate	Nurse	Good	Less than 50000 CY	0	35	28	1	3	1	1	1	2	1	1	1	1	1	1	1	1	2	3	2	2	1	1		0	28.75	23	1	1	1	1	2	1	1	1	1	1	1	1	1	1
992	Agree	female	18~25	Unmarried	Junior college or undergraduate	Non-Medical student	Good	Less than 50000 CY	1	50	40	2	3	2	2	2	2	2	1	2	2	3	3	2	1	1	2	3	3	1	1		0	33.75	27	1	1	2	1	1	2	2	2	1	1	2	1	1	1
993	Agree	female	18~25	Unmarried	Junior college or undergraduate	Non-Medical student	Normal	Less than 50000 CY	0	46.25	37	2	1	1	2	3	1	1	2	1	2	3	3	1	3	1	4	3	1	1	1		0	42.5	34	1	1	1	1	2	1	2	2	3	1	2	1	2	1
994	Agree	female	18~25	Unmarried	Junior college or undergraduate	Non-Medical student	Very good	Less than 50000 CY	0	28.75	23	1	1	1	1	1	4	1	1	1	1	1	1	1	1	1	1	1	1	1	1		0	30	24	1	1	1	1	1	2	1	1	1	1	1	1	1	1
995	Agree	female	18~25	Unmarried	Junior college or undergraduate	Non-Medical student	Good	Less than 50000 CY	0	25	20	1	1	1	1	1	1	1	1	1	1	1	1	1	1	1	1	1	1	1	1		0	28.75	23	1	1	1	1	1	1	1	1	1	1	1	1	1	1
996	Agree	female	31~40	Married	Junior college or undergraduate	Nurse	Good	50000-100000 CY	0	48.75	39	3	2	2	2	1	1	1	1	2	3	2	1	2	3	2	2	3	3	1	2		1	50	40	2	2	2	1	1	2	2	3	3	2	2	2	2	2
997	Agree	male	18~25	Unmarried	Junior college or undergraduate	Non-Medical student	Very good	Less than 50000 CY	0	33.75	27	1	2	1	1	1	3	1	1	1	2	2	1	1	1	1	1	3	1	1	1		0	28.75	23	1	1	1	1	1	1	1	1	1	1	1	1	1	1
998	Agree	female	18~25	Unmarried	Junior college or undergraduate	Non-Medical student	Good	Less than 50000 CY	0	48.75	39	2	4	1	3	4	4	1	1	1	2	2	1	1	2	1	2	1	3	1	2		0	37.5	30	1	1	1	1	2	1	1	2	2	1	2	1	2	1
999	Agree	male	41~50	Married	Junior college or undergraduate	Police	Normal	50000-100000 CY	0	41.25	33	1	2	1	1	1	3	1	2	1	2	2	1	2	1	1	2	2	2	1	4		0	41.25	33	1	1	1	1	4	2	1	2	1	2	1	2	1	1
1000	Agree	male	18~25	Unmarried	Junior college or undergraduate	Non-Medical student	Very good	Less than 50000 CY	0	35	28	1	4	1	1	2	1	1	1	1	1	1	2	1	2	1	2	1	2	1	1		0	28.75	23	1	1	1	1	1	1	1	1	1	1	1	1	1	1
1001	Agree	male	18~25	Unmarried	Junior college or undergraduate	Medical student	Very good	Less than 50000 CY	1	56.25	45	1	3	2	2	2	1	1	1	2	2	3	3	3	3	3	3	3	3	1	3		0	40	32	1	1	1	1	3	1	1	2	2	2	2	2	2	1
1002	Agree	female	26~30	Married	Junior college or undergraduate	Nurse	Good	50000-100000 CY	0	46.25	37	1	1	1	1	2	2	1	1	2	2	3	2	1	2	3	4	3	2	1	2		0	40	32	2	2	1	1	1	1	1	1	2	2	2	2	2	2
1003	Agree	male	~18	Unmarried	Junior college or undergraduate	Businessman	Very good	More than 300000 CY	0	25	20	1	1	1	1	1	1	1	1	1	1	1	1	1	1	1	1	1	1	1	1		0	28.75	23	1	1	1	1	1	1	1	1	1	1	1	1	1	1
1004	Agree	female	18~25	Unmarried	Junior college or undergraduate	Non-Medical student	Good	Less than 50000 CY	0	37.5	30	2	3	2	1	1	2	1	1	1	1	3	1	2	1	1	3	1	1	1	1		0	31.25	25	2	1	1	1	1	1	1	1	1	1	1	1	1	1
1005	Agree	female	18~25	Unmarried	Junior college or undergraduate	Businessman	Very good	Less than 50000 CY	0	37.5	30	1	4	1	1	1	3	2	1	1	1	2	1	1	1	1	2	3	1	1	1		0	28.75	23	1	1	1	1	1	1	1	1	1	1	1	1	1	1
1006	Agree	male	18~25	Unmarried	Junior college or undergraduate	Police	Good	Less than 50000 CY	0	43.75	35	1	3	1	2	2	2	1	2	2	2	2	2	1	2	1	2	2	1	2	2		0	38.75	31	1	2	2	1	2	1	1	1	2	2	1	1	2	1
1007	Agree	female	26~30	Married	Junior college or undergraduate	Nurse	Normal	50000-100000 CY	3	71.25	57	2	4	1	3	3	4	1	2	1	3	4	4	3	3	4	4	3	4	1	3		2	62.5	50	4	2	3	1	3	1	4	3	4	1	3	1	4	1
1008	Agree	male	18~25	Unmarried	Junior college or undergraduate	Nurse	Very good	Less than 50000 CY	0	25	20	1	1	1	1	1	1	1	1	1	1	1	1	1	1	1	1	1	1	1	1		0	28.75	23	1	1	1	1	1	1	1	1	1	1	1	1	1	1
1009	Agree	female	26~30	Unmarried	Junior college or undergraduate	Doctor	Good	100000-200000 CY	1	51.25	41	2	2	2	1	1	4	1	2	1	2	3	3	2	3	1	3	2	3	1	2		0	33.75	27	1	2	2	1	3	1	1	2	1	1	1	1	1	1
1010	Agree	male	31~40	Married	Junior college or undergraduate	Employee	Good	100000-200000 CY	0	28.75	23	1	2	1	1	1	1	1	1	1	1	1	2	1	1	1	2	1	1	1	1		0	33.75	27	1	1	1	1	1	1	1	1	1	2	1	1	4	1
1011	Agree	male	41~50	Married	Junior college or undergraduate	Police	Very good	100000-200000 CY	0	25	20	1	1	1	1	1	1	1	1	1	1	1	1	1	1	1	1	1	1	1	1		0	28.75	23	1	1	1	1	1	1	1	1	1	1	1	1	1	1
1012	Agree	male	18~25	Unmarried	Junior college or undergraduate	Nurse	Good	50000-100000 CY	0	40	32	1	2	2	1	2	2	1	1	1	2	2	2	2	2	1	2	1	2	1	2		0	37.5	30	2	2	2	1	1	1	2	2	2	1	1	1	1	1
1013	Agree	female	41~50	Married	Junior college or undergraduate	Doctor	Good	100000-200000 CY	0	25	20	1	1	1	1	1	1	1	1	1	1	1	1	1	1	1	1	1	1	1	1		0	28.75	23	1	1	1	1	1	1	1	1	1	1	1	1	1	1
1014	Agree	female	41~50	Married	Senior high school	Employee	Normal	Less than 50000 CY	0	41.25	33	2	2	2	2	2	2	1	2	1	2	2	2	2	1	2	2	1	1	1	1		0	42.5	34	2	2	2	1	1	1	3	2	2	1	2	1	1	2
1015	Agree	male	26~30	Unmarried	Senior high school	Police	Very good	Less than 50000 CY	0	26.25	21	1	2	1	1	1	1	1	1	1	1	1	1	1	1	1	1	1	1	1	1		0	28.75	23	1	1	1	1	1	1	1	1	1	1	1	1	1	1
1016	Agree	female	26~30	Married	Junior college or undergraduate	Doctor	Very good	100000-200000 CY	0	45	36	2	4	2	1	2	4	2	4	1	2	1	1	1	1	2	2	1	1	1	1		0	33.75	27	1	2	1	2	1	1	1	2	1	1	1	1	1	1
1017	Agree	female	31~40	Married	Junior college or undergraduate	Police	Good	Less than 50000 CY	1	51.25	41	2	3	2	2	2	4	1	1	1	2	2	2	2	1	2	2	3	3	1	3		0	43.75	35	2	2	2	2	2	1	1	2	3	2	1	1	1	1
1018	Agree	female	18~25	Unmarried	Junior college or undergraduate	Nurse	Good	Less than 50000 CY	0	28.75	23	1	3	1	1	1	1	1	1	1	1	1	1	1	1	1	2	1	1	1	1		0	28.75	23	1	1	1	1	1	1	1	1	1	1	1	1	1	1
1019	Agree	male	51~60	Married	Junior college or undergraduate	Doctor	Good	100000-200000 CY	0	42.5	34	1	2	1	2	1	2	1	3	1	2	1	1	1	2	1	3	3	3	2	1		0	35	28	1	2	1	1	2	1	1	2	2	1	1	1	1	1
1020	Agree	female	18~25	Unmarried	Junior college or undergraduate	Non-Medical student	Good	Less than 50000 CY	0	41.25	33	1	4	1	2	2	3	1	1	1	1	1	2	1	2	1	3	3	1	1	1		0	40	32	1	1	1	1	1	1	3	2	3	1	3	1	1	1
1021	Agree	male	18~25	Unmarried	Junior college or undergraduate	Non-Medical student	Good	Less than 50000 CY	0	42.5	34	2	1	1	1	2	3	1	1	1	1	3	3	1	3	1	4	1	1	1	2		0	30	24	1	1	1	1	1	1	1	1	2	1	1	1	1	1
1022	Agree	male	18~25	Unmarried	Junior college or undergraduate	Non-Medical student	Very good	Less than 50000 CY	1	53.75	43	1	3	1	1	3	4	1	1	1	1	3	3	2	3	1	3	3	3	2	3		0	36.25	29	1	1	1	1	2	1	1	1	2	1	1	1	1	1
1023	Agree	female	41~50	Married	Senior high school	Employee	Very good	Less than 50000 CY	0	36.25	29	1	4	1	2	1	2	1	2	1	1	1	2	1	1	1	1	2	2	1	1		0	27.5	22	1	1	1	1	1	1	1	1	1	1	1	1	1	1
1024	Agree	female	26~30	Married	Junior college or undergraduate	Nurse	Good	50000-100000 CY	1	51.25	41	2	3	2	3	1	3	1	1	1	3	3	3	1	1	2	3	1	3	1	3		0	43.75	35	2	1	2	1	2	1	2	2	2	1	1	1	1	1
1025	Agree	male	51~60	Married	Senior high school	Police	Good	Less than 50000 CY	0	33.75	27	1	3	1	1	1	1	1	1	1	1	3	1	1	1	1	4	1	1	1	1		0	28.75	23	1	1	1	1	1	1	1	1	1	1	1	1	1	1
1026	Agree	male	31~40	Married	Senior high school	Farmer	Good	50000-100000 CY	0	36.25	29	1	4	1	3	2	4	1	1	1	1	1	1	1	1	1	1	1	1	1	1		0	35	28	1	1	1	1	1	1	1	2	2	1	1	1	1	1
1027	Agree	female	41~50	Married	Junior college or undergraduate	Doctor	Good	100000-200000 CY	0	26.25	21	1	1	1	1	1	1	1	2	1	1	1	1	1	1	1	1	1	1	1	1		0	31.25	25	1	1	1	1	1	1	2	1	1	1	1	1	1	1
1028	Agree	female	18~25	Unmarried	Junior college or undergraduate	Non-Medical student	Good	Less than 50000 CY	2	62.5	50	2	3	2	3	3	4	1	2	1	2	3	2	4	3	2	4	3	3	1	2		1	51.25	41	1	1	3	1	4	1	3	2	3	1	2	2	4	1
1029	Agree	male	18~25	Unmarried	Junior college or undergraduate	Non-Medical student	Very good	Less than 50000 CY	0	41.25	33	2	3	2	1	2	1	1	1	2	1	1	1	2	1	2	3	2	2	1	2		0	41.25	33	2	2	2	2	2	1	1	2	2	1	1	1	1	1
1030	Agree	female	~18	Unmarried	Junior college or undergraduate	Non-Medical student	Very good	Less than 50000 CY	0	28.75	23	1	1	1	4	1	1	1	1	1	1	1	1	1	1	1	1	1	1	1	1		0	37.5	30	1	1	1	2	1	1	1	1	1	1	1	1	1	1
1031	Agree	female	18~25	Unmarried	Junior college or undergraduate	Non-Medical student	Very good	Less than 50000 CY	0	38.75	31	2	3	1	2	1	3	1	1	1	1	1	2	1	1	1	4	1	2	1	1		0	32.5	26	1	1	1	1	1	1	1	2	1	1	1	1	1	1
1032	Agree	female	18~25	Unmarried	Junior college or undergraduate	Non-Medical student	Good	Less than 50000 CY	0	40	32	1	3	1	1	1	4	1	1	1	1	2	2	1	1	1	3	2	2	1	2		0	36.25	29	1	1	2	1	2	1	1	1	2	1	1	1	2	1
1033	Agree	female	18~25	Unmarried	Junior college or undergraduate	Non-Medical student	Good	Less than 50000 CY	0	38.75	31	1	3	1	1	2	3	1	1	1	2	1	3	1	1	1	3	2	1	1	1		0	28.75	23	1	1	1	1	1	1	1	1	1	1	1	1	1	1
1034	Agree	female	18~25	Unmarried	Junior college or undergraduate	Non-Medical student	Very good	Less than 50000 CY	0	45	36	2	4	1	1	1	3	1	1	1	2	1	2	1	1	2	3	3	3	1	2		0	30	24	1	1	1	1	1	1	1	1	2	1	1	1	1	1
1035	Agree	female	31~40	Married	Junior college or undergraduate	Nurse	Good	100000-200000 CY	0	38.75	31	1	1	1	3	2	2	1	4	1	1	2	2	1	1	1	2	1	2	1	1		0	33.75	27	1	1	1	1	1	2	1	1	2	1	1	1	1	1
1036	Agree	male	31~40	Married	Junior college or undergraduate	Employee	Good	More than 300000 CY	0	45	36	2	2	1	2	2	2	1	2	2	2	2	2	2	2	2	2	2	2	1	1		1	51.25	41	2	1	2	1	3	2	2	2	2	2	2	2	2	2
1037	Agree	female	18~25	Unmarried	Junior college or undergraduate	Non-Medical student	Good	Less than 50000 CY	0	40	32	1	3	1	1	1	2	1	1	1	1	1	2	1	3	1	3	3	3	1	1		0	32.5	26	1	1	1	1	2	1	1	1	2	1	1	1	2	1
1038	Agree	male	18~25	Unmarried	Senior high school	Businessman	Normal	Less than 50000 CY	2	61.25	49	1	3	2	3	3	3	2	2	2	2	2	3	2	3	2	3	3	3	2	3		1	53.75	43	2	2	2	2	3	2	2	2	3	2	2	2	3	2
1039	Agree	male	18~25	Married	Junior college or undergraduate	Employee	Very good	Less than 50000 CY	0	25	20	1	1	1	1	1	1	1	1	1	1	1	1	1	1	1	1	1	1	1	1		0	28.75	23	1	1	1	1	1	1	1	1	1	1	1	1	1	1
1040	Agree	male	18~25	Unmarried	Junior college or undergraduate	Non-Medical student	Very good	Less than 50000 CY	0	27.5	22	1	3	1	1	1	1	1	1	1	1	1	1	1	1	1	1	1	1	1	1		0	28.75	23	1	1	1	1	1	1	1	1	1	1	1	1	1	1
1041	Agree	male	41~50	Married	Senior high school	Employee	Normal	50000-100000 CY	0	33.75	27	1	3	1	2	1	1	1	1	1	1	1	1	2	1	2	3	1	1	1	1		0	36.25	29	1	1	2	1	1	1	1	1	3	1	1	1	1	2
1042	Agree	male	41~50	Married	Senior high school	Employee	Very good	Less than 50000 CY	0	30	24	1	1	1	2	1	4	1	1	1	1	1	1	1	1	1	1	1	1	1	1		0	32.5	26	1	1	1	1	1	1	1	1	1	1	2	1	1	1
1043	Agree	female	51~60	Married	Senior high school	Employee	Good	Less than 50000 CY	0	42.5	34	1	4	1	2	1	3	1	1	1	1	1	3	1	3	1	3	3	1	1	1		0	38.75	31	1	1	2	1	3	1	2	1	2	1	1	1	1	2
1044	Agree	male	~18	Unmarried	Junior college or undergraduate	Non-Medical student	Good	Less than 50000 CY	0	25	20	1	1	1	1	1	1	1	1	1	1	1	1	1	1	1	1	1	1	1	1		0	28.75	23	1	1	1	1	1	1	1	1	1	1	1	1	1	1
1045	Agree	female	18~25	Unmarried	Junior college or undergraduate	Businessman	Very good	Less than 50000 CY	0	41.25	33	2	2	1	2	1	1	1	2	2	1	2	3	2	2	1	2	2	2	1	1		0	47.5	38	2	2	2	1	2	2	2	2	3	2	2	1	1	1
1046	Agree	female	26~30	Married	Junior college or undergraduate	Police	Good	Less than 50000 CY	0	35	28	1	3	1	2	2	1	1	1	1	1	1	2	1	2	1	2	1	2	1	1		0	36.25	29	1	1	2	1	1	1	1	1	2	1	1	1	4	1
1047	Agree	female	31~40	Divorced /widowed	Junior college or undergraduate	Teacher	Good	200000-300000 CY	1	51.25	41	2	3	2	3	1	3	1	2	1	2	1	2	3	3	1	3	3	2	1	2		0	38.75	31	2	2	2	1	4	1	1	2	1	1	1	1	1	1
1048	Agree	male	18~25	Unmarried	Junior college or undergraduate	Businessman	Very good	Less than 50000 CY	0	25	20	1	1	1	1	1	1	1	1	1	1	1	1	1	1	1	1	1	1	1	1		0	28.75	23	1	1	1	1	1	1	1	1	1	1	1	1	1	1
1049	Agree	male	31~40	Married	Senior high school	Police	Very good	Less than 50000 CY	0	32.5	26	2	2	1	1	2	1	1	2	1	2	1	1	1	1	1	2	1	1	1	1		0	30	24	1	1	1	1	1	1	1	2	1	1	1	1	1	1
1050	Agree	female	18~25	Unmarried	Junior college or undergraduate	Non-Medical student	Good	Less than 50000 CY	0	43.75	35	1	2	2	1	2	3	1	1	1	1	2	2	2	2	1	3	3	2	1	2		0	37.5	30	1	1	2	2	2	1	1	1	2	2	1	1	1	1
1051	Agree	female	18~25	Unmarried	Junior college or undergraduate	Non-Medical student	Good	Less than 50000 CY	0	40	32	1	1	1	1	1	3	2	2	1	1	1	1	1	2	1	3	3	3	1	2		0	32.5	26	1	1	1	1	2	1	1	1	1	1	1	1	1	1
1052	Agree	female	18~25	Unmarried	Junior college or undergraduate	Nurse	Very good	Less than 50000 CY	0	35	28	1	2	1	1	1	2	2	2	1	1	1	3	1	1	1	3	1	1	1	1		0	32.5	26	1	1	1	1	2	1	1	1	1	1	1	2	1	1
1053	Agree	female	31~40	Married	Junior college or undergraduate	Teacher	Very good	Less than 50000 CY	3	80	64	3	4	3	3	3	4	1	1	4	4	4	4	4	4	4	1	4	4	1	4		3	96.25	77	4	4	4	4	4	4	4	4	4	4	4	4	4	4
1054	Agree	female	18~25	Unmarried	Junior college or undergraduate	Police	Very good	Less than 50000 CY	2	62.5	50	1	4	1	1	4	4	1	1	1	1	4	4	1	4	1	4	4	4	1	4		0	40	32	1	1	1	1	4	1	1	1	4	1	1	1	4	1
1055	Agree	male	31~40	Married	Junior college or undergraduate	Employee	Good	Less than 50000 CY	0	38.75	31	1	3	1	1	2	2	1	1	1	1	2	2	1	2	1	2	2	1	2	2		0	33.75	27	2	1	1	1	3	1	1	1	3	1	1	1	1	1
1056	Agree	male	26~30	Married	Junior college or undergraduate	Employee	Very good	50000-100000 CY	0	37.5	30	1	2	1	2	1	3	1	1	2	2	1	1	1	1	2	2	3	1	1	1		0	31.25	25	2	1	1	1	1	1	1	1	1	1	1	1	1	1
1057	Agree	male	18~25	Unmarried	Junior college or undergraduate	Non-Medical student	Good	Less than 50000 CY	0	27.5	22	1	3	1	1	1	1	1	1	1	1	1	1	1	1	1	1	1	1	1	1		0	28.75	23	1	1	1	1	1	1	1	1	1	1	1	1	1	1
1058	Agree	male	~18	Unmarried	Junior high school or lower	Farmer	Very good	Less than 50000 CY	0	32.5	26	1	2	2	1	1	1	1	1	1	1	1	3	1	1	2	2	1	1	1	1		0	33.75	27	2	1	1	1	1	1	1	1	1	1	1	1	1	1
1059	Agree	female	31~40	Married	Junior college or undergraduate	Nurse	Good	100000-200000 CY	0	46.25	37	2	3	1	2	2	2	1	2	1	2	2	2	2	2	2	2	2	2	1	2		0	36.25	29	1	1	2	1	1	1	2	2	2	1	2	1	1	1
1060	Agree	female	18~25	Unmarried	Junior college or undergraduate	Non-Medical student	Very good	Less than 50000 CY	0	28.75	23	1	1	1	1	1	4	1	1	1	1	1	1	1	1	1	1	1	1	1	1		0	28.75	23	1	1	1	1	1	1	1	1	1	1	1	1	1	1
1061	Agree	male	41~50	Married	Junior college or undergraduate	Teacher	Good	50000-100000 CY	0	28.75	23	1	2	1	1	1	2	1	1	1	1	2	1	1	1	1	1	1	1	1	1		0	28.75	23	1	1	1	1	1	1	1	1	1	1	1	1	1	1
1062	Agree	female	26~30	Married	Junior college or undergraduate	Nurse	Good	50000-100000 CY	1	56.25	45	2	3	2	2	3	3	2	3	2	2	2	2	2	2	2	2	2	3	2	2		1	50	40	2	2	2	2	2	2	1	2	3	2	1	2	3	2
1063	Agree	male	26~30	Unmarried	Junior college or undergraduate	Police	Good	Less than 50000 CY	0	45	36	2	3	2	1	1	2	1	1	1	2	1	1	1	3	2	2	3	3	1	3		0	37.5	30	2	1	1	1	3	2	1	2	3	1	1	1	1	1
1064	Agree	female	18~25	Unmarried	Junior college or undergraduate	Non-Medical student	Very good	Less than 50000 CY	0	37.5	30	1	3	1	1	2	2	1	1	1	1	1	1	1	2	1	3	3	2	1	1		0	32.5	26	1	1	1	1	3	1	2	1	1	1	1	1	1	1
1065	Agree	female	41~50	Married	Senior high school	Employee	Good	Less than 50000 CY	1	51.25	41	2	1	2	2	3	4	1	1	2	1	2	3	1	2	2	3	4	2	1	2		0	43.75	35	2	1	2	3	3	1	1	2	3	2	1	1	3	1
1066	Agree	male	51~60	Married	Senior high school	Employee	Good	Less than 50000 CY	0	33.75	27	1	4	1	2	1	3	1	1	1	1	1	1	1	1	1	1	1	2	1	1		0	30	24	1	1	1	1	1	1	1	1	1	1	1	1	1	1
1067	Agree	female	18~25	Unmarried	Junior college or undergraduate	Non-Medical student	Good	Less than 50000 CY	0	30	24	1	3	1	2	1	2	1	1	1	1	1	1	1	1	1	1	1	1	1	1		0	30	24	1	1	1	1	1	1	1	1	1	1	1	1	1	1
1068	Agree	female	41~50	Married	Senior high school	Teacher	Normal	Less than 50000 CY	1	57.5	46	2	3	2	2	2	4	1	1	2	2	4	3	2	3	2	3	2	2	2	2		1	51.25	41	2	2	2	2	2	2	3	3	3	1	2	2	2	2
1069	Agree	male	41~50	Married	Master or above	Teacher	Good	100000-200000 CY	0	33.75	27	1	3	1	2	1	3	1	1	1	1	1	1	2	1	1	2	1	1	1	1		0	31.25	25	1	1	1	1	1	1	1	1	1	1	1	1	1	1
1070	Agree	female	41~50	Married	Junior college or undergraduate	Nurse	Good	50000-100000 CY	0	48.75	39	1	3	1	1	2	3	1	1	1	2	3	3	2	2	2	3	3	1	1	3		0	46.25	37	2	1	2	1	3	1	2	2	3	2	2	2	3	2
1071	Agree	female	18~25	Unmarried	Junior college or undergraduate	Non-Medical student	Very good	Less than 50000 CY	0	25	20	1	1	1	1	1	1	1	1	1	1	1	1	1	1	1	1	1	1	1	1		0	28.75	23	1	1	1	1	1	1	1	1	1	1	1	1	1	1
1072	Agree	male	31~40	Married	Junior college or undergraduate	Doctor	Normal	Less than 50000 CY	3	85	68	3	4	3	3	4	4	4	3	3	3	4	4	3	4	3	2	2	4	4	4		2	61.25	49	4	3	3	3	3	2	2	2	3	2	2	2	3	2
1073	Agree	female	26~30	Married	Junior college or undergraduate	Nurse	Good	50000-100000 CY	2	61.25	49	2	4	2	4	1	2	2	2	2	3	3	3	2	3	2	3	2	3	1	3		1	51.25	41	2	2	2	2	3	1	2	4	3	2	2	2	1	1
1074	Agree	female	18~25	Unmarried	Junior college or undergraduate	Nurse	Good	50000-100000 CY	0	31.25	25	1	3	1	2	1	1	1	1	1	1	1	1	1	1	1	1	2	2	1	1		0	30	24	1	1	1	1	1	1	1	1	1	1	1	1	1	1
1075	Agree	male	18~25	Unmarried	Junior college or undergraduate	Non-Medical student	Very good	Less than 50000 CY	0	31.25	25	1	1	2	1	1	1	1	1	1	1	1	2	1	1	2	3	1	1	1	1		0	30	24	1	1	1	1	1	1	1	1	2	1	1	1	1	1
1076	Agree	female	18~25	Unmarried	Junior college or undergraduate	Non-Medical student	Good	Less than 50000 CY	0	48.75	39	2	2	2	2	3	3	2	2	1	1	2	2	1	2	2	2	3	2	1	2		0	31.25	25	1	1	1	1	1	1	1	1	2	1	1	1	1	1
1077	Agree	female	31~40	Married	Junior college or undergraduate	Nurse	Good	100000-200000 CY	0	25	20	1	1	1	1	1	1	1	1	1	1	1	1	1	1	1	1	1	1	1	1		0	28.75	23	1	1	1	1	1	1	1	1	1	1	1	1	1	1
1078	Agree	male	18~25	Unmarried	Junior college or undergraduate	Non-Medical student	Very good	Less than 50000 CY	0	30	24	1	3	1	1	1	1	1	2	1	2	1	1	1	1	1	1	1	1	1	1		0	28.75	23	1	1	1	1	1	1	1	1	1	1	1	1	1	1
1079	Agree	female	31~40	Unmarried	Junior college or undergraduate	Nurse	Good	50000-100000 CY	0	31.25	25	1	3	1	2	2	1	1	1	1	1	1	1	1	1	1	2	1	1	1	1		0	36.25	29	2	1	1	1	2	1	1	1	1	1	1	1	1	2
1080	Agree	female	18~25	Unmarried	Junior college or undergraduate	Teacher	Good	Less than 50000 CY	0	40	32	1	1	1	2	1	3	1	1	1	1	1	1	4	1	1	4	4	1	1	1		0	32.5	26	1	1	1	1	1	1	1	1	3	1	1	1	1	1
1081	Agree	female	41~50	Married	Junior college or undergraduate	Police	Good	50000-100000 CY	0	25	20	1	1	1	1	1	1	1	1	1	1	1	1	1	1	1	1	1	1	1	1		0	28.75	23	1	1	1	1	1	1	1	1	1	1	1	1	1	1
1082	Agree	male	18~25	Unmarried	Junior college or undergraduate	Non-Medical student	Good	Less than 50000 CY	0	28.75	23	1	3	1	2	1	1	1	1	1	1	1	1	1	1	1	1	1	1	1	1		0	33.75	27	1	1	1	1	1	1	1	1	1	1	1	1	1	1
1083	Agree	male	18~25	Unmarried	Junior college or undergraduate	Non-Medical student	Very good	Less than 50000 CY	0	30	24	1	2	1	2	1	1	1	1	1	1	3	1	1	1	1	1	1	1	1	1		0	33.75	27	1	1	4	1	1	1	1	1	1	1	1	1	1	1
1084	Agree	female	51~60	Married	Junior high school or lower	Employee	Normal	Less than 50000 CY	1	55	44	1	4	1	2	3	4	1	1	2	1	4	3	2	1	2	4	3	1	1	3		0	38.75	31	2	1	1	1	3	1	1	1	1	2	2	1	3	1
1085	Agree	male	18~25	Unmarried	Junior college or undergraduate	Businessman	Very good	Less than 50000 CY	0	28.75	23	1	1	1	1	2	3	1	1	1	1	1	1	1	1	1	1	1	1	1	1		0	28.75	23	1	1	1	1	1	1	1	1	1	1	1	1	1	1
1086	Agree	female	18~25	Unmarried	Junior college or undergraduate	Non-Medical student	Very good	More than 300000 CY	1	52.5	42	1	1	2	3	2	4	1	1	1	1	2	2	2	2	4	4	1	4	1	3		0	33.75	27	1	1	1	1	1	1	1	1	1	1	1	1	1	1
1087	Agree	female	18~25	Unmarried	Junior college or undergraduate	Non-Medical student	Very good	Less than 50000 CY	0	41.25	33	1	3	1	1	2	3	2	1	1	1	2	1	1	1	1	4	3	2	1	1		0	30	24	1	1	1	1	1	1	1	1	2	1	1	1	1	1
1088	Agree	male	18~25	Unmarried	Junior college or undergraduate	Non-Medical student	Very good	Less than 50000 CY	0	25	20	1	1	1	1	1	1	1	1	1	1	1	1	1	1	1	1	1	1	1	1		0	28.75	23	1	1	1	1	1	1	1	1	1	1	1	1	1	1
1089	Agree	male	41~50	Married	Senior high school	Farmer	Very good	50000-100000 CY	0	43.75	35	2	1	1	2	3	4	1	1	1	1	3	3	1	3	1	2	1	2	1	1		0	37.5	30	1	1	1	1	3	1	1	1	2	1	1	1	2	1
1090	Agree	male	26~30	Married	Junior college or undergraduate	Employee	Good	50000-100000 CY	0	38.75	31	2	1	1	1	1	3	1	2	2	2	1	2	1	1	2	3	1	1	2	1		0	41.25	33	2	1	2	1	4	1	1	2	3	2	2	1	2	1
1091	Agree	female	18~25	Married	Junior college or undergraduate	Nurse	Good	50000-100000 CY	0	28.75	23	1	1	1	1	1	2	1	1	1	1	1	1	1	2	2	1	1	1	1	1		0	28.75	23	1	1	1	1	1	1	1	1	1	1	1	1	1	1
1092	Agree	female	18~25	Unmarried	Junior college or undergraduate	Non-Medical student	Good	Less than 50000 CY	0	47.5	38	1	4	1	2	3	2	1	3	1	1	3	3	1	2	1	2	3	2	1	1		0	38.75	31	1	1	1	1	1	1	2	2	1	1	1	3	4	1
1093	Agree	female	18~25	Unmarried	Junior college or undergraduate	Non-Medical student	Good	Less than 50000 CY	0	36.25	29	1	3	1	1	4	2	1	2	1	1	1	1	1	1	1	1	3	1	1	1		0	30	24	1	1	1	1	2	1	1	1	1	1	1	1	1	1
1094	Agree	female	18~25	Unmarried	Junior college or undergraduate	Nurse	Good	50000-100000 CY	0	46.25	37	2	4	1	2	2	2	2	1	1	1	2	1	1	2	2	4	2	2	1	2		0	35	28	1	1	2	1	1	1	1	1	3	1	1	1	1	1
1095	Agree	female	31~40	Married	Senior high school	Farmer	Good	Less than 50000 CY	0	41.25	33	1	2	1	2	2	2	2	2	1	1	2	2	1	2	1	2	2	2	1	2		0	36.25	29	1	1	1	1	2	1	1	1	2	1	1	1	2	1
1096	Agree	female	51~60	Married	Junior college or undergraduate	Doctor	Good	100000-200000 CY	0	27.5	22	1	2	1	1	1	2	1	1	1	1	1	1	1	1	1	1	1	1	1	1		0	27.5	22	1	1	1	1	1	1	1	1	1	1	1	1	1	1
1097	Agree	female	18~25	Unmarried	Junior college or undergraduate	Non-Medical student	Very good	Less than 50000 CY	0	37.5	30	1	4	1	1	1	3	1	1	1	1	1	2	2	1	1	3	1	2	1	1		0	35	28	2	2	2	1	1	1	1	1	2	1	2	1	1	1
1098	Agree	female	26~30	Unmarried	Senior high school	Police	Good	Less than 50000 CY	1	55	44	3	4	2	2	1	4	1	1	1	3	1	3	1	4	1	2	2	3	2	3		0	42.5	34	1	1	2	1	3	2	3	2	2	1	2	1	1	1
1099	Agree	female	18~25	Unmarried	Junior college or undergraduate	Non-Medical student	Very good	Less than 50000 CY	0	40	32	1	3	1	1	2	1	1	1	1	2	2	3	2	1	2	3	1	2	1	1		0	30	24	1	1	1	1	1	1	1	1	2	1	1	1	1	1
1100	Agree	male	18~25	Unmarried	Junior college or undergraduate	Non-Medical student	Very good	Less than 50000 CY	0	28.75	23	1	1	1	1	1	2	1	1	2	1	1	1	2	1	1	1	1	1	1	1		0	28.75	23	1	1	1	1	1	1	1	1	1	1	1	1	1	1
1101	Agree	male	18~25	Unmarried	Junior college or undergraduate	Non-Medical student	Good	Less than 50000 CY	0	38.75	31	1	4	1	4	2	1	1	1	1	1	1	3	1	1	2	2	1	1	1	1		0	35	28	2	1	1	1	2	1	1	1	1	1	1	1	2	1
1102	Agree	female	26~30	Married	Master or above	Doctor	Good	100000-200000 CY	1	50	40	2	2	1	3	2	4	1	1	2	2	2	2	2	2	2	2	2	3	1	2		0	46.25	37	2	2	2	1	2	1	2	2	3	2	1	1	2	1
1103	Agree	female	18~25	Unmarried	Junior college or undergraduate	Non-Medical student	Very good	Less than 50000 CY	0	35	28	1	4	1	1	1	4	1	1	1	1	1	2	1	1	1	2	1	1	1	1		0	28.75	23	1	1	1	1	1	1	1	1	1	1	1	1	1	1
1104	Agree	male	31~40	Unmarried	Senior high school	Police	Good	Less than 50000 CY	0	25	20	1	1	1	1	1	1	1	1	1	1	1	1	1	1	1	1	1	1	1	1		0	28.75	23	1	1	1	1	1	1	1	1	1	1	1	1	1	1
1105	Agree	male	18~25	Unmarried	Junior college or undergraduate	Non-Medical student	Good	Less than 50000 CY	1	51.25	41	1	2	2	1	4	4	2	1	2	2	1	2	1	3	1	2	3	4	1	2		0	36.25	29	1	1	1	1	2	1	1	1	1	2	1	1	1	1
1106	Agree	male	18~25	Unmarried	Junior college or undergraduate	Non-Medical student	Very good	Less than 50000 CY	0	27.5	22	1	2	1	2	1	1	1	1	1	1	1	1	1	1	1	1	1	1	1	1		0	30	24	1	1	1	1	1	1	1	1	1	1	1	1	1	1
1107	Agree	female	18~25	Unmarried	Junior college or undergraduate	Non-Medical student	Good	Less than 50000 CY	1	52.5	42	2	1	1	2	1	3	1	3	1	2	3	3	2	2	1	3	3	3	2	3		0	47.5	38	2	2	2	2	3	1	2	2	3	1	1	2	1	1
1108	Agree	male	18~25	Unmarried	Junior college or undergraduate	Police	Very good	Less than 50000 CY	0	35	28	1	1	1	1	1	4	1	1	1	1	1	1	1	1	1	4	3	1	1	1		0	32.5	26	1	1	1	1	1	1	1	1	1	1	1	1	1	1
1109	Agree	male	51~60	Married	Senior high school	Police	Very good	Less than 50000 CY	0	46.25	37	1	3	1	1	1	4	1	1	2	2	3	1	1	1	2	3	1	3	2	3		0	35	28	2	1	1	1	1	1	2	1	3	1	1	1	1	1
1110	Disgree	male	18~25	Unmarried	Junior college or undergraduate	Non-Medical student	Good	Less than 50000 CY	0	25	20	1	1	1	1	1	1	1	1	1	1	1	1	1	1	1	1	1	1	1	1		0	28.75	23	1	1	1	1	1	1	1	1	1	1	1	1	1	1
1111	Agree	female	51~60	Married	Master or above	Doctor	Good	100000-200000 CY	0	40	32	1	4	1	2	2	3	1	2	1	1	1	2	1	2	1	2	1	1	1	2		0	36.25	29	1	1	2	1	2	1	2	2	2	1	1	1	1	1
1112	Agree	female	26~30	Married	Junior college or undergraduate	Nurse	Good	50000-100000 CY	0	38.75	31	2	3	1	2	1	3	1	2	1	2	1	1	1	1	1	4	1	1	1	1		0	36.25	29	1	1	1	1	1	1	2	1	1	1	2	2	4	1
1113	Agree	female	18~25	Unmarried	Junior college or undergraduate	Non-Medical student	Very good	Less than 50000 CY	0	36.25	29	1	1	1	1	1	4	1	1	1	1	1	1	1	1	1	4	4	1	1	1		0	27.5	22	1	1	1	1	1	1	1	1	1	1	1	1	1	1
1114	Agree	male	26~30	Unmarried	Senior high school	Farmer	Good	50000-100000 CY	0	35	28	1	3	1	2	1	2	1	1	1	1	2	1	1	1	1	2	2	2	1	1		0	30	24	1	1	1	1	1	1	1	1	1	1	1	1	1	1
1115	Agree	female	18~25	Unmarried	Junior college or undergraduate	Teacher	Good	Less than 50000 CY	0	47.5	38	2	2	2	1	1	3	1	1	1	2	2	3	2	2	1	3	3	3	1	2		0	43.75	35	2	2	2	1	3	1	1	2	3	1	1	1	2	1
1116	Agree	male	18~25	Unmarried	Senior high school	Employee	Good	Less than 50000 CY	1	51.25	41	1	3	1	1	3	4	1	1	1	1	2	3	2	3	1	3	3	3	1	3		0	33.75	27	1	1	1	1	2	1	1	1	2	1	1	1	2	1
1117	Agree	male	18~25	Unmarried	Junior college or undergraduate	Non-Medical student	Very good	Less than 50000 CY	0	25	20	1	1	1	1	1	1	1	1	1	1	1	1	1	1	1	1	1	1	1	1		0	28.75	23	1	1	1	1	1	1	1	1	1	1	1	1	1	1
1118	Agree	female	31~40	Married	Junior college or undergraduate	Nurse	Good	50000-100000 CY	1	55	44	2	4	2	2	2	2	1	1	2	2	3	3	2	3	2	3	2	2	1	3		1	51.25	41	2	2	2	2	3	2	1	2	3	2	2	2	2	1
1119	Agree	male	18~25	Unmarried	Junior college or undergraduate	Non-Medical student	Good	Less than 50000 CY	0	47.5	38	2	4	1	2	3	3	1	1	1	2	2	2	2	1	2	2	3	2	1	1		0	36.25	29	1	1	2	2	2	1	1	2	2	1	1	1	1	1
1120	Agree	male	18~25	Unmarried	Junior college or undergraduate	Non-Medical student	Very good	Less than 50000 CY	0	32.5	26	1	1	1	1	1	1	1	1	1	4	4	1	1	1	1	1	1	1	1	1		0	28.75	23	1	1	1	1	1	1	1	1	1	1	1	1	1	1
1121	Agree	female	18~25	Unmarried	Junior college or undergraduate	Nurse	Very good	Less than 50000 CY	1	55	44	1	3	2	2	4	4	1	2	1	1	3	3	1	2	1	4	2	3	1	3		0	40	32	1	1	2	1	4	1	1	2	3	1	2	1	1	1
1122	Agree	female	18~25	Unmarried	Junior college or undergraduate	Non-Medical student	Very good	Less than 50000 CY	0	26.25	21	1	1	1	1	1	1	2	1	1	1	1	1	1	1	1	1	1	1	1	1		0	32.5	26	1	1	1	1	1	1	1	1	1	1	1	1	1	1
1123	Agree	female	18~25	Unmarried	Junior college or undergraduate	Nurse	Good	Less than 50000 CY	2	65	52	2	4	1	3	4	4	2	1	2	2	4	4	1	1	1	4	4	3	1	4		0	42.5	34	1	1	1	1	3	1	1	2	4	1	1	1	4	1
1124	Agree	female	18~25	Unmarried	Junior college or undergraduate	Non-Medical student	Very good	50000-100000 CY	0	42.5	34	1	2	1	1	2	1	1	3	1	2	2	2	1	2	2	3	3	2	1	1		0	28.75	23	1	1	1	1	1	1	1	1	1	1	1	1	1	1
1125	Agree	female	18~25	Unmarried	Junior college or undergraduate	Non-Medical student	Very good	Less than 50000 CY	0	46.25	37	1	3	2	2	2	3	1	2	1	1	1	2	2	2	1	4	2	1	1	3		0	33.75	27	1	2	2	1	1	1	2	1	1	1	1	1	1	1
1126	Agree	female	18~25	Unmarried	Junior college or undergraduate	Non-Medical student	Very good	Less than 50000 CY	0	25	20	1	1	1	1	1	1	1	1	1	1	1	1	1	1	1	1	1	1	1	1		0	28.75	23	1	1	1	1	1	1	1	1	1	1	1	1	1	1
1127	Agree	female	18~25	Unmarried	Junior college or undergraduate	Non-Medical student	Good	Less than 50000 CY	0	45	36	1	3	1	2	1	3	1	1	1	2	3	3	1	1	1	4	2	3	1	1		0	45	36	1	1	1	1	3	1	1	1	3	1	4	2	3	1
1128	Agree	female	31~40	Married	Senior high school	Employee	Good	50000-100000 CY	0	30	24	1	2	1	2	1	3	1	1	1	1	1	1	1	1	1	1	1	1	1	1		0	31.25	25	1	1	1	1	1	1	1	1	1	1	1	1	1	1
1129	Agree	male	18~25	Unmarried	Junior college or undergraduate	Non-Medical student	Very good	Less than 50000 CY	0	33.75	27	1	1	1	1	1	1	1	1	1	2	2	2	1	1	2	3	1	2	1	1		0	36.25	29	1	1	1	1	1	1	1	2	1	1	1	1	4	1
1130	Agree	male	18~25	Unmarried	Junior college or undergraduate	Non-Medical student	Good	Less than 50000 CY	1	58.75	47	2	3	1	3	2	2	2	1	1	3	3	3	3	3	1	4	4	3	1	2		0	43.75	35	1	1	1	1	2	1	2	2	4	1	1	2	2	1
1131	Agree	female	18~25	Unmarried	Junior college or undergraduate	Non-Medical student	Very good	Less than 50000 CY	0	25	20	1	1	1	1	1	1	1	1	1	1	1	1	1	1	1	1	1	1	1	1		0	28.75	23	1	1	1	1	1	1	1	1	1	1	1	1	1	1
1132	Agree	male	31~40	Married	Senior high school	Businessman	Very good	100000-200000 CY	0	26.25	21	1	1	1	1	2	1	1	1	1	1	1	1	1	1	1	1	1	1	1	1		0	28.75	23	1	1	1	1	1	1	1	1	1	1	1	1	1	1
1133	Agree	male	18~25	Unmarried	Junior college or undergraduate	Non-Medical student	Very good	Less than 50000 CY	0	27.5	22	1	1	1	1	1	1	1	1	1	1	1	1	1	1	1	2	2	1	1	1		0	28.75	23	1	1	1	1	1	1	1	1	1	1	1	1	1	1
1134	Agree	female	26~30	Married	Junior college or undergraduate	Nurse	Good	50000-100000 CY	2	65	52	2	3	2	3	4	4	1	2	1	3	3	2	2	2	3	4	3	3	2	3		1	56.25	45	2	2	2	2	3	1	3	3	4	1	2	2	2	1
1135	Agree	male	41~50	Married	Senior high school	Employee	Very good	50000-100000 CY	0	45	36	1	1	1	2	1	4	1	1	1	1	1	1	2	1	1	4	4	3	1	4		0	32.5	26	1	1	1	1	4	1	1	1	3	1	1	1	1	1
1136	Agree	female	26~30	Married	Junior college or undergraduate	Nurse	Very good	Less than 50000 CY	0	35	28	2	1	1	2	4	1	1	1	2	1	2	1	1	1	2	1	1	1	1	1		0	48.75	39	2	1	2	1	1	1	3	2	2	2	2	2	4	1
1137	Agree	male	41~50	Married	Junior college or undergraduate	Teacher	Good	100000-200000 CY	0	42.5	34	2	2	1	4	2	3	1	1	1	1	1	1	1	3	1	3	1	2	1	2		0	35	28	1	1	1	1	2	1	1	1	2	1	1	1	1	1
1138	Agree	female	31~40	Married	Junior college or undergraduate	Doctor	Very good	100000-200000 CY	0	25	20	1	1	1	1	1	1	1	1	1	1	1	1	1	1	1	1	1	1	1	1		0	28.75	23	1	1	1	1	1	1	1	1	1	1	1	1	1	1
1139	Agree	female	26~30	Unmarried	Junior college or undergraduate	Nurse	Very good	50000-100000 CY	0	41.25	33	1	2	1	3	2	2	1	1	1	1	2	1	1	2	1	2	3	2	2	2		0	33.75	27	1	1	2	1	1	1	1	1	1	1	1	1	1	1
1140	Agree	female	26~30	Unmarried	Master or above	Doctor	Very good	100000-200000 CY	0	32.5	26	1	2	1	2	1	1	2	2	1	1	1	1	1	1	1	3	1	1	1	1		0	30	24	1	1	1	1	1	1	1	1	1	1	1	1	1	1
1141	Agree	male	18~25	Unmarried	Junior college or undergraduate	Non-Medical student	Very good	Less than 50000 CY	0	25	20	1	1	1	1	1	1	1	1	1	1	1	1	1	1	1	1	1	1	1	1		0	28.75	23	1	1	1	1	1	1	1	1	1	1	1	1	1	1
1142	Agree	male	18~25	Unmarried	Junior college or undergraduate	Non-Medical student	Very good	Less than 50000 CY	0	31.25	25	1	2	1	1	2	2	1	1	1	1	1	1	1	1	1	2	2	1	1	1		0	28.75	23	1	1	1	1	1	1	1	1	1	1	1	1	1	1
1143	Agree	female	31~40	Married	Junior college or undergraduate	Nurse	Good	50000-100000 CY	1	55	44	2	4	1	3	2	4	2	2	2	2	2	2	2	2	2	2	1	3	1	3		1	55	44	2	2	2	1	3	1	3	2	3	2	3	2	2	2
1144	Agree	female	18~25	Unmarried	Junior college or undergraduate	Employee	Very good	Less than 50000 CY	1	55	44	3	4	2	3	1	4	1	1	1	1	4	1	2	3	1	2	2	3	1	4		1	52.5	42	2	3	2	2	4	1	1	2	4	2	1	2	3	1
1145	Agree	male	51~60	Married	Junior college or undergraduate	Teacher	Good	100000-200000 CY	0	40	32	1	2	1	2	2	2	1	2	2	2	2	2	1	2	2	2	1	1	1	1		0	41.25	33	1	1	1	1	1	1	2	2	2	1	1	2	4	1
1146	Agree	male	26~30	Unmarried	Junior college or undergraduate	Nurse	Good	50000-100000 CY	0	41.25	33	1	1	1	3	2	3	2	1	1	2	1	2	2	1	2	2	2	2	1	1		0	43.75	35	2	2	2	1	2	1	1	2	2	1	1	2	1	1
1147	Agree	female	31~40	Married	Master or above	Doctor	Good	100000-200000 CY	2	67.5	54	2	4	3	3	3	2	2	3	3	3	2	2	3	3	3	2	2	4	3	2		2	63.75	51	3	2	3	2	3	3	3	1	4	1	1	3	4	1
1148	Agree	female	26~30	Unmarried	Junior college or undergraduate	Police	Very good	50000-100000 CY	0	46.25	37	2	4	1	2	3	3	1	2	1	2	2	1	1	2	2	2	2	2	1	1		0	40	32	2	2	2	1	2	1	1	2	1	1	1	1	1	1
1149	Agree	female	18~25	Unmarried	Junior college or undergraduate	Non-Medical student	Good	Less than 50000 CY	0	33.75	27	1	4	1	1	1	4	2	1	1	1	1	1	1	1	1	1	1	1	1	1		0	28.75	23	1	1	1	1	1	1	1	1	1	1	1	1	1	1
1150	Agree	male	31~40	Married	Junior college or undergraduate	Teacher	Very good	50000-100000 CY	0	43.75	35	2	4	2	2	2	2	1	1	1	2	2	1	1	2	2	2	2	2	1	1		0	42.5	34	1	2	2	1	4	1	1	2	2	1	1	1	1	1
1151	Agree	female	31~40	Married	Master or above	Doctor	Good	100000-200000 CY	2	65	52	2	4	2	1	3	3	2	2	2	2	3	3	2	3	4	3	3	3	2	3		1	56.25	45	2	2	2	2	3	1	2	1	4	1	1	2	3	2
1152	Agree	female	31~40	Married	Junior college or undergraduate	Nurse	Good	50000-100000 CY	0	43.75	35	2	3	2	1	1	3	1	1	1	1	2	2	2	2	1	2	2	2	2	2		0	31.25	25	1	1	1	1	2	1	1	1	2	1	1	1	1	1
1153	Agree	male	31~40	Married	Junior college or undergraduate	Employee	Good	More than 300000 CY	0	33.75	27	1	2	1	2	2	2	1	1	1	1	1	1	1	1	1	2	1	2	1	2		0	35	28	1	1	1	1	1	1	1	1	3	1	1	1	2	1
1154	Agree	female	18~25	Unmarried	Junior college or undergraduate	Non-Medical student	Good	Less than 50000 CY	0	32.5	26	1	1	1	1	1	3	1	1	1	1	1	1	1	1	1	3	2	2	1	1		0	27.5	22	1	1	1	1	1	1	1	1	2	1	1	1	1	1
1155	Agree	male	41~50	Divorced /widowed	Senior high school	Employee	Good	Less than 50000 CY	0	30	24	1	1	1	2	1	1	1	1	1	1	1	1	1	1	2	3	1	1	1	1		0	41.25	33	1	1	1	1	4	1	1	1	4	1	1	1	4	1
1156	Agree	male	31~40	Married	Junior college or undergraduate	Employee	Good	100000-200000 CY	1	51.25	41	2	3	1	2	2	2	2	1	1	1	2	3	2	2	2	4	3	3	1	2		0	38.75	31	1	1	1	1	3	2	2	2	2	1	1	1	1	1
1157	Agree	female	31~40	Unmarried	Junior college or undergraduate	Nurse	Good	50000-100000 CY	0	47.5	38	2	4	1	2	3	4	1	2	2	2	1	1	1	1	1	3	1	3	2	1		0	36.25	29	1	1	1	1	1	1	1	2	1	1	1	2	2	1
1158	Agree	male	31~40	Married	Junior college or undergraduate	Employee	Good	50000-100000 CY	0	36.25	29	1	2	2	2	1	1	1	2	1	2	1	1	1	1	2	3	1	2	1	1		0	37.5	30	1	1	2	1	2	1	2	2	2	1	1	1	1	1
1159	Agree	female	41~50	Divorced /widowed	Senior high school	Employee	Good	Less than 50000 CY	0	38.75	31	1	4	2	1	1	4	1	2	2	1	1	2	1	1	2	1	1	1	1	1		0	37.5	30	2	1	1	1	1	1	1	1	2	2	1	1	1	1
1160	Agree	female	~18	Unmarried	Junior college or undergraduate	Non-Medical student	Good	Less than 50000 CY	0	31.25	25	1	3	1	1	2	2	1	1	1	1	1	1	1	1	2	1	1	1	1	1		0	33.75	27	1	2	2	1	2	1	1	1	2	1	1	1	1	1
1161	Agree	female	31~40	Married	Junior college or undergraduate	Nurse	Good	50000-100000 CY	3	70	56	2	4	3	1	2	4	3	3	3	3	4	2	1	3	3	2	4	4	1	4		2	66.25	53	3	3	3	3	3	3	3	2	3	2	2	1	2	1
1162	Agree	female	26~30	Married	Master or above	Doctor	Normal	100000-200000 CY	2	62.5	50	1	4	1	2	4	2	2	2	2	3	4	2	3	3	3	3	2	2	3	2		2	60	48	3	2	3	2	3	3	3	2	3	2	2	1	3	2
1163	Agree	female	31~40	Married	Junior college or undergraduate	Nurse	Very good	50000-100000 CY	2	61.25	49	1	2	3	2	4	4	1	1	1	1	4	4	1	4	1	4	4	4	1	2		0	47.5	38	1	1	1	1	3	1	1	2	3	2	2	1	3	3
1164	Agree	female	31~40	Married	Junior college or undergraduate	Nurse	Good	100000-200000 CY	2	63.75	51	3	2	2	2	4	4	3	3	3	3	2	4	3	2	1	1	2	2	1	4		1	56.25	45	3	3	1	3	2	1	4	1	4	1	1	2	2	3
1165	Agree	male	31~40	Married	Junior college or undergraduate	Employee	Good	More than 300000 CY	0	46.25	37	2	3	2	2	2	2	1	1	1	1	2	2	2	2	2	2	3	2	1	2		0	47.5	38	2	2	2	1	3	2	2	2	2	1	2	1	1	2
1166	Agree	female	18~25	Unmarried	Senior high school	Police	Good	Less than 50000 CY	2	68.75	55	2	4	2	2	1	4	1	2	1	1	2	4	4	4	3	4	4	4	3	3		1	55	44	3	2	2	4	3	2	4	1	4	1	1	1	1	2
1167	Agree	male	31~40	Married	Junior college or undergraduate	Employee	Normal	50000-100000 CY	0	41.25	33	2	2	1	2	1	2	1	1	1	2	2	2	2	2	1	3	2	2	1	1		0	43.75	35	1	2	2	1	2	1	2	2	2	1	1	1	1	1
1168	Agree	female	31~40	Unmarried	Senior high school	Employee	Good	Less than 50000 CY	0	31.25	25	1	3	1	1	2	3	1	1	1	1	1	1	1	1	1	1	1	1	1	1		0	25	20	1	1	1	1	1	1	1	1	1	1	1	1	1	1
1169	Agree	male	31~40	Married	Master or above	Officer	Good	100000-200000 CY	0	28.75	23	1	2	1	2	1	1	1	1	1	1	1	1	2	1	1	1	1	1	1	1		0	41.25	33	1	2	2	1	4	1	1	1	4	1	1	1	1	1
1170	Agree	female	18~25	Unmarried	Junior college or undergraduate	Nurse	Good	50000-100000 CY	0	37.5	30	2	4	1	3	1	1	1	1	1	1	2	1	1	2	3	1	1	1	1	1		0	40	32	2	1	1	1	2	1	1	1	3	1	1	1	1	1
1171	Agree	male	18~25	Unmarried	Junior college or undergraduate	Nurse	Normal	Less than 50000 CY	3	71.25	57	3	3	3	3	4	4	1	1	3	1	4	4	3	4	1	2	4	4	1	4		2	61.25	49	3	1	3	1	4	4	4	1	4	1	1	3	2	2
1172	Agree	female	18~25	Unmarried	Junior college or undergraduate	Non-Medical student	Good	Less than 50000 CY	1	52.5	42	2	2	1	2	2	4	1	1	1	1	3	4	2	2	2	2	4	2	1	3		0	42.5	34	2	2	2	1	3	1	1	1	4	1	1	1	1	1
1173	Agree	female	18~25	Unmarried	Junior college or undergraduate	Businessman	Very good	Less than 50000 CY	0	25	20	1	1	1	1	1	1	1	1	1	1	1	1	1	1	1	1	1	1	1	1		0	28.75	23	1	1	1	1	1	1	1	1	1	1	1	1	1	1
1174	Agree	female	51~60	Married	Junior college or undergraduate	Doctor	Good	100000-200000 CY	2	65	52	3	2	2	2	3	4	2	4	4	4	3	1	2	2	3	2	3	3	1	2		2	61.25	49	2	2	2	2	2	2	3	4	3	4	3	2	2	2
1175	Agree	male	31~40	Unmarried	Junior college or undergraduate	Employee	Good	100000-200000 CY	0	36.25	29	1	4	1	2	2	1	2	2	1	1	1	1	1	1	1	2	1	2	1	1		0	33.75	27	1	1	1	1	2	1	1	1	2	1	1	1	2	1
1176	Agree	male	18~25	Unmarried	Junior college or undergraduate	Non-Medical student	Very good	Less than 50000 CY	0	25	20	1	1	1	1	1	1	1	1	1	1	1	1	1	1	1	1	1	1	1	1		0	28.75	23	1	1	1	1	1	1	1	1	1	1	1	1	1	1
1177	Agree	male	18~25	Unmarried	Junior college or undergraduate	Police	Good	Less than 50000 CY	1	52.5	42	1	1	2	2	2	2	1	1	1	2	3	3	2	3	2	3	3	3	2	3		1	52.5	42	2	2	2	2	3	2	2	2	3	2	2	2	3	1
1178	Agree	male	31~40	Married	Master or above	Police	Good	100000-200000 CY	0	45	36	2	3	1	2	1	2	1	1	1	1	2	3	2	3	1	2	2	3	1	2		0	38.75	31	1	1	1	1	4	1	1	2	2	1	1	1	1	1
1179	Agree	female	51~60	Married	Junior college or undergraduate	Retired re-Employee	Good	Less than 50000 CY	0	26.25	21	1	1	1	1	1	1	1	1	1	1	1	1	1	1	2	1	1	1	1	1		0	32.5	26	1	1	1	1	1	1	1	1	1	1	1	1	1	1
1180	Agree	male	51~60	Married	Junior college or undergraduate	Teacher	Good	50000-100000 CY	0	41.25	33	1	2	1	2	1	3	1	1	1	2	2	2	1	2	1	4	2	2	1	1		0	36.25	29	1	1	1	1	1	1	1	1	3	1	1	1	1	2
1181	Agree	female	18~25	Unmarried	Junior college or undergraduate	Non-Medical student	Good	Less than 50000 CY	0	46.25	37	2	3	1	1	1	3	1	1	1	1	2	3	1	2	1	4	3	2	1	3		0	31.25	25	1	1	1	1	2	1	1	1	1	1	1	1	1	1
1182	Agree	male	18~25	Unmarried	Junior college or undergraduate	Non-Medical student	Very good	Less than 50000 CY	0	42.5	34	2	4	2	2	1	3	1	1	1	1	1	1	1	2	2	3	2	2	1	1		0	32.5	26	2	1	1	1	1	1	1	1	1	1	1	1	2	1
1183	Agree	male	51~60	Married	Master or above	Doctor	Good	200000-300000 CY	0	42.5	34	2	2	1	1	1	1	1	2	1	2	2	4	2	2	1	3	2	2	1	1		0	36.25	29	1	1	2	1	2	1	1	3	2	1	1	1	1	1
1184	Agree	female	18~25	Unmarried	Junior college or undergraduate	Nurse	Good	Less than 50000 CY	1	50	40	1	2	2	3	1	3	1	2	1	2	2	3	1	2	3	3	2	3	1	2		1	52.5	42	3	2	2	2	2	2	2	2	2	1	2	2	4	1
1185	Agree	female	26~30	Unmarried	Junior college or undergraduate	Doctor	Good	50000-100000 CY	0	48.75	39	2	3	2	2	3	2	2	1	1	2	2	2	1	2	2	2	2	2	2	2		0	42.5	34	2	2	2	2	3	1	1	2	3	1	1	1	4	1
1186	Agree	female	31~40	Married	Junior college or undergraduate	Nurse	Good	50000-100000 CY	2	67.5	54	3	3	3	4	3	4	2	4	3	4	3	3	3	1	2	2	2	2	1	2		2	61.25	49	2	3	3	3	1	1	2	3	3	3	3	3	2	2
1187	Agree	female	18~25	Unmarried	Junior college or undergraduate	Non-Medical student	Good	Less than 50000 CY	0	25	20	1	1	1	1	1	1	1	1	1	1	1	1	1	1	1	1	1	1	1	1		0	28.75	23	1	1	1	1	1	1	1	1	1	1	1	1	1	1
1188	Agree	female	18~25	Unmarried	Junior college or undergraduate	Businessman	Very good	Less than 50000 CY	0	41.25	33	2	1	2	2	1	3	1	2	1	1	1	1	1	2	1	3	3	3	1	1		0	31.25	25	1	1	1	1	1	1	1	1	1	1	1	1	1	1
1189	Agree	male	18~25	Unmarried	Junior college or undergraduate	Non-Medical student	Very good	Less than 50000 CY	0	32.5	26	1	2	1	1	2	1	1	1	1	1	2	1	1	1	1	2	2	2	1	1		0	35	28	1	1	1	1	1	1	1	1	3	1	1	1	1	1
1190	Agree	male	41~50	Married	Junior college or undergraduate	Doctor	Good	100000-200000 CY	0	40	32	1	1	1	2	2	1	1	2	2	1	2	4	1	1	1	2	2	3	1	1		0	36.25	29	2	1	1	1	1	1	2	1	3	2	1	2	1	1
1191	Agree	male	18~25	Unmarried	Junior college or undergraduate	Teacher	Normal	Less than 50000 CY	0	30	24	1	1	1	2	1	3	2	1	1	1	1	1	1	1	1	1	1	1	1	1		0	28.75	23	1	1	1	1	1	1	1	1	1	1	1	1	1	1
1192	Agree	male	18~25	Unmarried	Junior college or undergraduate	Non-Medical student	Very good	Less than 50000 CY	0	25	20	1	1	1	1	1	1	1	1	1	1	1	1	1	1	1	1	1	1	1	1		0	30	24	1	1	1	1	1	1	1	1	1	1	1	1	1	1
1193	Agree	male	18~25	Unmarried	Junior college or undergraduate	Police	Good	Less than 50000 CY	0	28.75	23	1	1	1	1	1	4	1	1	1	1	1	1	1	1	1	1	1	1	1	1		0	28.75	23	1	1	1	1	1	1	1	1	1	1	1	1	1	1
1194	Agree	male	51~60	Married	Master or above	Doctor	Normal	More than 300000 CY	2	62.5	50	1	3	1	2	4	2	1	1	1	1	4	4	3	4	1	4	4	4	1	4		1	53.75	43	3	1	1	1	4	1	1	3	2	2	3	3	3	3
1195	Agree	male	31~40	Married	Master or above	Police	Good	100000-200000 CY	0	42.5	34	1	3	1	1	4	2	1	1	1	1	1	3	1	1	2	3	1	1	1	4		0	35	28	1	1	1	1	4	1	1	1	3	1	1	1	1	1
1196	Agree	female	18~25	Unmarried	Junior college or undergraduate	Businessman	Very good	Less than 50000 CY	0	40	32	1	4	1	1	1	4	1	1	1	1	1	1	1	1	1	3	3	3	1	1		0	28.75	23	1	1	1	1	1	1	1	1	1	1	1	1	1	1
1197	Agree	female	18~25	Unmarried	Junior college or undergraduate	Non-Medical student	Good	Less than 50000 CY	0	28.75	23	1	4	1	1	1	1	1	1	1	1	1	1	1	1	1	1	1	1	1	1		0	30	24	1	1	1	1	1	1	1	1	1	2	1	1	1	1
1198	Agree	male	41~50	Married	Senior high school	Farmer	Poor	Less than 50000 CY	3	80	64	4	3	2	3	4	4	2	2	4	3	4	3	2	4	3	4	4	4	1	4		3	70	56	3	3	3	3	3	1	4	3	4	4	3	2	3	1
1199	Agree	female	18~25	Unmarried	Junior college or undergraduate	Non-Medical student	Very good	Less than 50000 CY	0	42.5	34	1	4	1	1	1	4	1	1	1	2	3	3	2	1	1	1	2	2	1	1		0	32.5	26	1	1	2	1	1	1	1	2	1	1	1	1	1	1
1200	Agree	male	31~40	Married	Junior college or undergraduate	Doctor	Good	100000-200000 CY	0	36.25	29	1	2	1	3	2	2	1	1	1	2	1	1	1	1	2	2	1	2	1	1		0	32.5	26	1	1	2	1	1	1	2	2	1	1	1	1	1	1
1201	Agree	female	41~50	Married	Junior college or undergraduate	Nurse	Good	100000-200000 CY	0	37.5	30	1	1	1	1	1	4	1	1	2	2	1	2	1	1	2	2	2	2	1	1		0	37.5	30	2	1	2	1	2	1	1	2	2	2	1	1	2	1
1202	Agree	male	31~40	Married	Junior college or undergraduate	Medical technician	Very good	50000-100000 CY	0	27.5	22	1	2	1	1	2	1	1	1	1	1	1	1	1	1	1	1	1	1	1	1		0	28.75	23	1	1	1	1	1	1	1	1	1	1	1	1	1	1
1203	Agree	female	31~40	Married	Master or above	Doctor	Good	50000-100000 CY	0	47.5	38	2	4	1	1	1	3	1	3	2	2	2	2	2	1	3	2	1	2	1	2		0	33.75	27	1	1	1	1	1	1	2	2	2	1	1	1	1	1
1204	Agree	female	41~50	Married	Junior college or undergraduate	Nurse	Good	100000-200000 CY	0	46.25	37	2	3	1	2	2	4	1	2	1	2	3	1	2	3	1	3	1	1	1	1		0	38.75	31	2	1	2	1	2	1	1	2	2	2	1	1	2	1
1205	Agree	female	41~50	Married	Senior high school	Nurse	Normal	100000-200000 CY	0	46.25	37	1	4	1	2	2	4	1	1	1	1	1	4	1	3	1	4	1	2	1	1		0	30	24	1	1	1	1	1	1	1	1	1	1	1	1	1	1
1206	Agree	female	18~25	Unmarried	Junior college or undergraduate	Nurse	Good	50000-100000 CY	2	62.5	50	1	4	2	2	3	4	1	2	1	1	4	4	1	3	2	3	4	3	1	4		0	41.25	33	1	1	2	1	4	1	1	1	4	1	1	1	4	1
1207	Agree	female	31~40	Married	Junior college or undergraduate	Doctor	Normal	50000-100000 CY	1	52.5	42	2	4	2	4	3	3	1	2	2	2	3	1	2	1	2	2	1	1	1	3		1	55	44	2	2	2	2	3	2	2	2	2	2	2	2	3	2
1208	Agree	female	31~40	Married	Junior college or undergraduate	Nurse	Good	100000-200000 CY	0	40	32	2	1	1	3	1	1	1	1	2	2	2	2	2	2	1	2	1	2	1	2		0	40	32	2	2	2	1	2	1	1	1	3	2	1	1	1	1
1209	Agree	male	18~25	Unmarried	Junior college or undergraduate	Non-Medical student	Very good	Less than 50000 CY	0	25	20	1	1	1	1	1	1	1	1	1	1	1	1	1	1	1	1	1	1	1	1		0	31.25	25	1	1	1	1	1	1	1	1	1	1	1	1	1	1
1210	Agree	male	18~25	Unmarried	Junior college or undergraduate	Non-Medical student	Good	Less than 50000 CY	1	53.75	43	2	3	2	2	4	4	1	1	1	2	3	3	2	2	2	2	2	2	1	2		0	38.75	31	2	2	2	2	3	1	1	2	3	1	1	1	2	1
1211	Agree	male	18~25	Unmarried	Junior college or undergraduate	Teacher	Very good	Less than 50000 CY	0	46.25	37	1	3	1	2	2	3	2	1	1	1	1	2	2	1	2	3	3	3	1	2		0	32.5	26	1	1	1	1	1	1	1	1	2	1	1	1	1	1
1212	Agree	female	18~25	Unmarried	Junior college or undergraduate	Non-Medical student	Very good	Less than 50000 CY	0	25	20	1	1	1	1	1	1	1	1	1	1	1	1	1	1	1	1	1	1	1	1		0	28.75	23	1	1	1	1	1	1	1	1	1	1	1	1	1	1
1213	Agree	female	41~50	Married	Junior college or undergraduate	Doctor	Good	100000-200000 CY	0	36.25	29	1	2	2	3	2	2	1	1	1	1	1	1	1	1	1	2	2	2	1	1		0	40	32	1	1	1	1	1	1	2	1	1	1	2	1	4	1
1214	Agree	female	31~40	Married	Junior college or undergraduate	Doctor	Good	100000-200000 CY	0	31.25	25	1	2	1	2	1	1	1	1	1	1	1	2	1	1	2	2	1	1	1	1		0	32.5	26	2	1	1	1	1	1	1	1	1	1	1	1	1	1
1215	Agree	female	18~25	Unmarried	Junior college or undergraduate	Non-Medical student	Good	Less than 50000 CY	0	45	36	2	3	2	2	4	3	1	1	1	1	1	1	2	1	2	1	3	3	1	1		0	36.25	29	1	1	2	1	1	1	1	1	3	1	1	1	2	1
1216	Agree	male	26~30	Unmarried	Master or above	Doctor	Very good	100000-200000 CY	0	27.5	22	1	1	1	2	2	1	1	1	1	1	1	1	1	1	1	1	1	1	1	1		0	30	24	1	1	1	1	1	1	1	1	1	1	1	1	1	1
1217	Agree	male	18~25	Unmarried	Junior college or undergraduate	Non-Medical student	Very good	Less than 50000 CY	0	25	20	1	1	1	1	1	1	1	1	1	1	1	1	1	1	1	1	1	1	1	1		0	28.75	23	1	1	1	1	1	1	1	1	1	1	1	1	1	1
1218	Agree	male	31~40	Married	Junior college or undergraduate	Nurse	Good	100000-200000 CY	1	53.75	43	2	2	2	2	3	2	4	3	2	2	2	1	2	1	2	2	3	3	1	2		0	43.75	35	2	2	2	2	2	1	1	1	2	2	2	2	1	2
1219	Agree	female	18~25	Unmarried	Junior college or undergraduate	Businessman	Normal	Less than 50000 CY	1	57.5	46	2	3	2	2	2	3	1	2	2	2	2	3	4	1	3	4	3	3	1	1		1	50	40	2	2	2	2	3	1	2	2	2	2	2	3	4	1
1220	Agree	male	51~60	Married	Junior college or undergraduate	Doctor	Good	100000-200000 CY	0	41.25	33	2	2	2	2	1	2	1	1	1	2	2	2	1	2	2	2	2	2	1	1		0	43.75	35	2	2	2	1	2	1	2	2	2	1	1	1	2	2
1221	Agree	female	18~25	Unmarried	Junior college or undergraduate	Businessman	Very good	Less than 50000 CY	1	57.5	46	2	3	2	3	3	4	2	1	1	2	1	1	1	2	4	3	3	3	3	2		0	45	36	1	1	2	2	3	2	1	2	2	1	1	1	1	2
1222	Agree	male	18~25	Unmarried	Junior college or undergraduate	Non-Medical student	Good	Less than 50000 CY	1	53.75	43	1	3	1	1	3	2	1	1	1	1	4	3	2	3	2	3	3	3	3	2		0	42.5	34	1	1	1	1	4	1	1	1	2	1	1	1	3	2
1223	Agree	female	18~25	Unmarried	Junior college or undergraduate	Non-Medical student	Very good	50000-100000 CY	0	42.5	34	2	3	2	3	1	2	3	1	1	2	1	1	2	2	2	2	1	1	1	1		0	38.75	31	2	1	2	2	1	2	2	1	1	1	1	1	1	1
1224	Agree	female	26~30	Married	Master or above	Doctor	Good	100000-200000 CY	1	51.25	41	3	2	2	3	3	2	1	1	2	2	2	4	2	1	2	2	2	2	1	2		1	52.5	42	2	1	2	2	2	1	2	3	3	2	2	1	4	1
1225	Agree	female	31~40	Married	Junior college or undergraduate	Nurse	Very good	50000-100000 CY	0	35	28	1	2	1	1	1	1	1	2	1	3	1	1	1	1	2	3	1	2	1	1		0	38.75	31	1	1	2	1	1	1	4	3	3	1	1	1	1	1
1226	Agree	female	31~40	Married	Junior college or undergraduate	Nurse	Good	50000-100000 CY	0	40	32	2	2	1	1	1	1	1	2	1	2	1	3	1	2	2	2	2	2	1	2		0	40	32	1	1	2	1	2	1	2	2	2	1	1	1	4	1
1227	Agree	female	18~25	Unmarried	Junior college or undergraduate	Non-Medical student	Good	Less than 50000 CY	0	46.25	37	1	3	2	2	2	2	1	2	2	1	2	2	2	1	2	1	3	2	1	3		0	31.25	25	1	1	1	1	2	1	1	1	2	1	1	1	1	1
1228	Agree	female	18~25	Unmarried	Junior college or undergraduate	Businessman	Good	Less than 50000 CY	2	68.75	55	2	3	2	2	2	4	1	3	1	2	3	4	2	3	3	4	4	4	2	4		0	48.75	39	1	2	2	2	4	1	2	2	3	1	1	1	3	1
1229	Agree	female	41~50	Married	Master or above	Doctor	Good	200000-300000 CY	0	27.5	22	1	1	1	1	1	1	1	1	2	2	1	1	1	1	1	1	1	1	1	1		0	28.75	23	1	1	1	1	1	1	1	1	1	1	1	1	1	1
1230	Agree	male	18~25	Unmarried	Junior college or undergraduate	Non-Medical student	Good	Less than 50000 CY	0	32.5	26	1	2	1	1	1	2	1	1	1	1	1	2	1	1	1	3	2	1	1	1		0	36.25	29	2	1	2	1	1	1	1	1	2	2	1	1	1	1
1231	Agree	female	31~40	Married	Junior college or undergraduate	Nurse	Good	50000-100000 CY	0	38.75	31	1	3	1	2	2	2	1	2	1	2	2	2	1	1	1	2	1	2	1	1		0	35	28	1	1	2	1	1	1	1	1	1	1	1	1	1	1
1232	Agree	female	41~50	Married	Junior college or undergraduate	Doctor	Good	100000-200000 CY	0	42.5	34	2	2	1	2	2	1	1	3	1	2	2	2	2	1	2	3	2	1	1	1		0	36.25	29	2	1	2	1	2	1	1	2	2	1	1	1	1	1
1233	Agree	female	18~25	Unmarried	Junior college or undergraduate	Teacher	Good	Less than 50000 CY	0	32.5	26	1	3	1	2	2	3	1	1	1	1	1	1	1	1	1	1	1	1	1	1		0	28.75	23	1	1	1	1	1	1	1	1	1	1	1	1	1	1
1234	Agree	female	31~40	Married	Junior college or undergraduate	Nurse	Normal	50000-100000 CY	2	65	52	3	3	2	3	2	3	3	2	2	2	3	3	2	3	2	3	3	3	2	3		1	57.5	46	2	2	2	2	3	2	2	4	3	2	2	1	2	2
1235	Agree	female	26~30	Married	Junior college or undergraduate	Nurse	Good	100000-200000 CY	0	47.5	38	2	1	2	2	3	3	1	2	1	3	3	3	1	1	2	4	1	1	1	1		0	40	32	2	2	2	1	3	1	1	2	2	1	1	1	2	1
1236	Agree	female	31~40	Married	Master or above	Doctor	Normal	100000-200000 CY	0	41.25	33	2	2	2	2	1	2	1	2	1	1	2	2	1	2	2	2	1	2	1	2		0	38.75	31	1	2	2	1	2	1	4	2	1	1	1	1	1	1
1237	Disgree	male	31~40	Married	Junior college or undergraduate	Doctor	Good	100000-200000 CY	0	37.5	30	2	4	1	2	1	1	1	1	1	1	1	1	1	3	1	2	1	2	1	2		0	31.25	25	1	1	1	1	2	1	1	1	1	1	1	1	1	1
1238	Agree	female	18~25	Unmarried	Junior college or undergraduate	Non-Medical student	Very good	50000-100000 CY	0	26.25	21	1	1	1	1	1	2	1	1	1	1	1	1	1	1	1	1	1	1	1	1		0	28.75	23	1	1	1	1	1	1	1	1	1	1	1	1	1	1
1239	Agree	female	31~40	Married	Junior college or undergraduate	Nurse	Very good	Less than 50000 CY	0	35	28	1	1	1	1	3	2	1	1	2	1	2	2	1	1	1	2	1	2	1	1		0	27.5	22	1	1	1	1	1	1	1	1	1	1	1	1	1	1
1240	Agree	female	26~30	Unmarried	Junior college or undergraduate	Nurse	Normal	100000-200000 CY	0	38.75	31	1	3	1	2	3	1	1	3	1	1	1	2	1	1	2	2	1	2	1	1		0	30	24	1	1	1	1	1	1	2	1	1	1	1	1	1	1
1241	Agree	female	31~40	Married	Junior college or undergraduate	Nurse	Very good	100000-200000 CY	0	28.75	23	1	1	1	1	1	1	1	2	1	2	2	1	1	1	1	1	1	1	1	1		0	30	24	1	1	1	1	1	1	1	1	1	2	1	1	1	1
1242	Agree	female	18~25	Unmarried	Junior college or undergraduate	Non-Medical student	Good	Less than 50000 CY	0	41.25	33	1	2	1	1	2	4	1	2	1	1	2	2	1	1	1	3	3	2	1	1		0	36.25	29	1	1	1	1	1	1	1	1	3	1	1	1	2	1
1243	Agree	female	18~25	Unmarried	Junior college or undergraduate	Non-Medical student	Good	Less than 50000 CY	0	37.5	30	2	2	1	2	1	3	1	1	2	2	1	2	1	1	1	2	2	1	1	1		0	36.25	29	1	1	2	1	2	1	1	1	2	2	1	1	4	1
1244	Agree	male	31~40	Married	Master or above	Doctor	Good	100000-200000 CY	0	47.5	38	2	2	2	2	2	2	2	2	3	1	1	2	2	1	2	1	2	2	3	2		1	55	44	2	1	2	3	2	1	2	3	2	3	3	1	2	2
1245	Agree	female	31~40	Married	Junior college or undergraduate	Nurse	Good	200000-300000 CY	0	28.75	23	1	2	1	1	2	2	1	1	1	1	1	1	1	1	1	1	1	1	1	1		0	28.75	23	1	1	1	1	1	1	1	1	1	1	1	1	1	1
1246	Agree	female	18~25	Unmarried	Junior college or undergraduate	Non-Medical student	Good	Less than 50000 CY	0	45	36	1	3	1	1	2	3	1	2	1	1	1	3	1	3	1	3	3	3	1	1		0	31.25	25	1	1	1	1	1	1	1	1	3	1	1	1	1	1
1247	Agree	female	18~25	Unmarried	Junior college or undergraduate	Nurse	Good	Less than 50000 CY	2	66.25	53	2	4	2	3	3	3	2	3	2	2	3	4	2	2	4	3	3	2	1	3		2	68.75	55	2	4	2	1	4	2	3	2	3	2	3	4	3	3
1248	Agree	male	41~50	Married	Master or above	Doctor	Good	More than 300000 CY	0	30	24	1	3	1	1	1	1	1	1	1	2	2	1	1	1	1	1	1	1	1	1		0	28.75	23	1	1	1	1	1	1	1	1	1	1	1	1	1	1
1249	Agree	male	18~25	Unmarried	Junior college or undergraduate	Non-Medical student	Good	Less than 50000 CY	0	27.5	22	1	3	1	1	1	1	1	1	1	1	1	1	1	1	1	1	1	1	1	1		0	28.75	23	1	1	1	1	1	1	1	1	1	1	1	1	1	1
1250	Agree	female	18~25	Unmarried	Junior college or undergraduate	Non-Medical student	Very good	Less than 50000 CY	0	35	28	1	1	2	2	1	2	1	1	1	1	1	2	1	1	1	2	3	2	1	1		0	30	24	1	1	1	1	1	1	2	1	1	1	1	1	1	1
1251	Agree	male	31~40	Married	Master or above	Doctor	Very good	More than 300000 CY	0	28.75	23	1	2	1	1	2	2	1	1	1	1	1	1	1	1	1	1	1	1	1	1		0	28.75	23	1	1	1	1	1	1	1	1	1	1	1	1	1	1
1252	Agree	female	41~50	Married	Master or above	Doctor	Good	200000-300000 CY	0	28.75	23	1	2	1	1	1	1	1	1	1	1	1	1	1	1	2	2	1	1	1	1		0	30	24	1	1	1	1	1	1	1	1	2	1	1	1	1	1
1253	Agree	female	18~25	Unmarried	Junior college or undergraduate	Non-Medical student	Good	Less than 50000 CY	1	50	40	2	3	1	3	2	3	2	1	2	1	2	2	2	1	2	3	2	2	1	3		1	50	40	2	2	2	1	2	1	2	1	3	2	1	2	2	2
1254	Agree	male	18~25	Unmarried	Junior college or undergraduate	Non-Medical student	Good	Less than 50000 CY	1	51.25	41	1	3	1	3	1	4	1	1	1	1	3	1	2	1	2	3	4	3	3	2		0	41.25	33	4	2	2	2	2	1	1	2	3	1	1	1	1	1
1255	Agree	male	18~25	Unmarried	Junior college or undergraduate	Non-Medical student	Very good	Less than 50000 CY	0	25	20	1	1	1	1	1	1	1	1	1	1	1	1	1	1	1	1	1	1	1	1		0	28.75	23	1	1	1	1	1	1	1	1	1	1	1	1	1	1
1256	Agree	male	18~25	Unmarried	Junior college or undergraduate	Teacher	Very good	Less than 50000 CY	0	35	28	1	2	1	1	1	2	1	1	1	1	1	2	2	2	2	2	1	1	1	2		0	35	28	1	2	1	1	1	1	2	2	2	1	1	1	1	1
1257	Agree	female	31~40	Divorced /widowed	Master or above	Doctor	Good	100000-200000 CY	0	45	36	2	3	1	2	2	4	1	2	2	1	2	2	1	2	1	1	2	3	1	1		0	40	32	1	2	1	1	1	1	2	2	2	2	2	1	2	1
1258	Agree	female	31~40	Married	Junior college or undergraduate	Farmer	Normal	50000-100000 CY	3	72.5	58	3	1	3	4	2	4	1	3	3	3	4	4	3	3	3	4	3	4	1	2		2	63.75	51	4	4	4	3	4	2	3	3	4	3	1	1	1	1
1259	Agree	female	18~25	Unmarried	Junior college or undergraduate	Police	Very good	Less than 50000 CY	0	25	20	1	1	1	1	1	1	1	1	1	1	1	1	1	1	1	1	1	1	1	1		0	30	24	1	1	1	1	1	1	1	1	1	1	1	1	1	2
1260	Agree	male	31~40	Married	Junior college or undergraduate	Doctor	Good	50000-100000 CY	0	43.75	35	2	2	1	2	2	2	1	1	2	2	2	2	2	1	2	2	2	2	1	2		0	40	32	2	1	2	1	2	1	2	2	2	2	2	1	1	1
1261	Agree	male	18~25	Unmarried	Junior college or undergraduate	Non-Medical student	Very good	Less than 50000 CY	0	25	20	1	1	1	1	1	1	1	1	1	1	1	1	1	1	1	1	1	1	1	1		0	28.75	23	1	1	1	1	1	1	1	1	1	1	1	1	1	1
1262	Agree	female	31~40	Married	Junior college or undergraduate	Nurse	Good	100000-200000 CY	0	47.5	38	2	2	1	3	1	2	1	2	2	4	2	1	2	3	2	3	1	2	1	1		0	47.5	38	2	1	1	1	4	1	2	3	3	2	2	1	1	1
1263	Agree	male	18~25	Unmarried	Junior college or undergraduate	Non-Medical student	Good	50000-100000 CY	0	32.5	26	1	1	1	1	1	2	1	1	1	1	1	2	1	1	2	2	2	2	1	1		0	30	24	1	1	1	1	2	1	1	1	1	1	1	1	1	1
1264	Agree	female	18~25	Unmarried	Junior college or undergraduate	Non-Medical student	Very good	Less than 50000 CY	1	51.25	41	1	3	1	2	2	3	1	2	1	2	2	2	2	3	1	4	3	3	1	2		0	32.5	26	1	1	1	1	2	1	1	1	3	1	1	1	1	1
1265	Agree	male	18~25	Unmarried	Junior college or undergraduate	Non-Medical student	Good	Less than 50000 CY	0	25	20	1	1	1	1	1	1	1	1	1	1	1	1	1	1	1	1	1	1	1	1		0	28.75	23	1	1	1	1	1	1	1	1	1	1	1	1	1	1
1266	Agree	female	18~25	Unmarried	Junior college or undergraduate	Non-Medical student	Very good	Less than 50000 CY	0	28.75	23	1	2	2	1	1	1	1	2	1	1	1	1	1	1	1	1	1	1	1	1		0	28.75	23	1	1	1	1	1	1	1	1	1	1	1	1	1	1
1267	Agree	female	31~40	Married	Master or above	Doctor	Very good	100000-200000 CY	0	30	24	1	4	1	1	2	1	1	1	1	1	1	1	1	1	1	1	1	1	1	1		0	31.25	25	1	1	1	1	1	1	2	1	2	1	1	1	1	1
1268	Agree	female	~18	Unmarried	Junior college or undergraduate	Non-Medical student	Very good	Less than 50000 CY	0	40	32	1	3	1	2	2	3	1	1	1	1	1	1	1	3	2	1	2	2	1	2		0	30	24	1	1	1	1	2	1	1	1	2	1	1	1	1	1
1269	Agree	male	18~25	Unmarried	Junior college or undergraduate	Non-Medical student	Good	Less than 50000 CY	0	26.25	21	1	1	1	1	1	1	1	1	1	1	1	2	1	1	1	1	1	1	1	1		0	28.75	23	1	1	1	1	1	1	1	1	1	1	1	1	1	1
1270	Agree	female	18~25	Unmarried	Junior college or undergraduate	Non-Medical student	Very good	Less than 50000 CY	0	35	28	1	3	1	1	1	3	1	1	1	1	1	1	1	1	1	3	3	1	1	1		0	26.25	21	1	1	1	1	1	1	1	1	1	1	1	1	1	1
1271	Agree	male	18~25	Unmarried	Junior college or undergraduate	Non-Medical student	Good	Less than 50000 CY	0	30	24	1	2	1	2	2	2	1	1	1	1	1	1	1	1	1	1	1	1	1	1		0	28.75	23	1	1	1	1	1	1	1	1	1	1	1	1	1	2
1272	Agree	female	18~25	Unmarried	Junior college or undergraduate	Non-Medical student	Good	Less than 50000 CY	0	46.25	37	1	2	1	2	2	3	1	1	1	2	2	3	1	3	2	2	3	3	1	1		0	40	32	2	1	1	1	3	1	2	1	3	1	1	1	1	1
1273	Agree	female	18~25	Unmarried	Junior college or undergraduate	Non-Medical student	Very good	Less than 50000 CY	1	50	40	1	4	1	1	2	4	1	2	1	1	1	3	1	3	2	4	3	3	1	1		0	31.25	25	1	1	1	1	2	1	1	1	2	1	1	1	1	1
1274	Agree	male	18~25	Unmarried	Junior college or undergraduate	Non-Medical student	Good	Less than 50000 CY	0	32.5	26	1	2	1	2	1	1	2	1	1	1	2	2	1	1	1	1	1	1	1	2		0	32.5	26	1	2	1	1	1	1	1	1	1	1	1	1	1	1
1275	Agree	male	18~25	Unmarried	Junior college or undergraduate	Police	Very good	Less than 50000 CY	0	27.5	22	1	3	1	1	1	1	1	1	1	1	1	1	1	1	1	1	1	1	1	1		0	28.75	23	1	1	1	1	1	1	1	1	1	1	1	1	1	1
1276	Agree	female	18~25	Unmarried	Junior college or undergraduate	Non-Medical student	Good	Less than 50000 CY	0	37.5	30	1	2	1	2	1	4	2	1	2	1	1	1	1	1	1	1	3	2	1	1		0	32.5	26	1	1	1	1	1	1	2	1	1	1	2	1	1	1
1277	Agree	female	18~25	Unmarried	Junior college or undergraduate	Non-Medical student	Very good	Less than 50000 CY	0	25	20	1	1	1	1	1	1	1	1	1	1	1	1	1	1	1	1	1	1	1	1		0	28.75	23	1	1	1	1	1	1	1	1	1	1	1	1	1	1
1278	Agree	female	18~25	Unmarried	Junior college or undergraduate	Non-Medical student	Very good	Less than 50000 CY	0	25	20	1	1	1	1	1	1	1	1	1	1	1	1	1	1	1	1	1	1	1	1		0	28.75	23	1	1	1	1	1	1	1	1	1	1	1	1	1	1
1279	Agree	male	18~25	Unmarried	Junior college or undergraduate	Non-Medical student	Very good	Less than 50000 CY	0	33.75	27	1	2	1	2	1	2	2	1	2	2	1	1	1	1	2	1	1	1	1	1		0	35	28	1	1	1	1	1	1	1	2	1	1	1	2	1	1
1280	Agree	female	18~25	Unmarried	Junior college or undergraduate	Non-Medical student	Good	50000-100000 CY	0	47.5	38	2	2	1	3	3	3	1	3	1	2	2	2	2	2	1	2	2	2	1	1		0	33.75	27	1	1	2	1	1	1	1	1	1	1	1	1	1	1
1281	Agree	male	18~25	Unmarried	Master or above	Non-Medical student	Good	Less than 50000 CY	0	32.5	26	2	1	1	1	2	2	1	1	1	1	2	1	1	1	2	2	1	1	1	1		0	28.75	23	1	1	1	1	1	1	1	1	1	1	1	1	1	1
1282	Agree	female	18~25	Unmarried	Junior college or undergraduate	Non-Medical student	Good	Less than 50000 CY	0	35	28	1	4	1	1	1	3	1	1	1	2	1	1	1	1	1	2	1	2	1	1		0	27.5	22	1	1	1	1	1	1	1	1	1	1	1	1	1	1
1283	Agree	female	18~25	Unmarried	Junior college or undergraduate	Non-Medical student	Good	Less than 50000 CY	0	28.75	23	1	1	1	2	1	1	1	2	1	1	1	1	1	1	1	2	1	1	1	1		0	31.25	25	1	1	1	1	1	1	1	1	1	1	1	1	2	1
1284	Agree	female	31~40	Married	Senior high school	Nurse	Good	50000-100000 CY	0	31.25	25	1	1	1	2	1	1	1	1	1	1	1	1	1	1	1	3	3	1	1	1		0	33.75	27	1	1	1	1	3	1	1	1	1	1	1	1	1	1
1285	Agree	female	18~25	Unmarried	Junior college or undergraduate	Teacher	Good	50000-100000 CY	0	25	20	1	1	1	1	1	1	1	1	1	1	1	1	1	1	1	1	1	1	1	1		0	28.75	23	1	1	1	1	1	1	1	1	1	1	1	1	1	1
1286	Agree	male	18~25	Unmarried	Junior college or undergraduate	Non-Medical student	Good	Less than 50000 CY	0	33.75	27	1	2	1	1	4	1	1	1	2	1	2	1	1	1	1	2	1	1	1	1		0	28.75	23	1	1	1	1	1	1	1	1	1	1	1	1	1	1
1287	Agree	female	18~25	Unmarried	Junior college or undergraduate	Non-Medical student	Good	50000-100000 CY	1	50	40	2	3	2	2	2	2	2	1	2	2	2	2	2	2	2	3	2	1	1	3		1	52.5	42	2	2	2	1	2	2	2	2	2	2	3	3	3	2
1288	Agree	female	18~25	Unmarried	Junior college or undergraduate	Businessman	Very good	Less than 50000 CY	0	43.75	35	1	4	1	1	1	2	2	4	1	1	1	2	2	1	2	2	2	2	1	2		0	31.25	25	2	1	1	1	1	1	1	1	1	1	1	2	1	1
1289	Disgree	female	18~25	Unmarried	Junior college or undergraduate	Non-Medical student	Good	Less than 50000 CY	0	45	36	2	4	2	2	1	3	1	1	1	2	2	4	2	1	2	2	1	1	1	1		0	28.75	23	1	1	1	1	1	1	1	1	1	1	1	1	1	1
1290	Agree	male	18~25	Unmarried	Junior college or undergraduate	Non-Medical student	Very good	Less than 50000 CY	0	27.5	22	1	3	1	1	1	1	1	1	1	1	1	1	1	1	1	1	1	1	1	1		0	28.75	23	1	1	1	1	1	1	1	1	1	1	1	1	1	1
1291	Agree	female	18~25	Unmarried	Junior college or undergraduate	Non-Medical student	Very good	Less than 50000 CY	0	32.5	26	1	4	1	1	1	1	1	1	1	1	1	4	1	1	1	1	1	1	1	1		0	36.25	29	1	1	1	1	1	1	1	1	4	1	1	1	4	1
1292	Agree	female	51~60	Married	Junior college or undergraduate	Doctor	Good	50000-100000 CY	0	41.25	33	1	3	1	2	2	3	1	2	2	1	2	4	1	1	1	2	1	1	1	1		0	35	28	1	1	1	1	2	1	2	1	1	2	1	1	1	2
1293	Agree	female	18~25	Unmarried	Junior college or undergraduate	Non-Medical student	Normal	Less than 50000 CY	0	46.25	37	1	1	1	2	2	3	2	2	2	1	2	1	2	2	2	3	3	3	1	1		0	32.5	26	1	1	1	1	1	1	1	1	1	1	1	1	4	1
1294	Agree	female	18~25	Unmarried	Junior college or undergraduate	Teacher	Normal	Less than 50000 CY	2	63.75	51	1	3	1	1	4	4	1	1	1	2	4	4	1	4	2	4	4	4	1	4		0	41.25	33	1	1	1	1	4	1	1	2	4	1	1	1	4	1
1295	Agree	female	18~25	Unmarried	Junior college or undergraduate	Non-Medical student	Normal	Less than 50000 CY	1	58.75	47	2	3	2	2	3	2	2	1	1	2	3	3	3	2	2	3	3	3	3	2		1	55	44	2	2	2	2	3	2	2	2	3	2	2	2	3	2
1296	Agree	male	41~50	Married	Junior college or undergraduate	Doctor	Good	100000-200000 CY	0	46.25	37	2	2	2	3	2	2	1	1	1	2	2	2	2	1	2	2	2	2	2	2		0	42.5	34	2	2	2	1	2	1	2	2	3	2	1	1	1	1
1297	Agree	female	18~25	Unmarried	Junior college or undergraduate	Non-Medical student	Good	50000-100000 CY	0	35	28	2	2	1	1	1	2	1	1	1	1	1	2	1	1	1	2	2	3	1	1		0	33.75	27	1	1	1	1	3	1	1	1	2	1	1	1	1	1
1298	Agree	female	26~30	Unmarried	Junior college or undergraduate	Nurse	Good	50000-100000 CY	1	51.25	41	2	4	1	1	1	4	2	2	1	2	2	2	2	2	2	2	3	3	1	2		0	38.75	31	1	1	2	1	3	1	2	1	2	1	1	1	1	1
1299	Agree	female	18~25	Unmarried	Junior college or undergraduate	Teacher	Very good	Less than 50000 CY	0	41.25	33	1	2	1	1	2	2	2	1	1	1	2	2	1	2	2	2	3	2	1	2		0	35	28	1	1	1	1	2	1	1	1	2	1	1	1	2	1
1300	Agree	female	18~25	Unmarried	Junior college or undergraduate	Non-Medical student	Very good	Less than 50000 CY	0	25	20	1	1	1	1	1	1	1	1	1	1	1	1	1	1	1	1	1	1	1	1		0	35	28	1	1	1	1	3	1	3	1	1	1	1	1	1	1
1301	Agree	female	18~25	Unmarried	Junior college or undergraduate	Non-Medical student	Normal	Less than 50000 CY	1	55	44	2	4	1	1	3	4	1	2	2	2	1	3	2	1	1	3	4	3	1	3		0	32.5	26	2	1	2	1	1	1	1	2	3	2	1	1	1	1
1302	Agree	female	18~25	Unmarried	Junior college or undergraduate	Non-Medical student	Good	Less than 50000 CY	0	25	20	1	1	1	1	1	1	1	1	1	1	1	1	1	1	1	1	1	1	1	1		0	28.75	23	1	1	1	1	1	1	1	1	1	1	1	1	1	1
1303	Agree	male	18~25	Unmarried	Junior college or undergraduate	Police	Good	Less than 50000 CY	0	37.5	30	1	2	1	1	2	1	1	1	1	1	1	4	1	1	1	3	2	2	1	2		0	35	28	1	1	1	1	3	1	1	1	2	1	1	1	2	1
1304	Agree	female	18~25	Unmarried	Junior college or undergraduate	Non-Medical student	Very good	Less than 50000 CY	0	27.5	22	1	3	1	1	1	1	1	1	1	1	1	1	1	1	1	1	1	1	1	1		0	30	24	1	1	1	1	1	1	1	1	1	1	1	1	1	1
1305	Agree	female	18~25	Unmarried	Junior college or undergraduate	Non-Medical student	Good	Less than 50000 CY	0	28.75	23	1	2	1	1	1	2	1	2	1	1	1	1	1	1	1	1	1	1	1	1		0	28.75	23	1	1	1	1	1	1	1	1	1	1	1	1	1	1
1306	Disgree	female	18~25	Unmarried	Junior college or undergraduate	Non-Medical student	Normal	Less than 50000 CY	2	61.25	49	1	4	1	2	4	3	2	1	1	3	3	4	2	3	2	3	3	3	1	3		0	47.5	38	2	2	2	1	3	1	2	2	3	2	2	2	4	1
1307	Agree	male	18~25	Unmarried	Junior college or undergraduate	Businessman	Very good	Less than 50000 CY	0	25	20	1	1	1	1	1	1	1	1	1	1	1	1	1	1	1	1	1	1	1	1		0	28.75	23	1	1	1	1	1	1	1	1	1	1	1	1	1	1
1308	Agree	female	18~25	Unmarried	Junior college or undergraduate	Non-Medical student	Good	Less than 50000 CY	0	43.75	35	1	2	1	1	2	2	2	1	1	2	2	2	1	2	2	4	3	2	1	1		0	30	24	2	1	1	1	1	1	1	1	2	1	1	1	1	1
1309	Agree	male	26~30	Unmarried	Junior college or undergraduate	Doctor	Very good	Less than 50000 CY	0	35	28	2	1	1	2	1	1	1	1	1	1	1	1	1	1	2	2	2	2	2	2		0	48.75	39	2	2	2	2	2	2	2	2	2	2	2	2	1	2
1310	Agree	female	18~25	Unmarried	Junior college or undergraduate	Non-Medical student	Good	Less than 50000 CY	0	28.75	23	1	2	1	1	1	2	1	1	1	1	1	1	1	1	1	1	2	1	1	1		0	28.75	23	1	1	1	1	1	1	1	1	1	1	1	1	1	1
1311	Agree	female	18~25	Unmarried	Junior college or undergraduate	Non-Medical student	Very good	Less than 50000 CY	0	48.75	39	1	3	1	1	1	3	1	1	1	1	3	3	2	3	1	4	4	3	1	1		0	38.75	31	1	1	1	1	1	1	3	2	3	1	1	1	4	1
1312	Agree	female	18~25	Unmarried	Junior college or undergraduate	Non-Medical student	Good	Less than 50000 CY	0	45	36	1	2	2	3	4	3	2	1	2	2	1	1	2	1	1	2	3	1	1	1		0	40	32	1	1	1	2	2	2	2	2	2	2	1	1	1	2
1313	Agree	female	18~25	Unmarried	Junior college or undergraduate	Non-Medical student	Very good	50000-100000 CY	0	32.5	26	1	4	1	1	1	1	1	1	1	1	1	1	1	1	1	4	1	1	1	1		0	25	20	1	1	1	1	1	1	1	1	1	1	1	1	1	1
1314	Agree	male	51~60	Married	Junior college or undergraduate	Doctor	Good	More than 300000 CY	0	40	32	2	2	1	1	2	3	1	1	1	1	2	2	1	1	2	2	2	2	1	2		0	36.25	29	2	1	2	1	2	1	1	1	2	1	1	1	1	1
1315	Agree	female	18~25	Unmarried	Junior college or undergraduate	Non-Medical student	Good	Less than 50000 CY	0	40	32	2	2	1	3	1	1	1	2	1	2	1	2	1	1	2	2	1	3	1	2		0	32.5	26	1	1	1	1	1	1	1	1	1	1	1	1	1	1
1316	Agree	female	31~40	Married	Master or above	Doctor	Good	100000-200000 CY	0	25	20	1	1	1	1	1	1	1	1	1	1	1	1	1	1	1	1	1	1	1	1		0	28.75	23	1	1	1	1	1	1	1	1	1	1	1	1	1	1
1317	Agree	female	18~25	Unmarried	Junior college or undergraduate	Non-Medical student	Good	Less than 50000 CY	1	58.75	47	2	4	2	2	3	4	1	2	2	2	3	1	1	3	1	4	3	3	1	3		0	43.75	35	1	1	1	1	3	1	3	1	3	1	3	2	4	1
1318	Agree	female	41~50	Married	Junior college or undergraduate	Nurse	Good	100000-200000 CY	2	68.75	55	4	4	2	2	3	3	2	2	2	2	3	3	2	3	4	3	1	4	2	4		1	58.75	47	4	2	2	2	3	2	2	2	3	2	2	2	3	2
1319	Agree	male	61~	Married	Junior college or undergraduate	Retired re-Employee	Very good	Less than 50000 CY	1	56.25	45	3	1	3	1	1	2	2	3	3	3	3	2	2	2	2	2	2	4	3	1		1	55	44	3	2	3	2	3	1	1	2	4	2	2	2	3	1
1320	Agree	female	41~50	Married	Master or above	Teacher	Good	100000-200000 CY	1	52.5	42	2	2	2	3	2	3	1	1	1	2	2	3	2	3	2	3	2	3	1	2		0	43.75	35	1	1	2	2	3	1	3	2	3	1	1	1	1	1
1321	Agree	female	18~25	Unmarried	Junior college or undergraduate	Police	Good	Less than 50000 CY	0	43.75	35	2	1	1	2	2	3	1	1	2	2	1	2	2	1	2	2	2	2	2	2		0	42.5	34	2	2	2	1	2	1	2	2	2	2	1	1	1	1
1322	Agree	female	31~40	Married	Junior college or undergraduate	Doctor	Good	100000-200000 CY	0	40	32	2	2	2	2	1	2	1	1	1	1	1	1	1	2	2	2	3	2	1	2		0	40	32	2	1	1	1	1	1	2	2	2	1	1	1	2	1
1323	Agree	female	18~25	Unmarried	Junior college or undergraduate	Non-Medical student	Good	Less than 50000 CY	0	35	28	1	3	1	1	2	2	1	1	1	1	1	3	1	1	1	3	1	1	1	1		0	32.5	26	1	1	1	1	2	1	2	1	1	1	2	1	1	1
1324	Agree	female	26~30	Unmarried	Master or above	Doctor	Good	50000-100000 CY	2	68.75	55	2	3	2	2	3	4	2	2	3	2	3	3	3	2	4	3	3	3	2	4		2	66.25	53	4	3	3	3	3	3	2	2	3	2	3	2	3	2
1325	Agree	male	26~30	Married	Master or above	Medical student	Very good	100000-200000 CY	2	68.75	55	2	4	2	2	4	3	2	2	3	2	3	3	3	3	4	3	3	3	1	3		2	60	48	3	2	3	2	3	1	2	2	3	3	2	2	3	2
1326	Agree	male	41~50	Married	Master or above	Doctor	Very good	100000-200000 CY	2	67.5	54	2	4	3	3	3	3	3	3	2	2	3	3	2	3	2	2	3	3	2	3		1	52.5	42	2	2	2	2	4	2	2	3	2	3	1	3	2	2
1327	Agree	female	51~60	Married	Junior college or undergraduate	Doctor	Good	50000-100000 CY	0	47.5	38	1	2	1	2	3	4	1	2	2	2	2	1	2	1	2	3	2	2	1	2		0	46.25	37	2	2	2	1	2	1	1	2	2	1	2	1	4	2
1328	Agree	male	18~25	Unmarried	Junior college or undergraduate	Non-Medical student	Good	Less than 50000 CY	0	25	20	1	1	1	1	1	1	1	1	1	1	1	1	1	1	1	1	1	1	1	1		0	28.75	23	1	1	1	1	1	1	1	1	1	1	1	1	1	1
1329	Agree	female	18~25	Unmarried	Junior college or undergraduate	Businessman	Very good	Less than 50000 CY	0	33.75	27	1	1	1	1	1	3	1	1	1	1	1	1	1	1	2	3	2	2	1	1		0	28.75	23	1	1	1	1	1	1	1	1	1	1	1	1	1	1
1330	Agree	male	18~25	Unmarried	Junior college or undergraduate	Non-Medical student	Good	50000-100000 CY	2	62.5	50	2	4	2	3	4	3	1	2	1	2	4	3	2	2	3	4	3	3	1	1		0	42.5	34	1	1	1	3	4	1	1	1	4	1	1	1	1	1
1331	Agree	male	18~25	Unmarried	Junior college or undergraduate	Businessman	Very good	Less than 50000 CY	0	25	20	1	1	1	1	1	1	1	1	1	1	1	1	1	1	1	1	1	1	1	1		0	28.75	23	1	1	1	1	1	1	1	1	1	1	1	1	1	1
1332	Agree	female	41~50	Married	Junior college or undergraduate	Nurse	Normal	50000-100000 CY	1	58.75	47	2	3	3	2	2	3	1	2	1	2	3	3	2	3	2	3	3	3	1	3		0	35	28	1	1	1	1	1	1	1	2	2	1	1	1	1	1
1333	Agree	female	18~25	Unmarried	Junior college or undergraduate	Non-Medical student	Very good	Less than 50000 CY	0	25	20	1	1	1	1	1	1	1	1	1	1	1	1	1	1	1	1	1	1	1	1		0	28.75	23	1	1	1	1	1	1	1	1	1	1	1	1	1	1
1334	Agree	male	31~40	Married	Master or above	Medical student	Good	100000-200000 CY	2	62.5	50	3	3	2	2	3	3	2	2	2	2	3	3	2	2	2	3	3	3	2	3		1	56.25	45	2	2	2	2	3	2	2	2	3	2	2	2	2	4
1335	Agree	male	18~25	Unmarried	Junior college or undergraduate	Medical student	Very good	Less than 50000 CY	0	45	36	1	3	1	1	3	3	1	1	1	1	2	3	1	2	2	2	2	2	1	3		1	50	40	2	3	2	2	2	1	1	2	3	1	2	3	3	1
1336	Agree	female	18~25	Unmarried	Junior college or undergraduate	Non-Medical student	Good	Less than 50000 CY	0	35	28	1	4	1	1	1	1	1	1	1	1	1	4	1	1	1	2	2	1	1	1		0	31.25	25	1	1	1	1	1	1	1	1	1	1	1	1	1	1
1337	Agree	male	18~25	Unmarried	Junior college or undergraduate	Non-Medical student	Good	Less than 50000 CY	0	27.5	22	1	1	1	1	3	1	1	1	1	1	1	1	1	1	1	1	1	1	1	1		0	28.75	23	1	1	1	1	1	1	1	1	1	1	1	1	1	1
1338	Agree	male	18~25	Unmarried	Junior college or undergraduate	Non-Medical student	Good	Less than 50000 CY	0	47.5	38	2	3	1	1	1	3	1	1	1	2	2	2	2	3	2	3	3	2	1	2		0	32.5	26	2	1	2	1	2	1	1	1	2	1	1	1	1	1
1339	Agree	female	18~25	Unmarried	Junior college or undergraduate	Non-Medical student	Good	Less than 50000 CY	0	25	20	1	1	1	1	1	1	1	1	1	1	1	1	1	1	1	1	1	1	1	1		0	28.75	23	1	1	1	1	1	1	1	1	1	1	1	1	1	1
1340	Agree	male	18~25	Unmarried	Master or above	Medical student	Good	Less than 50000 CY	3	72.5	58	2	4	4	2	3	3	2	2	3	2	3	4	3	3	4	3	3	3	2	3		2	63.75	51	3	2	3	2	3	3	2	2	3	3	2	2	3	2
1341	Agree	male	18~25	Unmarried	Junior college or undergraduate	Non-Medical student	Good	Less than 50000 CY	0	26.25	21	1	1	1	1	1	2	1	1	1	1	1	1	1	1	1	1	1	1	1	1		0	30	24	1	1	1	1	1	1	1	1	2	1	1	1	1	1
1342	Agree	male	18~25	Unmarried	Junior college or undergraduate	Non-Medical student	Very good	Less than 50000 CY	0	25	20	1	1	1	1	1	1	1	1	1	1	1	1	1	1	1	1	1	1	1	1		0	28.75	23	1	1	1	1	1	1	1	1	1	1	1	1	1	1
1343	Agree	male	41~50	Married	Master or above	Doctor	Good	More than 300000 CY	0	33.75	27	1	3	1	1	1	1	1	4	1	1	1	1	1	1	2	2	1	1	1	1		0	43.75	35	1	1	1	1	1	1	4	2	3	1	3	1	1	2
1344	Agree	male	18~25	Unmarried	Junior college or undergraduate	Non-Medical student	Good	Less than 50000 CY	0	47.5	38	2	3	1	1	1	2	1	2	2	3	2	2	2	2	1	3	3	2	1	2		0	35	28	1	1	2	1	1	1	1	3	2	1	1	1	1	1
1345	Agree	female	18~25	Unmarried	Junior college or undergraduate	Non-Medical student	Good	Less than 50000 CY	1	56.25	45	1	4	1	2	3	4	1	2	2	2	3	3	1	3	1	3	3	3	1	2		0	47.5	38	1	1	1	2	3	1	2	2	3	1	2	2	2	2
1346	Disgree	male	41~50	Married	Junior high school or lower	Medical student	Very good	Less than 50000 CY	3	71.25	57	2	4	2	3	4	4	1	3	2	2	3	3	3	3	4	3	3	4	1	3		2	62.5	50	3	2	3	2	3	1	3	3	3	2	2	2	3	2
1347	Agree	male	51~60	Married	Master or above	Doctor	Normal	200000-300000 CY	2	60	48	3	2	1	1	4	4	1	1	1	1	4	4	1	4	1	2	4	4	1	4		1	50	40	1	1	1	1	4	3	1	3	2	3	3	3	4	1
1348	Agree	female	18~25	Unmarried	Junior college or undergraduate	Non-Medical student	Very good	Less than 50000 CY	0	40	32	1	3	1	1	1	4	1	1	1	1	1	3	1	1	1	3	3	2	1	1		0	31.25	25	1	1	1	1	2	1	1	1	1	1	1	1	1	1
1349	Agree	male	18~25	Unmarried	Junior college or undergraduate	Police	Very good	Less than 50000 CY	0	25	20	1	1	1	1	1	1	1	1	1	1	1	1	1	1	1	1	1	1	1	1		0	28.75	23	1	1	1	1	1	1	1	1	1	1	1	1	1	1
1350	Agree	male	18~25	Unmarried	Junior college or undergraduate	Non-Medical student	Very good	Less than 50000 CY	0	27.5	22	1	1	1	2	1	1	1	2	1	1	1	1	1	1	1	1	1	1	1	1		0	25	20	1	1	1	1	1	1	1	1	1	1	1	1	1	1
1351	Agree	male	18~25	Unmarried	Junior college or undergraduate	Non-Medical student	Good	Less than 50000 CY	0	30	24	1	1	1	2	1	1	2	1	1	1	1	2	2	1	1	1	1	1	1	1		0	32.5	26	1	1	1	1	1	1	1	1	1	1	1	1	1	1
1352	Disgree	male	~18	Married	Junior high school or lower	Farmer	Very good	More than 300000 CY	1	50	40	1	4	1	1	1	1	1	1	1	1	1	4	1	4	1	4	4	4	1	3		0	28.75	23	1	1	1	1	1	1	1	1	1	1	1	1	1	1
1353	Agree	male	18~25	Unmarried	Junior college or undergraduate	Police	Normal	Less than 50000 CY	0	27.5	22	1	3	1	1	1	1	1	1	1	1	1	1	1	1	1	1	1	1	1	1		0	30	24	1	1	1	1	1	1	2	1	1	1	1	1	1	1
1354	Agree	female	31~40	Married	Junior college or undergraduate	Employee	Good	100000-200000 CY	0	33.75	27	1	4	1	1	1	1	1	1	1	1	1	1	1	1	2	2	2	2	1	1		0	32.5	26	2	1	2	2	1	1	1	1	1	1	1	1	1	1
1355	Agree	male	41~50	Married	Junior college or undergraduate	Doctor	Poor	Less than 50000 CY	3	96.25	77	4	3	3	4	3	4	4	4	4	4	4	4	4	4	4	4	4	4	4	4		3	96.25	77	4	4	4	4	4	4	4	4	4	4	4	4	4	4
1356	Agree	female	18~25	Unmarried	Junior college or undergraduate	Non-Medical student	Good	Less than 50000 CY	0	43.75	35	1	2	1	1	4	3	1	2	1	1	1	4	1	2	1	3	3	1	1	1		0	27.5	22	1	1	1	1	1	1	1	1	2	1	1	1	1	1
1357	Disgree	female	18~25	Unmarried	Junior college or undergraduate	Businessman	Very good	Less than 50000 CY	0	28.75	23	1	1	1	1	1	1	1	1	1	1	1	1	1	1	1	1	4	1	1	1		0	28.75	23	1	1	1	1	1	1	1	1	1	1	1	1	1	1
1358	Agree	male	41~50	Married	Master or above	Doctor	Very good	50000-100000 CY	3	70	56	2	4	2	2	3	3	2	2	3	2	3	3	2	4	4	4	3	3	2	3		2	63.75	51	2	2	3	2	3	2	3	3	3	2	2	3	3	2
1359	Agree	female	18~25	Unmarried	Junior college or undergraduate	Businessman	Very good	Less than 50000 CY	0	25	20	1	1	1	1	1	1	1	1	1	1	1	1	1	1	1	1	1	1	1	1		0	28.75	23	1	1	1	1	1	1	1	1	1	1	1	1	1	1
1360	Agree	male	18~25	Unmarried	Junior college or undergraduate	Non-Medical student	Good	Less than 50000 CY	0	43.75	35	2	3	1	2	2	1	1	1	2	2	1	2	3	2	1	2	2	2	1	2		0	36.25	29	1	1	2	1	2	1	1	1	2	2	1	1	1	1
1361	Agree	female	18~25	Unmarried	Junior college or undergraduate	Non-Medical student	Good	Less than 50000 CY	0	48.75	39	2	3	2	2	4	3	1	1	1	1	1	1	2	1	2	4	3	3	1	1		0	33.75	27	3	1	2	1	1	1	1	1	1	1	1	1	1	1
1362	Agree	female	18~25	Unmarried	Junior college or undergraduate	Medical student	Good	Less than 50000 CY	2	65	52	2	4	2	1	4	4	1	1	2	3	4	3	2	3	4	3	3	3	1	2		1	55	44	2	2	2	2	2	1	2	2	4	2	2	2	2	2
1363	Agree	male	18~25	Unmarried	Junior college or undergraduate	Non-Medical student	Normal	Less than 50000 CY	0	42.5	34	2	4	1	1	1	1	2	1	1	2	1	1	1	1	2	3	3	3	1	2		0	28.75	23	1	1	1	1	1	1	1	1	1	1	1	1	1	1
1364	Agree	female	26~30	Married	Junior college or undergraduate	Nurse	Very good	100000-200000 CY	1	57.5	46	3	1	1	3	1	3	1	2	1	2	4	4	2	3	3	3	2	3	1	3		0	47.5	38	1	1	2	1	2	1	2	3	4	1	1	2	3	1
1365	Agree	female	18~25	Unmarried	Junior college or undergraduate	Non-Medical student	Good	Less than 50000 CY	0	48.75	39	2	3	1	2	3	2	2	4	1	2	2	2	1	2	1	3	2	2	1	1		0	31.25	25	1	2	1	1	1	1	1	1	1	1	1	1	1	1
1366	Agree	female	18~25	Unmarried	Junior college or undergraduate	Non-Medical student	Very good	Less than 50000 CY	0	28.75	23	1	3	1	1	1	1	1	1	1	1	1	1	1	1	1	2	1	1	1	1		0	28.75	23	1	1	1	1	1	1	1	1	1	1	1	1	1	1
1367	Agree	male	18~25	Unmarried	Junior college or undergraduate	Employee	Very good	50000-100000 CY	0	42.5	34	1	2	2	1	2	2	2	2	1	1	2	2	1	1	2	2	2	2	2	2		0	43.75	35	3	3	2	2	2	2	2	2	2	1	1	1	1	2
1368	Agree	female	18~25	Unmarried	Junior college or undergraduate	Businessman	Very good	Less than 50000 CY	0	37.5	30	1	3	1	1	1	2	1	1	1	1	2	1	1	1	2	3	2	2	1	2		0	37.5	30	1	1	1	1	3	1	1	1	2	1	2	2	4	1
1369	Agree	female	51~60	Married	Junior college or undergraduate	Teacher	Normal	100000-200000 CY	1	55	44	2	3	1	2	4	4	1	1	1	1	4	3	2	1	1	4	2	3	1	3		0	43.75	35	2	2	2	1	3	1	4	1	3	1	1	1	4	1
1370	Agree	male	31~40	Married	Master or above	Police	Good	100000-200000 CY	0	32.5	26	1	2	1	2	1	2	1	1	1	1	1	2	1	2	1	2	1	1	1	1		0	37.5	30	1	1	1	1	1	1	2	2	3	1	1	1	1	1
1371	Agree	female	18~25	Unmarried	Junior college or undergraduate	Non-Medical student	Very good	Less than 50000 CY	0	42.5	34	1	2	1	1	1	3	1	2	1	1	1	3	1	3	2	2	3	3	1	1		0	31.25	25	2	1	1	1	1	1	2	2	2	1	1	1	1	1
1372	Agree	female	18~25	Unmarried	Junior college or undergraduate	Businessman	Good	Less than 50000 CY	0	41.25	33	2	2	2	2	2	1	2	1	1	2	1	2	1	1	1	3	2	2	1	2		0	33.75	27	1	1	1	1	2	1	2	1	2	1	1	1	1	1
1373	Agree	female	18~25	Unmarried	Junior college or undergraduate	Non-Medical student	Normal	50000-100000 CY	0	33.75	27	1	1	1	1	1	4	4	1	1	1	1	1	1	2	1	1	1	1	1	1		0	43.75	35	1	4	1	1	1	3	1	3	4	1	2	2	1	1
1374	Agree	female	18~25	Unmarried	Junior college or undergraduate	Non-Medical student	Good	Less than 50000 CY	1	52.5	42	1	2	1	4	1	3	2	1	2	2	3	3	2	3	3	2	3	1	1	2		1	56.25	45	1	3	3	3	1	2	3	2	2	2	2	1	2	3
1375	Agree	male	18~25	Unmarried	Junior college or undergraduate	Non-Medical student	Normal	Less than 50000 CY	0	25	20	1	1	1	1	1	1	1	1	1	1	1	1	1	1	1	1	1	1	1	1		0	28.75	23	1	1	1	1	1	1	1	1	1	1	1	1	1	1
1376	Agree	female	26~30	Unmarried	Junior college or undergraduate	Nurse	Normal	Less than 50000 CY	0	43.75	35	2	3	1	1	3	3	1	1	1	1	1	1	1	3	1	1	3	2	1	4		0	32.5	26	1	1	1	1	1	1	3	2	1	1	1	1	1	1
1377	Agree	female	18~25	Unmarried	Junior college or undergraduate	Non-Medical student	Very good	Less than 50000 CY	0	25	20	1	1	1	1	1	1	1	1	1	1	1	1	1	1	1	1	1	1	1	1		0	28.75	23	1	1	1	1	1	1	1	1	1	1	1	1	1	1
1378	Agree	male	18~25	Unmarried	Junior college or undergraduate	Non-Medical student	Good	Less than 50000 CY	1	51.25	41	1	3	2	2	3	2	1	1	1	2	1	3	2	2	2	3	3	3	1	3		0	40	32	1	1	1	1	4	1	1	1	4	1	1	1	4	1
1379	Agree	female	18~25	Unmarried	Junior college or undergraduate	Non-Medical student	Good	Less than 50000 CY	0	36.25	29	1	3	1	1	2	1	1	2	1	1	2	2	1	1	1	2	2	2	1	1		0	36.25	29	1	1	1	1	1	1	1	1	1	1	1	3	2	1
1380	Agree	male	18~25	Unmarried	Junior college or undergraduate	Non-Medical student	Good	Less than 50000 CY	0	45	36	1	4	2	2	4	1	1	1	1	1	2	3	2	1	1	3	1	3	1	1		0	35	28	1	1	1	1	1	1	1	1	4	1	1	1	1	1
1381	Agree	female	18~25	Unmarried	Junior college or undergraduate	Non-Medical student	Very good	Less than 50000 CY	0	36.25	29	1	2	1	1	1	4	2	2	1	2	1	2	1	1	2	1	1	1	1	1		0	28.75	23	1	1	2	1	1	1	1	1	1	1	1	1	1	1
1382	Agree	female	41~50	Married	Master or above	Doctor	Good	100000-200000 CY	0	40	32	1	2	1	2	3	4	1	1	1	1	1	2	1	1	1	3	2	2	1	1		0	35	28	1	1	1	1	2	1	1	2	3	1	1	1	1	1
1383	Agree	male	18~25	Unmarried	Junior college or undergraduate	Non-Medical student	Good	Less than 50000 CY	0	41.25	33	1	4	1	2	2	4	1	1	1	1	2	3	1	2	1	1	2	1	1	1		0	37.5	30	1	1	1	1	3	1	1	1	4	1	1	1	1	1
1384	Agree	male	18~25	Unmarried	Junior college or undergraduate	Non-Medical student	Good	Less than 50000 CY	0	40	32	1	1	1	1	1	1	1	2	1	2	1	1	2	2	3	3	3	2	2	1		0	36.25	29	1	2	2	1	1	1	1	1	3	1	1	1	1	1
1385	Agree	male	18~25	Unmarried	Junior college or undergraduate	Non-Medical student	Good	Less than 50000 CY	1	53.75	43	1	3	1	2	2	3	1	1	2	2	3	3	2	3	1	3	3	3	1	3		0	37.5	30	1	1	1	1	1	1	1	1	2	2	1	2	3	1
1386	Agree	female	18~25	Unmarried	Junior college or undergraduate	Non-Medical student	Good	Less than 50000 CY	1	55	44	2	4	2	4	2	3	1	1	1	2	3	2	2	2	2	3	3	3	1	1		0	40	32	3	1	1	1	1	1	2	1	2	1	1	1	1	1
1387	Agree	male	18~25	Unmarried	Junior college or undergraduate	Medical student	Good	Less than 50000 CY	1	57.5	46	1	3	1	1	2	3	1	1	1	1	4	4	1	4	1	4	4	4	1	4		0	41.25	33	1	1	1	1	4	1	1	1	4	1	1	1	4	1
1388	Agree	male	18~25	Unmarried	Junior college or undergraduate	Non-Medical student	Very good	Less than 50000 CY	0	36.25	29	1	2	1	1	2	2	1	1	2	1	2	1	1	1	2	3	1	2	1	1		0	35	28	2	1	2	1	1	1	1	1	2	2	2	1	2	1
1389	Agree	female	18~25	Unmarried	Junior college or undergraduate	Non-Medical student	Good	Less than 50000 CY	2	63.75	51	1	4	2	4	4	4	1	1	1	2	4	3	4	1	4	4	1	4	1	1		0	42.5	34	4	2	2	1	2	1	1	2	4	1	1	1	1	1
1390	Agree	female	18~25	Unmarried	Junior college or undergraduate	Non-Medical student	Very good	Less than 50000 CY	0	38.75	31	1	2	2	2	1	2	2	1	2	1	1	1	1	1	3	3	1	2	1	1		0	33.75	27	1	1	1	2	1	1	1	1	1	2	1	1	1	1
1391	Agree	female	18~25	Unmarried	Junior college or undergraduate	Non-Medical student	Good	Less than 50000 CY	0	26.25	21	1	2	1	1	1	1	1	1	1	1	1	1	1	1	1	1	1	1	1	1		0	28.75	23	1	1	1	1	1	1	1	1	1	1	1	1	1	1
1392	Agree	male	18~25	Unmarried	Junior college or undergraduate	Non-Medical student	Very good	Less than 50000 CY	0	26.25	21	1	2	1	1	1	1	1	1	1	1	1	1	1	1	1	1	1	1	1	1		0	28.75	23	1	1	1	1	1	1	1	1	1	1	1	1	1	1
1393	Agree	female	18~25	Unmarried	Junior college or undergraduate	Non-Medical student	Very good	Less than 50000 CY	0	28.75	23	1	4	1	1	1	1	1	1	1	1	1	1	1	1	1	1	1	1	1	1		0	28.75	23	1	1	1	1	1	1	1	1	1	1	1	1	1	1
1394	Disgree	male	26~30	Married	Master or above	Medical technician	Poorest	Less than 50000 CY	2	66.25	53	4	4	1	3	4	4	1	2	4	1	4	2	3	2	3	3	1	2	1	4		1	57.5	46	3	1	4	2	1	2	4	4	4	4	2	2	1	1
1395	Agree	male	18~25	Unmarried	Junior college or undergraduate	Non-Medical student	Very good	Less than 50000 CY	0	25	20	1	1	1	1	1	1	1	1	1	1	1	1	1	1	1	1	1	1	1	1		0	28.75	23	1	1	1	1	1	1	1	1	1	1	1	1	1	1
1396	Agree	male	18~25	Unmarried	Junior college or undergraduate	Non-Medical student	Good	Less than 50000 CY	0	37.5	30	1	2	2	1	1	4	1	1	1	1	2	3	1	1	1	2	2	1	1	1		0	33.75	27	1	1	1	1	3	1	1	1	1	1	1	1	1	1
1397	Agree	male	18~25	Unmarried	Junior college or undergraduate	Non-Medical student	Good	Less than 50000 CY	0	32.5	26	2	3	1	2	1	1	1	1	1	1	1	1	1	1	1	1	1	3	1	1		0	31.25	25	1	1	1	1	1	1	1	1	1	1	1	1	1	1
1398	Agree	male	18~25	Unmarried	Master or above	Non-Medical student	Normal	Less than 50000 CY	0	38.75	31	2	1	2	4	1	1	1	1	1	4	1	1	1	1	1	1	1	1	1	4		0	41.25	33	1	1	1	1	1	1	2	4	3	1	1	2	1	1
1399	Agree	female	18~25	Unmarried	Junior college or undergraduate	Non-Medical student	Good	Less than 50000 CY	3	77.5	62	3	4	2	3	4	4	1	2	2	3	2	4	4	4	4	4	3	4	1	4		2	60	48	4	4	4	4	4	2	1	4	4	2	1	1	1	1
1400	Agree	female	18~25	Unmarried	Junior college or undergraduate	Non-Medical student	Good	Less than 50000 CY	0	30	24	1	4	1	1	1	1	1	1	1	1	1	1	1	1	2	1	1	1	1	1		0	28.75	23	1	1	1	1	1	1	1	1	1	1	1	1	1	1
1401	Disgree	female	26~30	Married	Master or above	Doctor	Good	100000-200000 CY	0	43.75	35	2	3	2	1	1	3	2	1	1	2	1	2	2	1	3	1	1	2	1	3		0	37.5	30	2	1	1	2	1	1	2	2	1	2	1	1	4	1
1402	Agree	female	18~25	Unmarried	Junior college or undergraduate	Businessman	Very good	Less than 50000 CY	0	25	20	1	1	1	1	1	1	1	1	1	1	1	1	1	1	1	1	1	1	1	1		0	28.75	23	1	1	1	1	1	1	1	1	1	1	1	1	1	1
1403	Agree	female	26~30	Unmarried	Junior college or undergraduate	Doctor	Normal	50000-100000 CY	1	55	44	2	2	2	2	1	3	1	1	2	2	3	3	2	3	2	3	3	3	1	3		1	50	40	2	2	2	2	3	2	3	2	3	2	1	1	1	1
1404	Agree	female	18~25	Unmarried	Junior college or undergraduate	Non-Medical student	Good	100000-200000 CY	1	50	40	2	3	1	2	2	1	1	1	2	1	2	3	2	3	2	3	3	3	1	2		0	41.25	33	2	1	2	1	3	1	1	1	3	2	1	1	3	1
1405	Agree	male	18~25	Unmarried	Junior college or undergraduate	Non-Medical student	Normal	Less than 50000 CY	2	62.5	50	1	4	1	1	4	4	1	1	1	1	4	4	1	4	1	4	4	4	1	4		0	40	32	1	1	1	1	4	1	1	1	4	1	1	1	4	1
1406	Agree	female	18~25	Unmarried	Junior college or undergraduate	Businessman	Good	Less than 50000 CY	1	52.5	42	2	4	1	3	1	4	1	2	1	3	2	4	4	1	2	2	1	2	1	1		0	47.5	38	2	2	2	2	2	1	1	2	1	1	2	1	1	1
1407	Agree	female	18~25	Unmarried	Junior college or undergraduate	Non-Medical student	Very good	Less than 50000 CY	0	33.75	27	1	2	1	1	1	1	1	1	1	1	2	2	2	2	3	1	1	1	1	1		0	28.75	23	1	1	1	1	1	1	1	1	1	1	1	1	1	1
1408	Agree	female	26~30	Unmarried	Master or above	Doctor	Good	100000-200000 CY	1	50	40	2	3	1	1	3	2	2	1	1	3	3	2	1	2	3	3	2	3	1	1		0	41.25	33	1	2	2	1	2	1	3	3	2	1	1	1	1	1
1409	Agree	female	18~25	Unmarried	Junior college or undergraduate	Businessman	Very good	Less than 50000 CY	0	41.25	33	1	3	2	1	2	3	1	1	1	1	1	2	1	2	1	3	2	2	1	2		0	28.75	23	1	1	1	1	1	1	1	1	1	1	1	1	1	1
1410	Agree	male	31~40	Unmarried	Master or above	Medical technician	Normal	50000-100000 CY	2	62.5	50	4	1	2	2	3	2	1	1	2	4	3	4	2	3	2	4	3	3	1	3		1	53.75	43	2	2	2	1	3	1	3	2	4	2	2	2	3	1
1411	Agree	female	18~25	Unmarried	Junior college or undergraduate	Non-Medical student	Very good	Less than 50000 CY	0	25	20	1	1	1	1	1	1	1	1	1	1	1	1	1	1	1	1	1	1	1	1		0	28.75	23	1	1	1	1	1	1	1	1	1	1	1	1	1	1
1412	Agree	female	26~30	Unmarried	Master or above	Medical technician	Good	50000-100000 CY	0	45	36	1	2	1	1	1	1	1	1	1	1	2	3	2	3	2	3	3	2	2	3		1	57.5	46	2	2	2	3	3	3	2	2	2	2	1	3	2	3
1413	Agree	female	41~50	Married	Junior college or undergraduate	Doctor	Normal	100000-200000 CY	1	53.75	43	2	3	2	3	3	4	1	2	1	3	2	2	2	2	2	2	2	2	1	2		0	46.25	37	1	2	2	1	2	1	3	3	2	1	2	2	2	1
1414	Agree	female	18~25	Unmarried	Junior college or undergraduate	Non-Medical student	Good	Less than 50000 CY	0	45	36	2	3	2	4	4	1	2	3	1	2	1	1	1	1	1	2	1	2	1	1		0	38.75	31	1	2	2	1	2	1	1	2	2	1	1	1	1	1
1415	Disgree	female	26~30	Unmarried	Master or above	Medical technician	Normal	100000-200000 CY	0	47.5	38	3	4	3	1	1	3	1	1	1	2	2	4	1	2	2	2	1	2	1	1		0	45	36	3	2	2	2	2	1	1	3	2	1	2	2	2	1
1416	Disgree	female	26~30	Unmarried	Master or above	Doctor	Good	100000-200000 CY	1	55	44	1	3	2	2	2	3	2	2	2	3	2	3	2	2	2	3	2	3	1	2		0	45	36	2	1	2	2	1	1	3	2	2	2	2	2	1	1
1417	Agree	female	26~30	Married	Junior college or undergraduate	Doctor	Good	50000-100000 CY	3	72.5	58	4	4	4	1	1	4	1	1	3	4	4	4	4	4	4	4	1	4	1	1		2	62.5	50	4	4	4	4	1	1	4	4	4	4	4	1	1	1
1418	Agree	male	18~25	Unmarried	Junior college or undergraduate	Non-Medical student	Good	Less than 50000 CY	0	41.25	33	2	3	1	2	1	1	1	1	1	2	2	2	1	2	2	2	2	2	1	2		0	33.75	27	1	1	2	1	1	1	1	2	2	1	1	1	1	1
1419	Agree	male	18~25	Unmarried	Junior college or undergraduate	Non-Medical student	Good	Less than 50000 CY	0	33.75	27	1	2	1	1	2	3	2	1	2	1	1	1	1	1	2	1	1	1	1	1		0	28.75	23	1	1	1	1	1	1	1	1	1	1	1	1	1	1
1420	Agree	female	26~30	Unmarried	Master or above	Medical technician	Good	50000-100000 CY	0	45	36	2	3	2	1	2	4	1	2	2	1	1	2	2	2	2	2	1	1	1	2		0	38.75	31	2	1	1	1	1	1	2	2	3	2	2	1	2	1
1421	Agree	female	18~25	Unmarried	Junior college or undergraduate	Non-Medical student	Very good	Less than 50000 CY	0	27.5	22	1	2	1	1	1	1	1	2	1	1	1	1	1	1	1	1	1	1	1	1		0	28.75	23	1	1	1	1	1	1	1	1	1	1	1	1	1	1
1422	Agree	female	18~25	Unmarried	Junior college or undergraduate	Non-Medical student	Very good	Less than 50000 CY	0	35	28	1	4	1	1	1	3	1	1	1	1	1	1	1	1	1	2	1	1	1	3		0	35	28	1	1	1	1	1	1	1	1	1	1	2	1	4	1
1423	Agree	male	18~25	Unmarried	Junior college or undergraduate	Police	Very good	Less than 50000 CY	0	46.25	37	1	3	1	1	2	4	2	1	1	1	2	2	1	1	1	4	4	2	1	2		0	30	24	1	1	1	1	1	1	1	1	2	1	1	1	2	1
1424	Agree	male	31~40	Married	Senior high school	Businessman	Good	100000-200000 CY	1	51.25	41	2	1	2	3	2	2	1	1	1	1	3	2	2	3	3	3	2	4	1	2		0	40	32	2	2	2	2	1	1	2	2	1	2	1	1	1	1
1425	Agree	female	18~25	Unmarried	Junior college or undergraduate	Non-Medical student	Very good	Less than 50000 CY	0	41.25	33	1	2	1	1	2	3	2	1	1	1	1	3	1	1	1	3	3	1	1	3		0	31.25	25	1	1	1	1	1	1	1	1	3	1	1	1	1	1
1426	Agree	female	18~25	Unmarried	Junior college or undergraduate	Non-Medical student	Good	Less than 50000 CY	0	37.5	30	1	3	1	1	2	2	1	1	1	1	1	2	1	1	1	3	3	2	1	1		0	32.5	26	1	1	1	1	2	1	1	1	1	1	1	1	1	1
1427	Agree	male	26~30	Married	Junior college or undergraduate	Employee	Good	50000-100000 CY	0	40	32	1	3	1	2	2	3	1	1	1	1	1	1	2	1	1	3	3	2	1	1		0	30	24	1	1	1	1	1	1	1	1	2	1	1	1	1	1
1428	Agree	female	18~25	Unmarried	Junior college or undergraduate	Non-Medical student	Good	Less than 50000 CY	0	43.75	35	2	1	1	1	2	1	1	1	1	2	2	1	2	2	1	4	3	3	1	3		0	37.5	30	1	1	2	1	2	1	2	2	3	1	2	1	2	1
1429	Agree	male	18~25	Unmarried	Junior college or undergraduate	Non-Medical student	Good	Less than 50000 CY	0	46.25	37	2	3	1	2	1	4	1	1	1	2	2	3	2	1	1	3	2	3	1	1		0	41.25	33	2	1	1	1	2	1	3	3	2	1	1	1	1	1
1430	Agree	female	18~25	Unmarried	Junior college or undergraduate	Non-Medical student	Good	Less than 50000 CY	0	31.25	25	1	2	1	2	2	3	1	1	1	1	1	1	1	1	1	1	1	1	1	1		0	31.25	25	1	1	1	1	1	1	1	1	1	1	1	1	1	1
1431	Agree	female	18~25	Unmarried	Junior college or undergraduate	Non-Medical student	Good	Less than 50000 CY	0	41.25	33	1	3	1	1	2	3	1	1	1	1	2	2	1	2	1	3	2	2	1	2		0	33.75	27	1	1	1	1	2	1	1	1	3	1	1	1	1	1
1432	Agree	male	18~25	Unmarried	Junior college or undergraduate	Non-Medical student	Good	Less than 50000 CY	1	53.75	43	2	3	1	3	3	2	1	1	1	2	3	2	2	3	2	3	3	3	1	2		0	45	36	2	2	2	1	3	1	2	2	3	1	1	2	1	1
1433	Agree	female	26~30	Married	Junior college or undergraduate	Nurse	Good	Less than 50000 CY	1	53.75	43	2	3	2	2	1	4	1	1	1	3	2	4	1	1	1	4	2	4	1	3		0	43.75	35	1	2	1	2	3	1	2	3	2	2	1	2	1	2
1434	Agree	male	18~25	Unmarried	Junior college or undergraduate	Non-Medical student	Good	Less than 50000 CY	0	42.5	34	2	4	1	2	1	2	2	1	1	2	2	2	2	1	2	2	1	1	2	1		0	40	32	1	2	2	1	2	1	1	1	2	1	1	1	4	1
1435	Agree	male	18~25	Unmarried	Junior college or undergraduate	Non-Medical student	Very good	Less than 50000 CY	0	26.25	21	1	2	1	1	1	1	1	1	1	1	1	1	1	1	1	1	1	1	1	1		0	28.75	23	1	1	1	1	1	1	1	1	1	1	1	1	1	1
1436	Agree	female	18~25	Unmarried	Junior college or undergraduate	Medical student	Good	Less than 50000 CY	0	32.5	26	1	3	1	1	1	1	1	1	1	1	2	2	1	2	1	1	1	1	1	2		0	28.75	23	1	1	1	1	1	1	1	1	1	1	1	1	1	1
1437	Agree	male	18~25	Married	Junior college or undergraduate	Police	Very good	Less than 50000 CY	0	33.75	27	1	1	1	1	1	1	1	1	1	1	1	2	3	1	1	3	3	1	1	1		0	30	24	2	1	1	1	1	1	1	1	1	1	1	1	1	1
1438	Agree	female	~18	Unmarried	Junior college or undergraduate	Non-Medical student	Good	Less than 50000 CY	0	35	28	1	3	1	1	1	4	1	1	1	1	1	1	1	1	1	2	2	2	1	1		0	28.75	23	1	1	1	1	1	1	1	1	1	1	1	1	1	1
1439	Agree	female	18~25	Unmarried	Junior college or undergraduate	Non-Medical student	Good	Less than 50000 CY	0	25	20	1	1	1	1	1	1	1	1	1	1	1	1	1	1	1	1	1	1	1	1		0	28.75	23	1	1	1	1	1	1	1	1	1	1	1	1	1	1
1440	Agree	female	31~40	Married	Junior college or undergraduate	Employee	Very good	50000-100000 CY	0	32.5	26	1	1	1	1	2	2	1	1	1	1	2	3	1	1	1	2	1	1	1	1		0	31.25	25	1	1	1	1	1	1	1	1	2	1	1	1	1	1
1441	Agree	male	18~25	Unmarried	Junior college or undergraduate	Businessman	Very good	Less than 50000 CY	0	31.25	25	1	2	1	1	2	1	1	1	1	1	3	1	1	1	2	1	1	1	1	1		0	30	24	1	1	2	1	1	1	1	1	1	1	1	1	1	1
1442	Agree	female	26~30	Married	Master or above	Medical technician	Normal	50000-100000 CY	0	42.5	34	1	2	2	1	1	2	1	2	1	1	3	2	2	1	2	3	2	2	1	2		0	42.5	34	3	1	2	2	2	1	1	2	3	1	2	1	1	1
1443	Agree	male	18~25	Unmarried	Junior college or undergraduate	Non-Medical student	Very good	Less than 50000 CY	0	37.5	30	1	3	1	1	2	3	1	1	1	1	1	2	1	1	2	2	2	2	1	1		0	31.25	25	1	1	1	1	1	1	1	1	1	1	1	1	1	1
1444	Agree	female	~18	Unmarried	Junior college or undergraduate	Non-Medical student	Good	Less than 50000 CY	0	37.5	30	1	2	1	2	1	3	1	1	1	1	1	1	1	3	1	2	3	2	1	1		0	28.75	23	1	1	1	1	1	1	1	1	1	1	1	1	1	1
1445	Agree	male	18~25	Unmarried	Junior college or undergraduate	Police	Good	Less than 50000 CY	0	42.5	34	2	2	1	2	2	3	1	1	2	2	2	1	2	2	2	2	2	1	1	1		0	37.5	30	2	1	1	1	2	1	1	2	2	2	1	1	4	1
1446	Agree	female	18~25	Unmarried	Junior college or undergraduate	Non-Medical student	Very good	50000-100000 CY	0	35	28	1	2	1	1	1	4	1	2	1	1	2	2	1	1	1	2	1	1	1	1		0	33.75	27	1	1	1	1	1	1	1	1	1	1	1	1	4	1
1447	Agree	male	18~25	Unmarried	Junior college or undergraduate	Non-Medical student	Good	Less than 50000 CY	0	33.75	27	1	3	1	1	1	1	1	1	1	2	1	1	2	1	2	1	1	3	1	1		0	28.75	23	1	1	1	1	1	1	1	1	1	1	1	1	1	1
1448	Agree	male	18~25	Unmarried	Junior college or undergraduate	Teacher	Very good	Less than 50000 CY	0	25	20	1	1	1	1	1	1	1	1	1	1	1	1	1	1	1	1	1	1	1	1		0	30	24	1	1	1	1	1	1	1	1	1	1	1	1	1	1
1449	Agree	female	18~25	Unmarried	Junior college or undergraduate	Non-Medical student	Good	Less than 50000 CY	1	51.25	41	2	3	2	2	2	4	1	1	2	2	2	3	2	2	2	2	2	2	1	2		0	46.25	37	1	2	2	2	2	2	1	2	2	2	2	1	2	1
1450	Agree	female	18~25	Unmarried	Junior college or undergraduate	Non-Medical student	Very good	Less than 50000 CY	0	30	24	1	1	1	2	1	3	1	1	2	1	1	1	1	1	1	1	1	1	1	1		0	28.75	23	1	1	1	1	1	1	1	1	1	1	1	1	1	1
1451	Agree	female	18~25	Unmarried	Junior college or undergraduate	Non-Medical student	Good	Less than 50000 CY	0	37.5	30	1	4	2	2	1	2	1	1	1	1	1	1	1	1	1	2	2	2	1	2		0	30	24	1	1	1	1	2	1	1	1	1	1	1	1	1	1
1452	Agree	female	18~25	Unmarried	Junior college or undergraduate	Non-Medical student	Very good	Less than 50000 CY	0	43.75	35	1	1	1	2	1	3	1	2	1	2	2	2	2	1	2	3	3	2	1	2		0	42.5	34	2	2	2	1	2	1	2	2	3	1	1	1	2	1
1453	Agree	female	18~25	Unmarried	Junior college or undergraduate	Non-Medical student	Good	Less than 50000 CY	0	37.5	30	1	3	1	1	2	1	1	1	1	1	1	3	1	2	1	3	1	1	1	3		0	32.5	26	1	1	1	1	1	1	1	1	1	1	2	1	1	1
1454	Agree	female	26~30	Unmarried	Junior college or undergraduate	Employee	Poor	50000-100000 CY	3	77.5	62	4	4	3	3	4	4	2	3	1	3	3	4	2	4	3	3	3	4	1	4		1	52.5	42	2	1	3	2	3	1	2	3	3	2	2	2	2	2
1455	Agree	female	18~25	Unmarried	Junior college or undergraduate	Non-Medical student	Good	Less than 50000 CY	0	27.5	22	1	2	1	2	1	1	1	1	1	1	1	1	1	1	1	1	1	1	1	1		0	33.75	27	1	1	1	1	1	1	1	1	1	1	1	1	1	1
1456	Agree	female	18~25	Unmarried	Junior college or undergraduate	Non-Medical student	Very good	Less than 50000 CY	0	25	20	1	1	1	1	1	1	1	1	1	1	1	1	1	1	1	1	1	1	1	1		0	28.75	23	1	1	1	1	1	1	1	1	1	1	1	1	1	1
1457	Agree	female	18~25	Unmarried	Junior college or undergraduate	Non-Medical student	Good	Less than 50000 CY	0	47.5	38	2	3	1	1	2	3	1	1	1	2	3	3	2	3	1	2	2	2	1	2		0	41.25	33	2	2	2	2	3	1	1	1	3	1	1	1	2	1
1458	Agree	male	18~25	Unmarried	Junior college or undergraduate	Non-Medical student	Very good	More than 300000 CY	0	25	20	1	1	1	1	1	1	1	1	1	1	1	1	1	1	1	1	1	1	1	1		0	28.75	23	1	1	1	1	1	1	1	1	1	1	1	1	1	1
1459	Agree	male	18~25	Unmarried	Junior college or undergraduate	Non-Medical student	Very good	Less than 50000 CY	0	36.25	29	1	2	1	1	2	3	1	1	1	2	1	1	1	1	1	2	3	2	1	1		0	30	24	1	2	1	1	1	1	1	1	1	1	1	1	1	1
1460	Agree	male	18~25	Unmarried	Junior college or undergraduate	Non-Medical student	Good	Less than 50000 CY	0	33.75	27	1	2	1	1	1	1	1	1	1	1	1	1	1	2	2	2	2	2	1	2		0	36.25	29	2	2	2	2	2	2	1	1	1	1	1	1	1	1
1461	Agree	male	18~25	Unmarried	Junior college or undergraduate	Non-Medical student	Very good	Less than 50000 CY	0	36.25	29	1	1	1	2	4	1	2	2	1	2	2	1	1	1	2	1	1	1	1	1		0	40	32	1	1	1	1	1	1	3	2	1	1	2	2	1	2
1462	Agree	female	18~25	Unmarried	Junior college or undergraduate	Non-Medical student	Very good	Less than 50000 CY	0	35	28	1	3	1	1	3	3	1	1	1	1	1	1	1	1	1	3	1	1	1	1		0	28.75	23	1	1	1	1	1	1	1	1	1	1	1	1	1	1
1463	Agree	female	18~25	Unmarried	Junior college or undergraduate	Non-Medical student	Very good	Less than 50000 CY	0	25	20	1	1	1	1	1	1	1	1	1	1	1	1	1	1	1	1	1	1	1	1		0	28.75	23	1	1	1	1	1	1	1	1	1	1	1	1	1	1
1464	Agree	female	18~25	Unmarried	Junior college or undergraduate	Non-Medical student	Good	Less than 50000 CY	0	28.75	23	1	2	1	1	1	2	1	1	1	1	1	1	1	1	1	2	1	1	1	1		0	28.75	23	1	1	1	1	1	1	1	1	1	1	1	1	1	1
1465	Disgree	female	26~30	Married	Junior high school or lower	Non-Medical student	Normal	Less than 50000 CY	1	56.25	45	1	2	4	3	1	3	3	2	3	3	1	1	2	3	2	2	2	2	2	3		1	57.5	46	2	2	3	2	2	3	1	2	1	1	3	1	2	3
1466	Agree	female	18~25	Unmarried	Junior college or undergraduate	Non-Medical student	Very good	Less than 50000 CY	0	25	20	1	1	1	1	1	1	1	1	1	1	1	1	1	1	1	1	1	1	1	1		0	30	24	1	1	1	1	1	1	1	1	1	1	1	1	1	1
1467	Agree	female	18~25	Unmarried	Junior college or undergraduate	Non-Medical student	Good	Less than 50000 CY	0	38.75	31	1	3	1	1	2	3	1	1	1	1	2	1	1	2	1	3	2	2	1	1		0	28.75	23	1	1	1	1	1	1	1	1	1	1	1	1	1	1
1468	Agree	male	18~25	Unmarried	Junior college or undergraduate	Non-Medical student	Very good	Less than 50000 CY	0	25	20	1	1	1	1	1	1	1	1	1	1	1	1	1	1	1	1	1	1	1	1		0	28.75	23	1	1	1	1	1	1	1	1	1	1	1	1	1	1
1469	Agree	female	18~25	Unmarried	Junior college or undergraduate	Non-Medical student	Good	Less than 50000 CY	0	42.5	34	2	3	1	3	1	2	2	2	1	2	1	2	2	1	2	3	1	1	1	1		0	35	28	1	1	1	1	1	1	2	2	2	1	1	1	1	1
1470	Agree	male	18~25	Unmarried	Junior college or undergraduate	Non-Medical student	Good	Less than 50000 CY	1	50	40	3	3	1	3	2	3	3	1	1	3	2	3	1	2	1	1	2	3	1	1		0	36.25	29	1	2	1	2	1	1	1	3	1	1	1	1	1	1
1471	Agree	female	18~25	Unmarried	Junior college or undergraduate	Non-Medical student	Very good	Less than 50000 CY	0	25	20	1	1	1	1	1	1	1	1	1	1	1	1	1	1	1	1	1	1	1	1		0	28.75	23	1	1	1	1	1	1	1	1	1	1	1	1	1	1
1472	Agree	male	18~25	Unmarried	Junior college or undergraduate	Businessman	Very good	Less than 50000 CY	0	46.25	37	1	3	1	1	2	3	2	1	1	1	1	2	2	3	1	3	3	2	1	3		0	38.75	31	1	1	1	1	4	1	1	1	3	2	1	1	4	1
1473	Agree	female	31~40	Married	Junior college or undergraduate	Nurse	Good	100000-200000 CY	0	37.5	30	2	1	1	2	1	1	1	1	1	2	2	3	2	1	1	3	2	1	1	1		0	37.5	30	1	1	1	1	2	1	2	2	2	2	1	1	1	1
1474	Agree	male	31~40	Married	Junior college or undergraduate	Doctor	Good	100000-200000 CY	2	68.75	55	3	3	3	2	3	3	2	2	3	3	3	3	3	3	3	3	3	3	1	3		2	61.25	49	3	3	3	2	3	3	2	3	3	3	2	1	2	1
1475	Agree	female	18~25	Unmarried	Junior college or undergraduate	Non-Medical student	Good	Less than 50000 CY	0	43.75	35	1	3	1	1	2	3	2	1	1	2	3	2	1	2	1	3	2	2	1	1		0	28.75	23	1	1	1	1	1	1	1	1	1	1	1	1	1	1
1476	Agree	male	18~25	Unmarried	Junior college or undergraduate	Non-Medical student	Very good	Less than 50000 CY	0	33.75	27	1	2	1	1	2	1	2	1	1	1	1	3	1	1	1	3	1	1	1	1		0	30	24	1	1	1	1	1	1	1	1	2	1	1	1	1	1
1477	Agree	female	18~25	Unmarried	Junior college or undergraduate	Non-Medical student	Good	Less than 50000 CY	1	52.5	42	2	4	1	1	3	4	2	1	1	3	1	2	1	2	2	2	3	3	1	3		0	38.75	31	1	1	2	1	2	1	1	4	2	1	2	1	1	1
1478	Agree	female	18~25	Unmarried	Junior college or undergraduate	Non-Medical student	Very good	Less than 50000 CY	0	38.75	31	1	3	1	1	1	4	1	1	1	1	1	3	1	1	1	3	3	1	1	1		0	27.5	22	1	1	1	1	1	1	1	1	1	1	1	1	1	1
1479	Agree	male	18~25	Unmarried	Junior college or undergraduate	Police	Good	More than 300000 CY	0	26.25	21	1	2	1	1	1	1	1	1	1	1	1	1	1	1	1	1	1	1	1	1		0	28.75	23	1	1	1	1	1	1	1	1	1	1	1	1	1	1
1480	Agree	female	18~25	Unmarried	Junior college or undergraduate	Non-Medical student	Good	Less than 50000 CY	1	50	40	2	2	2	3	2	3	1	3	2	2	1	2	2	2	2	2	2	2	1	2		1	51.25	41	2	2	2	2	2	2	2	2	2	2	2	2	2	2
1481	Agree	female	18~25	Unmarried	Junior college or undergraduate	Teacher	Good	50000-100000 CY	0	43.75	35	1	1	1	2	1	3	1	2	2	1	2	3	2	1	2	3	2	2	1	2		0	33.75	27	2	2	2	1	1	1	1	1	2	1	1	1	1	1
1482	Agree	female	~18	Unmarried	Junior college or undergraduate	Businessman	Very good	Less than 50000 CY	0	28.75	23	1	1	1	1	1	1	1	2	1	2	2	1	1	1	1	1	1	1	1	1		0	31.25	25	1	1	1	1	1	1	1	1	1	1	1	1	2	1
1483	Agree	female	18~25	Unmarried	Junior college or undergraduate	Non-Medical student	Very good	Less than 50000 CY	0	30	24	1	1	1	1	1	1	2	2	1	2	1	1	1	1	2	1	1	1	1	1		0	28.75	23	1	1	1	1	1	1	1	1	1	1	1	1	1	1
1484	Agree	male	18~25	Unmarried	Junior college or undergraduate	Non-Medical student	Very good	Less than 50000 CY	0	35	28	1	1	1	1	4	1	1	1	1	1	1	1	1	1	4	3	1	1	1	1		0	32.5	26	1	1	1	1	1	1	1	1	4	1	1	1	1	1
1485	Agree	male	18~25	Married	Junior college or undergraduate	Non-Medical student	Good	Less than 50000 CY	0	42.5	34	1	3	1	2	4	4	1	2	1	1	2	1	2	1	1	2	2	1	1	1		0	48.75	39	2	1	1	2	2	2	2	2	2	2	1	2	4	1
1486	Agree	male	18~25	Unmarried	Junior college or undergraduate	Non-Medical student	Good	Less than 50000 CY	0	47.5	38	1	3	1	3	2	2	1	1	1	2	3	3	1	3	2	4	1	2	1	1		0	40	32	2	1	2	1	1	1	1	2	4	1	1	1	4	1
1487	Agree	female	18~25	Unmarried	Junior college or undergraduate	Businessman	Very good	Less than 50000 CY	1	53.75	43	2	4	2	2	3	4	2	2	1	2	1	4	1	1	3	2	2	3	1	1		0	38.75	31	3	1	2	2	3	1	1	2	1	1	1	1	1	1
1488	Agree	female	18~25	Unmarried	Junior college or undergraduate	Non-Medical student	Very good	Less than 50000 CY	2	61.25	49	2	3	2	3	4	4	2	2	1	2	2	2	2	2	2	3	3	3	2	3		0	46.25	37	2	2	2	2	3	1	2	2	3	1	1	2	1	1
1489	Agree	male	18~25	Unmarried	Junior college or undergraduate	Non-Medical student	Good	Less than 50000 CY	0	26.25	21	1	1	1	1	1	2	1	1	1	1	1	1	1	1	1	1	1	1	1	1		0	28.75	23	1	1	1	1	1	1	1	1	1	1	1	1	1	1
1490	Agree	female	18~25	Unmarried	Junior college or undergraduate	Non-Medical student	Very good	200000-300000 CY	0	37.5	30	1	1	1	2	1	2	1	1	1	1	1	2	2	1	2	3	3	2	1	1		0	37.5	30	1	1	2	1	1	1	1	1	3	1	1	1	1	1
1491	Agree	female	18~25	Unmarried	Junior college or undergraduate	Non-Medical student	Normal	Less than 50000 CY	1	50	40	1	4	1	3	1	4	1	4	2	1	1	1	1	3	1	2	3	3	2	1		0	38.75	31	1	2	1	1	1	1	1	1	1	1	1	1	1	1
1492	Agree	female	18~25	Unmarried	Junior college or undergraduate	Non-Medical student	Very good	Less than 50000 CY	0	36.25	29	1	3	1	2	2	3	1	1	1	1	1	1	1	1	1	2	2	2	1	1		0	31.25	25	1	1	1	1	1	1	1	1	1	1	1	1	1	1
1493	Agree	female	18~25	Unmarried	Junior college or undergraduate	Teacher	Good	Less than 50000 CY	1	55	44	1	3	2	2	2	3	1	1	2	2	3	3	2	3	2	3	3	3	1	2		0	41.25	33	1	1	1	1	3	1	2	2	2	2	2	1	1	1
1494	Agree	female	18~25	Unmarried	Junior college or undergraduate	Non-Medical student	Very good	Less than 50000 CY	0	35	28	1	3	1	2	2	1	1	1	1	2	1	1	1	1	1	3	1	2	1	1		0	31.25	25	1	1	1	1	1	1	1	1	1	1	1	1	1	1
1495	Agree	female	26~30	Married	Junior college or undergraduate	Employee	Good	Less than 50000 CY	1	55	44	1	4	1	1	3	4	1	1	1	1	4	4	2	3	1	3	2	3	1	3		0	40	32	2	1	2	1	3	1	2	2	2	1	1	1	2	1
1496	Agree	male	18~25	Unmarried	Junior college or undergraduate	Non-Medical student	Very good	Less than 50000 CY	0	30	24	1	2	1	1	1	2	1	1	1	1	1	2	1	1	1	2	1	1	1	1		0	28.75	23	1	1	1	1	1	1	1	1	1	1	1	1	1	1
1497	Agree	male	18~25	Unmarried	Junior college or undergraduate	Non-Medical student	Good	Less than 50000 CY	0	33.75	27	2	2	1	1	1	2	1	1	1	1	1	2	1	1	1	2	2	2	1	1		0	30	24	1	1	1	1	1	1	1	1	1	1	1	1	1	1
1498	Agree	female	18~25	Unmarried	Junior college or undergraduate	Non-Medical student	Very good	Less than 50000 CY	0	30	24	1	1	1	1	1	3	1	1	1	2	1	1	1	1	2	1	1	1	1	1		0	36.25	29	1	1	1	1	3	2	3	1	1	1	1	2	1	1
1499	Agree	female	18~25	Unmarried	Junior college or undergraduate	Non-Medical student	Good	Less than 50000 CY	0	45	36	1	1	1	1	2	2	1	1	2	1	1	2	2	3	2	3	3	3	1	3		0	42.5	34	2	2	2	1	2	1	3	1	2	1	1	1	4	1
1500	Agree	female	18~25	Unmarried	Junior college or undergraduate	Non-Medical student	Good	Less than 50000 CY	0	38.75	31	1	3	1	1	1	3	1	1	1	1	1	3	1	1	2	3	3	1	1	1		0	30	24	1	1	1	1	1	1	1	1	2	1	1	1	1	1
1501	Agree	female	18~25	Unmarried	Junior college or undergraduate	Non-Medical student	Good	Less than 50000 CY	0	25	20	1	1	1	1	1	1	1	1	1	1	1	1	1	1	1	1	1	1	1	1		0	28.75	23	1	1	1	1	1	1	1	1	1	1	1	1	1	1
1502	Agree	male	18~25	Unmarried	Junior college or undergraduate	Non-Medical student	Good	Less than 50000 CY	0	32.5	26	1	3	1	1	3	2	2	1	1	1	1	1	1	1	1	1	1	1	1	1		0	28.75	23	1	1	1	1	1	1	1	1	1	1	1	1	1	1
1503	Agree	male	18~25	Unmarried	Junior college or undergraduate	Non-Medical student	Good	Less than 50000 CY	0	31.25	25	2	4	1	1	2	1	1	1	1	1	1	1	1	1	1	1	1	1	1	1		0	28.75	23	1	1	1	1	1	1	1	1	1	1	1	1	1	1
1504	Agree	female	18~25	Unmarried	Junior college or undergraduate	Non-Medical student	Very good	Less than 50000 CY	0	33.75	27	1	1	2	1	1	1	2	1	1	1	2	2	1	1	2	2	2	1	1	1		0	28.75	23	1	1	1	1	1	1	1	1	1	1	1	1	1	1
1505	Agree	male	18~25	Unmarried	Junior college or undergraduate	Non-Medical student	Very good	Less than 50000 CY	0	37.5	30	1	1	1	1	1	4	1	1	1	1	1	2	1	1	1	4	3	2	1	1		0	27.5	22	1	1	1	1	1	1	1	1	1	1	1	1	1	1
1506	Agree	male	18~25	Unmarried	Junior college or undergraduate	Non-Medical student	Very good	Less than 50000 CY	0	25	20	1	1	1	1	1	1	1	1	1	1	1	1	1	1	1	1	1	1	1	1		0	28.75	23	1	1	1	1	1	1	1	1	1	1	1	1	1	1
1507	Disgree	female	~18	Married	Senior high school	Farmer	Good	50000-100000 CY	1	56.25	45	2	1	1	2	3	4	2	4	2	2	2	3	2	2	2	2	2	2	2	3		1	52.5	42	3	3	3	2	1	1	2	1	2	2	3	2	2	1
1508	Agree	female	18~25	Unmarried	Junior college or undergraduate	Non-Medical student	Very good	Less than 50000 CY	0	46.25	37	2	2	1	1	2	4	1	1	1	2	1	1	2	3	1	4	3	3	1	1		0	35	28	1	1	2	1	2	1	2	2	2	1	1	1	1	1
1509	Agree	female	18~25	Unmarried	Junior college or undergraduate	Non-Medical student	Good	Less than 50000 CY	0	48.75	39	2	3	1	1	2	3	1	2	1	2	2	2	2	2	1	4	3	3	1	1		0	38.75	31	1	1	1	1	4	1	2	2	2	1	2	1	1	1
1510	Agree	female	~18	Unmarried	Junior college or undergraduate	Non-Medical student	Very good	Less than 50000 CY	0	40	32	1	2	1	2	2	2	1	3	1	1	2	2	1	2	1	2	2	2	1	1		0	28.75	23	1	1	1	1	1	1	1	1	1	1	1	1	1	1
1511	Agree	female	~18	Unmarried	Junior college or undergraduate	Non-Medical student	Good	Less than 50000 CY	0	33.75	27	1	1	1	1	1	1	1	1	1	1	1	1	3	2	2	1	2	3	1	1		0	28.75	23	1	1	1	1	1	1	1	1	1	1	1	1	1	1
1512	Agree	female	18~25	Unmarried	Junior college or undergraduate	Non-Medical student	Very good	Less than 50000 CY	0	30	24	1	4	1	1	1	1	1	2	1	1	1	1	1	1	1	1	1	1	1	1		0	31.25	25	1	1	1	1	1	1	1	1	1	1	1	1	1	1
1513	Agree	female	18~25	Unmarried	Junior college or undergraduate	Teacher	Very good	Less than 50000 CY	0	38.75	31	1	2	2	2	2	1	1	2	1	1	1	2	1	2	1	2	2	2	1	2		0	32.5	26	1	1	1	1	2	1	1	1	1	1	1	1	1	1
1514	Agree	female	18~25	Unmarried	Junior college or undergraduate	Non-Medical student	Good	Less than 50000 CY	0	46.25	37	1	4	1	2	2	4	1	2	1	1	1	2	1	3	1	3	3	2	1	1		0	35	28	1	1	1	1	2	1	2	1	3	1	1	1	2	1
1515	Agree	female	18~25	Unmarried	Junior college or undergraduate	Non-Medical student	Very good	Less than 50000 CY	0	40	32	1	3	1	2	2	2	2	2	1	1	1	2	1	2	1	2	2	2	1	1		0	30	24	1	1	1	1	1	1	1	1	1	1	1	1	1	1
1516	Agree	female	18~25	Unmarried	Junior college or undergraduate	Non-Medical student	Very good	Less than 50000 CY	0	36.25	29	1	2	1	1	1	4	1	1	1	1	1	2	1	1	1	2	2	2	1	2		0	31.25	25	1	1	1	1	2	1	1	1	2	1	1	1	1	1
1517	Disgree	female	~18	Unmarried	Senior high school	Farmer	Very good	More than 300000 CY	0	47.5	38	1	1	1	1	1	1	1	1	3	2	3	1	2	2	4	1	2	4	4	2		2	62.5	50	2	4	2	4	3	4	2	4	1	2	3	4	1	1
1518	Agree	female	18~25	Unmarried	Junior college or undergraduate	Teacher	Good	Less than 50000 CY	0	45	36	1	3	1	2	2	2	1	1	1	1	2	3	1	2	2	3	3	2	1	2		0	45	36	2	1	2	1	3	1	2	2	2	1	2	1	1	1
1519	Agree	male	18~25	Unmarried	Junior college or undergraduate	Non-Medical student	Good	Less than 50000 CY	1	55	44	2	3	1	4	3	1	2	1	1	1	2	2	2	3	3	3	3	3	2	2		0	40	32	1	1	2	1	2	1	1	1	3	1	1	1	2	1
1520	Agree	female	26~30	Married	Junior college or undergraduate	Employee	Good	50000-100000 CY	1	58.75	47	3	4	2	2	2	3	2	1	1	1	2	2	3	3	3	3	3	3	2	2		0	42.5	34	2	2	2	1	2	1	1	1	3	1	1	1	3	1
1521	Agree	female	18~25	Unmarried	Junior college or undergraduate	Non-Medical student	Very good	Less than 50000 CY	0	36.25	29	1	1	1	1	3	3	1	1	1	1	1	1	1	1	1	3	3	2	1	1		0	28.75	23	1	1	1	1	1	1	1	1	1	1	1	1	1	1
1522	Agree	female	18~25	Unmarried	Master or above	Non-Medical student	Good	Less than 50000 CY	0	47.5	38	2	1	2	2	2	2	1	1	1	2	2	2	2	2	1	3	3	3	2	2		0	37.5	30	1	1	1	2	2	1	3	1	3	1	1	1	1	1
1523	Agree	male	18~25	Unmarried	Junior college or undergraduate	Non-Medical student	Good	Less than 50000 CY	2	66.25	53	2	3	2	2	3	3	2	2	2	3	3	3	2	3	1	4	4	4	1	4		1	55	44	2	2	2	2	3	2	2	2	3	2	2	2	4	2
1524	Agree	female	18~25	Unmarried	Master or above	Non-Medical student	Good	Less than 50000 CY	1	52.5	42	1	2	2	2	2	3	2	1	2	2	2	3	2	2	1	3	3	3	1	3		0	46.25	37	2	2	2	1	3	1	1	2	3	2	1	1	4	1
1525	Agree	female	18~25	Unmarried	Junior college or undergraduate	Non-Medical student	Good	Less than 50000 CY	0	41.25	33	2	3	1	1	4	4	1	1	1	1	1	1	1	2	1	1	2	3	1	1		0	31.25	25	1	1	1	1	2	1	1	1	1	1	1	1	1	1
1526	Agree	male	18~25	Married	Junior high school or lower	Non-Medical student	Very good	More than 300000 CY	0	32.5	26	1	4	1	4	1	1	1	1	1	1	1	1	1	1	1	1	1	1	1	1		0	28.75	23	1	1	1	1	1	1	1	1	1	1	1	1	1	1
1527	Agree	female	18~25	Unmarried	Junior college or undergraduate	Non-Medical student	Very good	Less than 50000 CY	0	25	20	1	1	1	1	1	1	1	1	1	1	1	1	1	1	1	1	1	1	1	1		0	28.75	23	1	1	1	1	1	1	1	1	1	1	1	1	1	1
1528	Agree	female	18~25	Unmarried	Junior college or undergraduate	Non-Medical student	Very good	Less than 50000 CY	0	47.5	38	1	3	1	2	2	4	1	2	1	1	2	2	1	1	2	3	3	3	1	2		0	33.75	27	1	1	1	1	2	1	1	1	2	1	1	1	1	1
1529	Agree	female	18~25	Unmarried	Junior college or undergraduate	Non-Medical student	Good	Less than 50000 CY	0	27.5	22	1	1	1	2	1	2	1	1	1	1	1	1	1	1	1	1	1	1	1	1		0	31.25	25	1	1	1	1	2	1	1	1	2	1	1	1	1	1
1530	Agree	male	18~25	Unmarried	Junior college or undergraduate	Non-Medical student	Very good	Less than 50000 CY	0	35	28	1	4	1	1	1	1	1	1	1	1	3	3	1	1	1	2	1	1	1	1		0	28.75	23	1	1	1	1	1	1	1	1	1	1	1	1	1	1
1531	Agree	female	18~25	Unmarried	Junior college or undergraduate	Non-Medical student	Good	Less than 50000 CY	0	42.5	34	1	3	1	2	1	4	2	2	1	2	1	2	1	1	1	3	3	1	1	1		0	31.25	25	1	1	1	1	1	1	2	2	1	1	1	1	1	1
1532	Agree	female	18~25	Unmarried	Junior college or undergraduate	Non-Medical student	Very good	Less than 50000 CY	0	47.5	38	2	3	2	2	2	1	1	1	1	1	1	3	1	2	1	4	4	3	1	2		0	40	32	1	2	2	1	3	1	1	2	2	1	2	1	1	1
1533	Agree	female	18~25	Unmarried	Junior college or undergraduate	Non-Medical student	Very good	Less than 50000 CY	0	25	20	1	1	1	1	1	1	1	1	1	1	1	1	1	1	1	1	1	1	1	1		0	28.75	23	1	1	1	1	1	1	1	1	1	1	1	1	1	1
1534	Agree	male	18~25	Unmarried	Junior college or undergraduate	Non-Medical student	Good	Less than 50000 CY	0	26.25	21	1	1	1	1	1	1	1	1	1	1	1	1	1	1	2	1	1	1	1	1		0	28.75	23	1	1	1	1	1	1	1	1	1	1	1	1	1	1
1535	Agree	female	18~25	Unmarried	Junior college or undergraduate	Non-Medical student	Very good	Less than 50000 CY	0	27.5	22	1	1	1	1	2	2	1	1	1	1	1	1	1	1	1	1	1	1	1	1		0	28.75	23	1	1	1	1	1	1	1	1	1	1	1	1	1	1
1536	Agree	female	18~25	Unmarried	Junior college or undergraduate	Non-Medical student	Very good	Less than 50000 CY	0	43.75	35	1	3	2	1	1	3	1	1	1	1	1	3	2	1	2	4	1	3	1	2		0	30	24	1	1	2	1	1	1	1	1	3	1	1	1	1	1
1537	Agree	female	18~25	Unmarried	Junior college or undergraduate	Non-Medical student	Good	Less than 50000 CY	0	40	32	1	2	1	2	2	3	1	1	1	1	1	1	1	1	2	2	3	3	1	2		0	33.75	27	2	2	2	1	2	1	1	1	1	1	1	1	1	1
1538	Agree	male	18~25	Unmarried	Junior college or undergraduate	Police	Very good	Less than 50000 CY	0	37.5	30	1	1	1	2	1	4	1	1	1	1	1	3	1	1	1	2	2	1	2	2		0	33.75	27	1	1	1	1	1	1	1	1	2	1	1	1	1	1
1539	Agree	female	18~25	Unmarried	Junior college or undergraduate	Non-Medical student	Very good	Less than 50000 CY	0	25	20	1	1	1	1	1	1	1	1	1	1	1	1	1	1	1	1	1	1	1	1		0	28.75	23	1	1	1	1	1	1	1	1	1	1	1	1	1	1
1540	Agree	female	18~25	Unmarried	Junior college or undergraduate	Non-Medical student	Good	Less than 50000 CY	0	27.5	22	1	1	1	1	1	2	1	1	1	1	1	1	1	1	2	1	1	1	1	1		0	28.75	23	1	1	1	1	1	1	1	1	1	1	1	1	1	1
1541	Agree	male	18~25	Unmarried	Junior college or undergraduate	Non-Medical student	Very good	Less than 50000 CY	0	25	20	1	1	1	1	1	1	1	1	1	1	1	1	1	1	1	1	1	1	1	1		0	28.75	23	1	1	1	1	1	1	1	1	1	1	1	1	1	1
1542	Agree	female	18~25	Unmarried	Junior college or undergraduate	Non-Medical student	Good	Less than 50000 CY	0	41.25	33	2	1	1	1	1	3	1	1	1	2	2	3	2	2	1	3	2	2	1	1		0	33.75	27	1	2	2	1	2	1	1	2	1	1	1	1	1	1
1543	Agree	male	18~25	Unmarried	Junior college or undergraduate	Non-Medical student	Good	Less than 50000 CY	0	45	36	2	4	1	3	2	2	1	1	1	1	2	2	2	2	1	2	2	2	1	2		0	32.5	26	2	1	1	1	2	1	1	1	2	1	1	1	1	1
1544	Agree	female	18~25	Unmarried	Junior college or undergraduate	Non-Medical student	Good	Less than 50000 CY	0	27.5	22	1	1	1	1	2	2	1	1	1	1	1	1	1	1	1	1	1	1	1	1		0	28.75	23	1	1	1	1	1	1	1	1	1	1	1	1	1	1
1545	Agree	male	51~60	Married	Master or above	Doctor	Good	200000-300000 CY	0	26.25	21	1	2	1	1	1	1	1	1	1	1	1	1	1	1	1	1	1	1	1	1		0	28.75	23	1	1	1	1	1	1	1	1	1	1	1	1	1	1
1546	Agree	female	18~25	Unmarried	Junior college or undergraduate	Non-Medical student	Very good	Less than 50000 CY	0	43.75	35	1	2	1	2	2	2	1	2	2	2	2	2	2	1	2	2	2	2	1	2		0	42.5	34	2	2	2	1	2	1	2	2	2	2	2	1	1	2
1547	Agree	female	18~25	Unmarried	Junior college or undergraduate	Non-Medical student	Very good	Less than 50000 CY	0	46.25	37	2	3	1	1	4	4	1	1	1	1	2	2	1	1	1	4	2	2	1	2		0	36.25	29	2	2	1	1	1	1	1	1	1	2	1	1	1	1
1548	Agree	female	18~25	Unmarried	Junior college or undergraduate	Non-Medical student	Very good	Less than 50000 CY	1	55	44	2	3	2	2	3	3	1	2	2	1	2	3	2	1	2	3	3	3	1	3		0	43.75	35	3	1	2	2	3	1	1	1	3	2	1	1	1	1
1549	Agree	female	18~25	Unmarried	Junior college or undergraduate	Non-Medical student	Good	Less than 50000 CY	0	32.5	26	1	1	1	1	1	1	1	1	1	2	1	2	1	1	2	2	2	2	1	1		0	28.75	23	1	1	1	1	1	1	1	1	1	1	1	1	1	1
1550	Agree	female	18~25	Unmarried	Junior college or undergraduate	Non-Medical student	Very good	Less than 50000 CY	0	25	20	1	1	1	1	1	1	1	1	1	1	1	1	1	1	1	1	1	1	1	1		0	28.75	23	1	1	1	1	1	1	1	1	1	1	1	1	1	1
1551	Agree	female	18~25	Unmarried	Junior college or undergraduate	Non-Medical student	Good	Less than 50000 CY	0	27.5	22	1	2	1	1	1	1	1	1	1	1	1	1	1	1	1	2	1	1	1	1		0	28.75	23	1	1	1	1	1	1	1	1	1	1	1	1	1	1
1552	Agree	female	18~25	Married	Junior college or undergraduate	Non-Medical student	Good	Less than 50000 CY	0	47.5	38	1	1	1	1	3	4	1	1	1	1	1	1	1	3	1	3	4	4	1	4		0	46.25	37	1	1	1	1	3	1	3	1	4	1	1	1	4	1
1553	Agree	female	18~25	Unmarried	Junior college or undergraduate	Non-Medical student	Good	Less than 50000 CY	0	38.75	31	1	2	1	1	2	3	1	1	1	1	2	1	1	2	1	2	2	2	1	3		0	36.25	29	2	2	1	1	2	1	2	1	1	1	1	1	2	1
1554	Agree	male	18~25	Unmarried	Junior college or undergraduate	Non-Medical student	Good	Less than 50000 CY	0	37.5	30	1	3	1	1	3	1	1	1	1	1	1	3	1	1	2	2	2	2	1	1		0	30	24	1	1	1	1	1	1	1	2	1	1	1	1	1	1
1555	Agree	female	18~25	Unmarried	Junior college or undergraduate	Non-Medical student	Good	Less than 50000 CY	0	35	28	1	3	1	1	2	2	1	1	1	1	2	2	2	1	2	1	1	1	1	1		0	32.5	26	2	1	1	1	2	1	1	1	2	1	1	1	1	1
1556	Agree	female	18~25	Unmarried	Junior college or undergraduate	Non-Medical student	Good	Less than 50000 CY	2	65	52	2	4	1	2	3	4	2	3	1	1	3	3	3	3	2	4	2	4	1	4		0	42.5	34	1	1	1	1	4	1	2	2	3	1	1	1	4	1
1557	Agree	female	18~25	Unmarried	Junior college or undergraduate	Non-Medical student	Good	Less than 50000 CY	0	42.5	34	1	2	1	3	2	4	3	2	1	2	1	2	1	1	2	2	1	1	1	1		0	33.75	27	1	1	1	1	1	1	1	1	1	1	1	1	1	1
1558	Agree	female	~18	Unmarried	Junior college or undergraduate	Non-Medical student	Very good	Less than 50000 CY	0	26.25	21	1	1	1	1	1	1	1	2	1	1	1	1	1	1	1	1	1	1	1	1		0	28.75	23	1	1	1	1	1	1	1	1	1	1	1	1	1	1
1559	Agree	male	18~25	Unmarried	Junior college or undergraduate	Businessman	Good	Less than 50000 CY	0	41.25	33	1	1	1	1	1	1	2	1	1	1	2	2	1	2	1	4	4	1	1	4		0	40	32	1	1	1	1	4	1	1	1	4	1	1	1	1	1
1560	Agree	female	18~25	Unmarried	Junior college or undergraduate	Non-Medical student	Good	Less than 50000 CY	0	42.5	34	2	2	2	2	2	1	1	1	2	2	2	2	2	1	1	3	2	2	1	1		0	45	36	1	2	2	1	2	2	2	1	1	2	1	1	4	2
1561	Agree	male	18~25	Unmarried	Junior college or undergraduate	Non-Medical student	Very good	Less than 50000 CY	0	25	20	1	1	1	1	1	1	1	1	1	1	1	1	1	1	1	1	1	1	1	1		0	28.75	23	1	1	1	1	1	1	1	1	1	1	1	1	1	1
1562	Agree	male	18~25	Unmarried	Junior college or undergraduate	Non-Medical student	Very good	Less than 50000 CY	0	25	20	1	1	1	1	1	1	1	1	1	1	1	1	1	1	1	1	1	1	1	1		0	28.75	23	1	1	1	1	1	1	1	1	1	1	1	1	1	1
1563	Agree	female	18~25	Unmarried	Junior college or undergraduate	Teacher	Very good	Less than 50000 CY	0	26.25	21	1	1	2	1	1	1	1	1	1	1	1	1	1	1	1	1	1	1	1	1		0	25	20	1	1	1	1	1	1	1	1	1	1	1	1	1	1
1564	Agree	female	18~25	Unmarried	Junior college or undergraduate	Non-Medical student	Good	Less than 50000 CY	0	31.25	25	1	3	1	1	2	1	2	1	1	1	1	1	1	1	1	2	1	1	1	1		0	33.75	27	1	1	1	1	1	1	1	1	1	1	1	1	1	1
1565	Agree	female	18~25	Unmarried	Junior college or undergraduate	Non-Medical student	Very good	Less than 50000 CY	0	25	20	1	1	1	1	1	1	1	1	1	1	1	1	1	1	1	1	1	1	1	1		0	28.75	23	1	1	1	1	1	1	1	1	1	1	1	1	1	1
1566	Agree	female	18~25	Unmarried	Junior college or undergraduate	Non-Medical student	Very good	Less than 50000 CY	0	37.5	30	1	3	3	2	2	3	1	1	1	1	1	2	2	1	1	1	1	1	1	1		0	28.75	23	1	1	1	1	1	1	1	1	1	1	1	1	1	1
1567	Agree	male	18~25	Unmarried	Junior college or undergraduate	Non-Medical student	Very good	Less than 50000 CY	1	55	44	1	4	1	1	4	4	1	1	1	1	4	4	1	1	1	4	4	1	1	4		0	36.25	29	1	1	1	1	4	1	1	1	1	1	1	1	4	1
1568	Agree	male	18~25	Unmarried	Junior college or undergraduate	Non-Medical student	Very good	Less than 50000 CY	0	37.5	30	1	1	1	2	2	2	1	1	1	1	1	1	1	2	2	2	2	2	2	2		0	35	28	2	2	2	2	2	1	1	1	1	1	1	1	1	1
1569	Agree	female	18~25	Unmarried	Junior college or undergraduate	Non-Medical student	Good	Less than 50000 CY	1	53.75	43	1	1	2	3	3	4	1	1	1	1	3	3	1	3	1	4	3	3	1	3		0	43.75	35	2	2	2	1	3	1	2	2	3	1	1	1	1	1
1570	Agree	female	18~25	Unmarried	Junior college or undergraduate	Non-Medical student	Very good	Less than 50000 CY	0	30	24	1	2	1	2	1	1	2	1	1	1	1	1	1	1	1	2	1	1	1	1		0	28.75	23	1	1	1	1	1	1	1	1	1	1	1	1	1	1
1571	Agree	female	18~25	Unmarried	Junior college or undergraduate	Non-Medical student	Good	Less than 50000 CY	1	50	40	2	2	1	2	3	4	2	1	1	2	1	3	2	2	1	3	3	2	1	2		0	41.25	33	2	2	1	1	3	2	1	1	2	1	1	1	1	1
1572	Agree	male	18~25	Unmarried	Junior college or undergraduate	Police	Good	Less than 50000 CY	0	46.25	37	2	4	2	2	1	1	2	1	1	1	1	1	2	1	1	4	3	3	1	3		0	33.75	27	2	1	1	1	1	1	1	1	1	1	1	1	1	1
1573	Agree	female	18~25	Unmarried	Master or above	Non-Medical student	Good	Less than 50000 CY	1	51.25	41	1	3	1	1	1	4	2	2	2	1	2	3	2	3	2	3	3	2	2	1		0	42.5	34	1	2	1	1	2	1	1	1	2	2	2	3	2	2
1574	Agree	female	18~25	Unmarried	Master or above	Non-Medical student	Good	Less than 50000 CY	0	32.5	26	1	3	1	1	1	1	1	1	1	1	1	1	1	1	1	3	3	1	1	1		0	30	24	1	1	1	1	1	1	1	1	1	1	1	1	1	1
1575	Agree	male	41~50	Married	Junior college or undergraduate	Police	Good	50000-100000 CY	1	56.25	45	2	3	1	3	1	3	1	1	1	2	4	3	2	3	1	3	3	3	2	3		2	67.5	54	2	2	2	2	3	1	4	4	3	2	4	4	3	2
1576	Agree	male	18~25	Unmarried	Junior college or undergraduate	Non-Medical student	Good	Less than 50000 CY	1	51.25	41	2	4	1	2	1	2	1	1	1	1	3	1	1	3	2	4	2	3	2	4		2	61.25	49	1	4	3	2	1	3	2	2	3	3	3	3	3	3
1577	Agree	female	18~25	Unmarried	Junior college or undergraduate	Non-Medical student	Very good	Less than 50000 CY	0	28.75	23	1	1	1	1	1	4	1	1	1	1	1	1	1	1	1	1	1	1	1	1		0	28.75	23	1	1	1	1	1	1	1	1	1	1	1	1	1	1
1578	Agree	female	18~25	Unmarried	Junior college or undergraduate	Police	Very good	Less than 50000 CY	0	27.5	22	1	3	1	1	1	1	1	1	1	1	1	1	1	1	1	1	1	1	1	1		0	28.75	23	1	1	1	1	1	1	1	1	1	1	1	1	1	1
1579	Agree	male	18~25	Unmarried	Junior college or undergraduate	Non-Medical student	Good	Less than 50000 CY	0	27.5	22	1	2	1	1	2	1	1	1	1	1	1	1	1	1	1	1	1	1	1	1		0	28.75	23	1	1	1	1	1	1	1	1	1	1	1	1	1	1
1580	Agree	male	18~25	Unmarried	Master or above	Non-Medical student	Good	Less than 50000 CY	0	35	28	1	4	1	1	1	1	1	1	1	2	1	2	1	1	1	2	2	2	1	1		0	30	24	1	1	1	1	1	1	1	1	1	1	1	1	1	1
1581	Agree	female	18~25	Unmarried	Junior college or undergraduate	Employee	Good	Less than 50000 CY	0	31.25	25	1	4	1	1	1	2	1	1	1	1	1	1	1	1	1	1	2	1	1	1		0	30	24	1	1	1	1	2	1	2	1	1	1	1	1	1	1
1582	Agree	male	41~50	Married	Junior college or undergraduate	Businessman	Good	More than 300000 CY	0	46.25	37	2	3	1	2	1	2	1	1	1	2	2	3	2	2	2	3	2	2	1	2		0	46.25	37	3	2	2	1	2	1	1	2	2	1	2	2	1	2
1583	Agree	male	18~25	Unmarried	Junior college or undergraduate	Non-Medical student	Good	Less than 50000 CY	0	30	24	1	2	1	1	1	1	1	1	1	1	1	2	1	1	1	2	2	1	1	1		0	28.75	23	1	1	1	1	1	1	1	1	1	1	1	1	1	1
1584	Agree	male	31~40	Unmarried	Master or above	Doctor	Good	50000-100000 CY	0	36.25	29	1	1	1	1	4	4	1	1	1	1	1	4	1	1	1	1	1	1	1	1		0	37.5	30	1	1	1	1	4	1	1	1	4	1	1	1	1	1
1585	Agree	female	31~40	Divorced /widowed	Junior college or undergraduate	Businessman	Good	50000-100000 CY	0	38.75	31	1	4	2	1	1	3	1	1	2	1	2	2	2	1	2	1	1	1	1	1		0	41.25	33	1	1	2	2	2	1	2	2	2	2	1	2	1	1
1586	Agree	male	18~25	Unmarried	Junior college or undergraduate	Farmer	Very good	Less than 50000 CY	2	65	52	1	4	1	1	4	4	2	2	1	1	4	4	1	4	1	4	4	4	1	4		0	41.25	33	1	1	1	1	4	1	1	1	4	1	1	1	4	1
1587	Agree	female	31~40	Married	Junior college or undergraduate	Medical technician	Very good	Less than 50000 CY	0	43.75	35	2	2	1	2	2	2	1	2	1	1	2	3	2	2	1	2	1	3	1	2		0	35	28	1	1	1	1	3	1	2	1	2	1	1	2	1	1
1588	Agree	female	51~60	Married	Junior college or undergraduate	Doctor	Good	100000-200000 CY	0	38.75	31	1	3	1	1	1	2	1	1	1	2	2	3	1	1	2	2	2	2	1	1		0	37.5	30	1	1	2	1	1	1	1	2	2	2	2	1	1	1
1589	Agree	male	~18	Unmarried	Junior college or undergraduate	Police	Very good	Less than 50000 CY	0	25	20	1	1	1	1	1	1	1	1	1	1	1	1	1	1	1	1	1	1	1	1		0	28.75	23	1	1	1	1	1	1	1	1	1	1	1	1	1	1
1590	Disgree	male	18~25	Unmarried	Junior college or undergraduate	Non-Medical student	Good	Less than 50000 CY	1	51.25	41	1	3	1	2	3	3	2	1	1	1	1	4	1	2	1	4	3	3	1	3		0	33.75	27	1	1	1	1	2	1	1	1	2	1	1	1	1	1
1591	Agree	male	18~25	Unmarried	Junior college or undergraduate	Non-Medical student	Good	Less than 50000 CY	0	45	36	2	3	1	2	1	4	2	3	1	1	1	1	2	1	1	2	3	3	1	1		0	31.25	25	1	1	1	1	1	1	1	1	1	1	1	1	1	1
1592	Agree	male	18~25	Unmarried	Junior college or undergraduate	Non-Medical student	Very good	Less than 50000 CY	0	36.25	29	1	2	1	2	2	2	1	1	1	1	2	2	2	1	1	2	1	2	1	1		0	28.75	23	1	1	1	1	1	1	1	1	1	1	1	1	1	1
1593	Agree	female	51~60	Married	Senior high school	Retired re-Employee	Normal	Less than 50000 CY	1	57.5	46	2	3	2	2	3	4	1	1	1	2	2	3	2	3	2	3	3	3	1	3		0	43.75	35	1	2	2	1	2	1	3	2	2	1	2	1	1	1
1594	Agree	male	31~40	Married	Master or above	Police	Good	100000-200000 CY	0	36.25	29	1	3	1	2	2	2	1	1	1	1	1	4	1	1	1	2	1	1	1	1		0	30	24	1	1	1	1	1	1	1	1	1	1	1	1	1	1
1595	Agree	female	18~25	Unmarried	Junior college or undergraduate	Non-Medical student	Good	Less than 50000 CY	0	45	36	2	4	1	2	1	3	1	2	1	2	2	1	2	1	2	3	1	1	2	2		0	42.5	34	1	1	1	1	4	1	1	2	3	1	2	2	1	2
1596	Agree	male	18~25	Unmarried	Junior college or undergraduate	Non-Medical student	Very good	Less than 50000 CY	0	37.5	30	1	3	1	2	2	2	1	1	1	1	1	3	1	1	1	2	2	2	1	1		0	32.5	26	1	1	1	1	1	1	1	1	1	1	1	1	1	1
1597	Agree	male	18~25	Unmarried	Junior college or undergraduate	Police	Very good	Less than 50000 CY	0	30	24	1	2	1	2	1	1	1	1	1	1	1	2	1	1	1	2	1	1	1	1		0	32.5	26	1	1	1	1	1	1	2	2	1	1	1	1	1	1
1598	Agree	male	18~25	Unmarried	Junior college or undergraduate	Non-Medical student	Very good	Less than 50000 CY	0	30	24	1	4	1	2	1	1	1	1	1	1	1	1	1	1	1	1	1	1	1	1		0	28.75	23	1	1	1	1	1	1	1	1	1	1	1	1	1	1
1599	Agree	female	31~40	Married	Junior college or undergraduate	Nurse	Very good	50000-100000 CY	0	45	36	1	3	1	2	2	3	1	2	1	1	1	3	2	1	2	3	1	3	1	2		0	30	24	2	2	1	1	2	1	1	1	1	1	1	1	1	1
1600	Agree	female	18~25	Unmarried	Junior college or undergraduate	Non-Medical student	Very good	More than 300000 CY	1	58.75	47	3	4	1	3	1	3	2	2	1	3	3	2	3	1	2	3	3	3	1	3		1	50	40	2	1	3	3	2	1	2	3	3	1	2	2	1	2
1601	Agree	male	18~25	Unmarried	Junior college or undergraduate	Non-Medical student	Very good	Less than 50000 CY	0	25	20	1	1	1	1	1	1	1	1	1	1	1	1	1	1	1	1	1	1	1	1		0	28.75	23	1	1	1	1	1	1	1	1	1	1	1	1	1	1
1602	Agree	female	41~50	Married	Master or above	Teacher	Normal	100000-200000 CY	3	70	56	2	2	2	3	4	4	4	2	3	2	2	3	4	3	3	3	2	4	1	3		1	58.75	47	3	4	4	1	3	1	1	2	4	3	1	1	3	1
1603	Agree	male	18~25	Unmarried	Junior college or undergraduate	Police	Good	Less than 50000 CY	0	42.5	34	1	2	1	2	2	2	2	1	1	1	2	3	2	2	1	2	2	2	1	2		0	35	28	1	1	1	1	2	1	1	1	2	1	1	1	1	1
1604	Agree	female	18~25	Unmarried	Junior college or undergraduate	Police	Good	Less than 50000 CY	0	32.5	26	1	3	1	1	2	2	1	1	1	1	1	1	1	1	1	3	1	1	1	1		0	28.75	23	1	1	1	1	1	1	1	1	1	1	1	1	1	1
1605	Agree	male	61~	Married	Junior college or undergraduate	Retired re-Employee	Normal	50000-100000 CY	0	41.25	33	2	2	1	2	2	3	1	1	1	1	2	1	1	2	2	2	1	2	2	2		0	45	36	1	1	1	1	2	1	2	2	2	1	1	1	4	1
1606	Agree	male	18~25	Unmarried	Junior college or undergraduate	Non-Medical student	Good	Less than 50000 CY	1	53.75	43	1	3	1	1	3	1	1	2	2	2	3	2	2	3	2	3	3	3	2	3		1	55	44	2	2	2	2	3	2	2	2	3	2	2	2	3	2
1607	Agree	male	18~25	Unmarried	Junior college or undergraduate	Police	Very good	Less than 50000 CY	0	30	24	1	2	1	1	1	2	1	1	1	1	1	2	1	1	1	2	1	1	1	1		0	28.75	23	1	1	1	1	1	1	1	1	1	1	1	1	1	1
1608	Agree	male	18~25	Unmarried	Junior college or undergraduate	Non-Medical student	Good	Less than 50000 CY	1	52.5	42	2	3	1	2	2	3	2	2	1	2	3	3	2	2	1	3	3	3	1	1		0	40	32	2	1	2	1	3	1	1	2	2	1	1	1	1	1
1609	Agree	male	18~25	Unmarried	Junior college or undergraduate	Non-Medical student	Very good	Less than 50000 CY	0	33.75	27	1	2	1	2	2	2	2	1	1	1	2	2	1	1	1	1	1	1	1	1		0	32.5	26	1	1	1	1	1	1	1	1	1	1	1	2	2	2
1610	Agree	female	18~25	Unmarried	Junior college or undergraduate	Non-Medical student	Good	Less than 50000 CY	0	35	28	1	3	1	2	2	1	1	1	1	3	2	2	1	1	1	1	1	1	1	1		0	28.75	23	1	1	1	1	1	1	1	1	1	1	1	1	1	1
1611	Agree	male	18~25	Unmarried	Junior college or undergraduate	Police	Very good	Less than 50000 CY	0	46.25	37	1	2	2	2	1	1	2	2	2	2	1	1	1	3	3	3	1	2	3	2		2	60	48	3	2	3	4	2	1	2	1	2	2	2	2	2	4
1612	Agree	female	41~50	Married	Master or above	Teacher	Good	100000-200000 CY	0	38.75	31	2	1	2	2	2	1	2	2	1	2	2	1	2	1	1	1	2	2	1	1		0	42.5	34	2	2	2	1	2	1	2	2	1	1	1	1	4	1
1613	Agree	male	18~25	Unmarried	Junior college or undergraduate	Non-Medical student	Very good	Less than 50000 CY	0	25	20	1	1	1	1	1	1	1	1	1	1	1	1	1	1	1	1	1	1	1	1		0	30	24	1	1	1	1	1	1	1	1	1	1	1	1	1	1
1614	Agree	male	18~25	Unmarried	Junior college or undergraduate	Non-Medical student	Good	Less than 50000 CY	0	26.25	21	1	2	1	1	1	1	1	1	1	1	1	1	1	1	1	1	1	1	1	1		0	28.75	23	1	1	1	1	1	1	1	1	1	1	1	1	1	1
1615	Agree	male	18~25	Unmarried	Junior college or undergraduate	Police	Good	200000-300000 CY	0	41.25	33	2	3	2	2	3	3	1	1	1	2	1	1	3	1	2	1	1	1	1	1		0	42.5	34	2	2	2	2	2	1	2	1	1	1	1	1	1	2
1616	Agree	female	41~50	Married	Junior college or undergraduate	Businessman	Good	100000-200000 CY	0	36.25	29	2	1	1	2	3	2	1	3	1	1	1	1	1	1	2	2	1	1	1	1		0	40	32	1	2	2	1	1	1	1	1	2	1	1	1	4	1
1617	Agree	male	18~25	Unmarried	Junior college or undergraduate	Non-Medical student	Good	Less than 50000 CY	0	47.5	38	1	3	1	1	4	3	1	1	1	2	3	2	1	2	2	3	2	2	1	2		0	32.5	26	2	1	1	1	3	1	1	1	2	1	1	1	1	2
1618	Agree	male	18~25	Unmarried	Senior high school	Non-Medical student	Normal	Less than 50000 CY	0	33.75	27	2	4	1	2	1	1	1	1	1	1	1	1	1	1	1	3	1	1	1	1		0	30	24	1	1	1	1	1	1	1	1	1	1	1	1	1	1
1619	Agree	male	18~25	Unmarried	Master or above	Non-Medical student	Good	Less than 50000 CY	0	36.25	29	1	1	1	1	1	4	1	1	1	1	1	1	1	2	1	3	3	2	1	1		0	31.25	25	1	2	1	1	1	1	1	1	2	1	1	1	1	1
1620	Agree	male	18~25	Unmarried	Junior college or undergraduate	Non-Medical student	Good	50000-100000 CY	0	38.75	31	2	4	1	2	2	1	1	1	1	2	2	2	1	2	1	1	1	2	1	1		0	33.75	27	1	1	1	1	1	1	1	1	1	1	1	1	1	1
1621	Agree	male	18~25	Unmarried	Junior college or undergraduate	Non-Medical student	Very good	Less than 50000 CY	0	26.25	21	1	1	1	1	1	2	1	1	1	1	1	1	1	1	1	1	1	1	1	1		0	28.75	23	1	1	1	1	1	1	1	1	1	1	1	1	1	1
1622	Agree	male	18~25	Unmarried	Junior college or undergraduate	Non-Medical student	Very good	Less than 50000 CY	0	35	28	2	3	1	1	2	1	1	1	1	1	1	2	1	1	2	2	1	2	1	1		0	30	24	1	1	1	1	1	1	1	1	1	1	1	1	1	1
1623	Agree	female	18~25	Unmarried	Master or above	Non-Medical student	Very good	Less than 50000 CY	0	31.25	25	1	2	1	1	1	3	1	1	1	1	3	1	1	1	1	1	1	1	1	1		0	30	24	1	1	2	1	1	1	1	1	1	1	1	1	1	1
1624	Agree	female	18~25	Unmarried	Junior college or undergraduate	Non-Medical student	Good	Less than 50000 CY	0	28.75	23	1	3	1	1	1	1	1	1	1	1	1	1	1	1	1	2	1	1	1	1		0	28.75	23	1	1	1	1	1	1	1	1	1	1	1	1	1	1
1625	Agree	female	18~25	Unmarried	Junior college or undergraduate	Non-Medical student	Good	Less than 50000 CY	0	43.75	35	2	3	2	4	1	2	1	2	2	2	2	2	1	1	1	2	2	1	1	1		0	46.25	37	1	2	2	1	2	1	2	2	2	2	2	2	1	1
1626	Agree	male	18~25	Unmarried	Junior college or undergraduate	Medical student	Very good	Less than 50000 CY	0	30	24	1	4	1	1	1	1	1	1	1	2	1	1	1	1	1	1	1	1	1	1		0	28.75	23	1	1	1	1	1	1	1	1	1	1	1	1	1	1
1627	Disgree	female	18~25	Unmarried	Junior college or undergraduate	Non-Medical student	Good	Less than 50000 CY	0	33.75	27	1	2	1	1	2	4	1	2	1	1	1	1	1	1	1	1	1	2	1	1		0	28.75	23	1	1	1	1	1	1	1	1	1	1	1	1	1	1
1628	Agree	female	41~50	Divorced /widowed	Junior college or undergraduate	Teacher	Good	50000-100000 CY	0	38.75	31	1	1	1	1	1	3	1	2	1	2	4	2	2	1	1	3	1	1	1	1		0	42.5	34	2	2	2	2	3	1	2	2	1	1	1	1	2	1
1629	Agree	female	18~25	Unmarried	Junior college or undergraduate	Police	Good	Less than 50000 CY	1	56.25	45	2	3	3	3	3	1	1	2	2	3	3	3	2	2	2	3	2	2	1	2		0	48.75	39	2	2	2	2	2	1	2	2	2	2	2	2	2	2
1630	Agree	male	18~25	Unmarried	Junior college or undergraduate	Non-Medical student	Very good	Less than 50000 CY	0	33.75	27	1	3	1	2	1	4	2	1	1	1	1	1	1	1	1	1	1	1	1	1		0	31.25	25	1	1	1	1	1	1	1	1	1	1	1	1	1	1
1631	Agree	male	18~25	Unmarried	Junior college or undergraduate	Businessman	Very good	Less than 50000 CY	0	32.5	26	1	2	1	1	2	2	1	1	1	1	1	2	1	1	1	2	2	1	1	1		0	30	24	1	1	1	1	1	1	1	1	1	1	1	1	1	1
1632	Agree	female	~18	Unmarried	Junior college or undergraduate	Non-Medical student	Very good	Less than 50000 CY	1	52.5	42	1	3	2	3	1	4	1	1	2	2	3	1	3	1	1	3	3	3	2	2		0	40	32	2	1	1	1	3	1	1	3	3	1	1	1	1	1
1633	Agree	female	18~25	Unmarried	Master or above	Non-Medical student	Very good	Less than 50000 CY	0	28.75	23	1	1	2	1	1	3	1	1	1	1	1	1	1	1	1	1	1	1	1	1		0	28.75	23	1	1	1	1	1	1	1	1	1	1	1	1	1	1
1634	Agree	male	18~25	Unmarried	Junior college or undergraduate	Non-Medical student	Good	Less than 50000 CY	0	26.25	21	1	2	1	1	1	1	1	1	1	1	1	1	1	1	1	1	1	1	1	1		0	28.75	23	1	1	1	1	1	1	1	1	1	1	1	1	1	1
1635	Agree	male	18~25	Unmarried	Junior college or undergraduate	Non-Medical student	Very good	More than 300000 CY	0	31.25	25	1	4	1	2	1	1	2	1	1	1	1	1	1	1	1	1	1	1	1	1		0	28.75	23	1	1	1	1	1	1	1	1	1	1	1	1	1	1
1636	Agree	male	26~30	Unmarried	Master or above	Non-Medical student	Very good	Less than 50000 CY	0	35	28	1	1	1	3	1	1	1	1	1	1	1	1	1	4	1	1	4	1	1	1		0	31.25	25	1	1	1	1	1	1	1	1	1	1	1	1	1	1
1637	Agree	female	31~40	Married	Junior college or undergraduate	Nurse	Good	50000-100000 CY	0	41.25	33	1	3	1	2	2	3	1	1	2	2	1	2	1	2	2	2	1	2	1	1		0	35	28	1	1	1	1	1	1	1	2	2	1	1	1	2	1
1638	Agree	male	18~25	Unmarried	Junior college or undergraduate	Police	Good	100000-200000 CY	0	41.25	33	2	3	1	1	2	1	2	1	1	1	2	4	2	1	2	2	1	2	1	1		0	33.75	27	1	1	1	1	1	1	1	1	1	1	2	2	1	1
1639	Agree	male	18~25	Unmarried	Junior college or undergraduate	Non-Medical student	Good	Less than 50000 CY	0	47.5	38	1	3	2	3	1	3	4	3	1	2	1	1	2	1	1	4	2	1	1	1		0	28.75	23	1	1	1	1	1	1	1	1	1	1	1	1	1	1
1640	Agree	male	18~25	Unmarried	Junior college or undergraduate	Non-Medical student	Very good	Less than 50000 CY	0	26.25	21	1	1	1	2	1	1	1	1	1	1	1	1	1	1	1	1	1	1	1	1		0	30	24	1	1	1	1	1	1	1	1	1	1	1	1	1	1
1641	Agree	male	18~25	Unmarried	Junior college or undergraduate	Businessman	Very good	Less than 50000 CY	0	31.25	25	1	2	1	1	1	1	1	1	1	2	1	1	1	1	1	1	4	1	1	1		0	28.75	23	1	1	1	1	1	1	1	1	1	1	1	1	1	1
1642	Agree	male	18~25	Unmarried	Junior college or undergraduate	Police	Good	Less than 50000 CY	0	48.75	39	2	3	1	1	2	1	3	1	1	1	3	2	1	2	3	4	3	3	1	1		0	35	28	3	1	2	1	1	1	1	1	2	1	1	1	1	1
1643	Agree	male	18~25	Unmarried	Junior college or undergraduate	Non-Medical student	Normal	Less than 50000 CY	0	36.25	29	1	3	1	1	1	2	1	1	1	1	1	3	2	1	1	1	2	2	1	2		0	30	24	1	1	2	1	1	1	1	1	1	1	1	1	1	1
1644	Agree	male	18~25	Unmarried	Junior college or undergraduate	Non-Medical student	Very good	Less than 50000 CY	0	48.75	39	2	2	2	2	2	3	1	1	1	1	1	3	2	2	2	3	2	3	1	3		0	37.5	30	1	1	1	2	3	1	1	1	1	1	1	2	4	1
1645	Agree	male	18~25	Unmarried	Junior college or undergraduate	Non-Medical student	Very good	Less than 50000 CY	0	28.75	23	1	4	1	1	1	1	1	1	1	1	1	1	1	1	1	1	1	1	1	1		0	28.75	23	1	1	1	1	1	1	1	1	1	1	1	1	1	1
1646	Agree	male	18~25	Unmarried	Junior college or undergraduate	Police	Very good	Less than 50000 CY	0	25	20	1	1	1	1	1	1	1	1	1	1	1	1	1	1	1	1	1	1	1	1		0	28.75	23	1	1	1	1	1	1	1	1	1	1	1	1	1	1
1647	Agree	male	18~25	Unmarried	Junior college or undergraduate	Non-Medical student	Good	Less than 50000 CY	0	43.75	35	1	2	1	2	2	2	1	1	1	1	2	3	1	2	1	2	3	4	1	2		0	35	28	1	1	2	1	2	1	1	1	2	1	1	1	1	1
1648	Agree	male	18~25	Unmarried	Junior college or undergraduate	Non-Medical student	Very good	Less than 50000 CY	0	28.75	23	1	4	1	1	1	1	1	1	1	1	1	1	1	1	1	1	1	1	1	1		0	28.75	23	1	1	1	1	1	1	1	1	1	1	1	1	1	1
1649	Agree	male	18~25	Unmarried	Junior college or undergraduate	Police	Good	Less than 50000 CY	0	35	28	1	4	1	1	3	4	1	1	1	1	1	1	1	1	1	1	1	1	1	1		0	28.75	23	1	1	1	1	1	1	1	1	1	1	1	1	1	1
1650	Agree	male	18~25	Unmarried	Junior college or undergraduate	Non-Medical student	Very good	Less than 50000 CY	2	60	48	4	4	3	3	1	4	1	1	1	4	1	1	1	4	1	4	4	4	1	1		0	32.5	26	1	1	1	1	1	1	1	1	1	1	1	1	1	1
1651	Agree	female	31~40	Divorced /widowed	Senior high school	Businessman	Good	100000-200000 CY	0	42.5	34	1	1	2	1	3	3	1	1	1	1	3	2	1	3	1	3	1	1	1	3		0	37.5	30	1	1	2	1	4	1	1	1	4	1	1	1	1	1
1652	Agree	female	51~60	Married	Master or above	Teacher	Good	100000-200000 CY	0	45	36	2	2	1	2	1	3	2	2	1	2	2	2	2	2	2	2	2	2	1	1		0	38.75	31	2	1	2	1	1	1	2	2	2	1	1	1	1	1
1653	Agree	female	41~50	Married	Junior college or undergraduate	Teacher	Very good	50000-100000 CY	0	28.75	23	1	4	1	1	1	1	1	1	1	1	1	1	1	1	1	1	1	1	1	1		0	28.75	23	1	1	1	1	1	1	1	1	1	1	1	1	1	1
1654	Agree	male	18~25	Unmarried	Junior college or undergraduate	Non-Medical student	Good	Less than 50000 CY	0	46.25	37	2	3	1	2	3	3	1	1	2	2	2	2	2	2	2	2	1	1	1	2		0	41.25	33	4	1	2	1	1	1	2	2	1	2	1	1	1	1
1655	Agree	male	18~25	Unmarried	Junior college or undergraduate	Police	Very good	Less than 50000 CY	0	25	20	1	1	1	1	1	1	1	1	1	1	1	1	1	1	1	1	1	1	1	1		0	28.75	23	1	1	1	1	1	1	1	1	1	1	1	1	1	1
1656	Agree	male	18~25	Unmarried	Junior college or undergraduate	Police	Very good	Less than 50000 CY	0	33.75	27	1	2	1	2	2	2	2	1	1	1	2	2	1	1	1	1	1	1	1	1		0	30	24	1	1	1	1	1	1	1	2	1	1	1	1	1	1
1657	Agree	male	41~50	Married	Junior college or undergraduate	Doctor	Good	100000-200000 CY	0	32.5	26	1	4	1	1	4	1	1	1	1	1	1	1	1	1	1	1	1	1	1	1		0	30	24	1	1	1	1	1	1	1	1	1	1	1	1	1	1
1658	Agree	female	18~25	Unmarried	Junior college or undergraduate	Non-Medical student	Very good	Less than 50000 CY	0	48.75	39	1	3	1	1	3	3	2	2	2	2	2	3	1	1	1	3	2	2	1	3		0	36.25	29	1	1	1	1	1	1	1	1	2	2	1	1	2	1
1659	Agree	female	51~60	Married	Junior college or undergraduate	Doctor	Good	50000-100000 CY	0	33.75	27	1	2	1	1	1	3	1	1	1	1	1	1	1	2	1	2	2	2	1	1		0	30	24	1	1	1	1	1	1	1	1	1	1	1	1	1	1
1660	Agree	male	18~25	Unmarried	Junior college or undergraduate	Non-Medical student	Good	Less than 50000 CY	0	31.25	25	1	4	1	1	1	1	1	1	1	1	1	1	1	1	2	1	1	2	1	1		0	33.75	27	1	1	1	1	2	1	1	1	2	1	1	1	1	1
1661	Agree	male	18~25	Unmarried	Junior college or undergraduate	Non-Medical student	Normal	Less than 50000 CY	0	48.75	39	2	3	2	3	3	1	1	1	1	1	1	3	1	1	2	3	3	3	1	3		0	42.5	34	2	1	2	1	3	1	1	1	3	2	1	2	1	1
1662	Agree	female	18~25	Unmarried	Junior college or undergraduate	Non-Medical student	Good	Less than 50000 CY	0	26.25	21	1	1	1	1	1	1	2	1	1	1	1	1	1	1	1	1	1	1	1	1		0	28.75	23	1	1	1	1	1	1	1	1	1	1	1	1	1	1
1663	Agree	male	61~	Married	Junior college or undergraduate	Medical student	Very good	100000-200000 CY	0	28.75	23	1	2	1	1	1	3	1	1	1	1	1	1	1	1	1	1	1	1	1	1		0	27.5	22	1	1	1	1	1	1	1	1	1	1	1	1	1	1
1664	Agree	male	18~25	Unmarried	Junior college or undergraduate	Non-Medical student	Poor	Less than 50000 CY	2	62.5	50	3	2	1	3	4	4	1	2	2	3	3	2	3	3	3	2	3	3	1	2		1	56.25	45	3	3	3	1	2	1	3	4	3	2	3	1	2	1
1665	Agree	male	18~25	Unmarried	Junior college or undergraduate	Non-Medical student	Good	Less than 50000 CY	0	28.75	23	1	3	1	1	1	1	1	1	1	1	1	1	1	1	1	2	1	1	1	1		0	28.75	23	1	1	1	1	1	1	1	1	1	1	1	1	1	1
1666	Agree	female	18~25	Unmarried	Junior college or undergraduate	Non-Medical student	Good	Less than 50000 CY	1	57.5	46	1	4	1	1	3	4	1	2	2	2	3	3	1	3	1	3	3	3	1	4		0	37.5	30	1	1	1	1	2	1	2	2	2	1	1	1	3	1
1667	Agree	male	18~25	Unmarried	Junior college or undergraduate	Police	Very good	More than 300000 CY	0	33.75	27	1	3	1	1	1	1	1	1	1	1	2	1	1	1	1	3	3	1	1	1		0	35	28	2	2	2	1	1	1	1	1	3	1	1	1	1	1
1668	Agree	male	18~25	Unmarried	Junior college or undergraduate	Police	Good	50000-100000 CY	0	37.5	30	1	3	1	2	1	3	2	1	1	2	3	1	1	1	2	1	1	1	1	1		0	37.5	30	1	1	1	1	1	1	2	2	3	1	1	1	4	1
1669	Agree	male	18~25	Unmarried	Junior college or undergraduate	Non-Medical student	Very good	Less than 50000 CY	0	27.5	22	1	1	1	1	1	1	1	1	1	1	1	1	1	1	2	2	1	1	1	1		0	32.5	26	1	1	1	1	1	1	1	1	2	1	1	2	1	1
1670	Agree	male	18~25	Unmarried	Junior college or undergraduate	Non-Medical student	Good	More than 300000 CY	2	60	48	1	2	2	2	3	3	2	2	2	2	3	3	2	3	2	3	3	3	2	3		0	40	32	2	2	2	2	2	1	1	1	3	1	1	1	1	1
1671	Agree	male	51~60	Married	Junior college or undergraduate	Police	Normal	100000-200000 CY	0	28.75	23	1	2	1	1	1	2	1	1	1	1	1	2	1	1	1	1	1	1	1	1		0	31.25	25	1	1	1	1	1	1	1	1	1	2	1	1	1	1
1672	Agree	male	18~25	Unmarried	Junior college or undergraduate	Non-Medical student	Very good	Less than 50000 CY	0	30	24	1	4	1	1	1	1	1	1	1	1	1	1	1	1	1	2	1	1	1	1		0	30	24	1	1	1	1	1	1	2	1	1	1	1	1	1	1
1673	Agree	male	18~25	Unmarried	Junior college or undergraduate	Non-Medical student	Good	Less than 50000 CY	0	36.25	29	2	1	2	1	1	1	1	1	1	2	3	1	1	1	1	3	1	3	1	1		0	36.25	29	2	1	1	2	3	1	1	1	3	1	1	1	1	1
1674	Agree	female	18~25	Unmarried	Junior high school or lower	Non-Medical student	Very good	Less than 50000 CY	0	27.5	22	1	1	1	1	1	1	1	1	1	1	1	1	1	1	2	1	1	1	2	1		0	33.75	27	1	2	1	1	2	2	1	1	2	1	1	1	1	1
1675	Agree	male	18~25	Unmarried	Junior college or undergraduate	Police	Good	Less than 50000 CY	2	67.5	54	3	3	1	4	3	4	1	2	1	2	3	3	3	2	3	4	4	4	1	3		1	51.25	41	4	2	4	2	1	2	1	4	4	2	1	1	1	1
1676	Agree	female	31~40	Divorced /widowed	Junior college or undergraduate	Medical technician	Good	Less than 50000 CY	0	31.25	25	2	1	1	1	1	1	1	1	1	2	1	2	2	1	2	1	1	1	1	1		0	36.25	29	2	1	2	1	1	1	2	2	1	2	2	1	1	1
1677	Agree	male	18~25	Unmarried	Junior college or undergraduate	Police	Very good	Less than 50000 CY	0	25	20	1	1	1	1	1	1	1	1	1	1	1	1	1	1	1	1	1	1	1	1		0	28.75	23	1	1	1	1	1	1	1	1	1	1	1	1	1	1
1678	Agree	male	18~25	Unmarried	Junior college or undergraduate	Non-Medical student	Good	Less than 50000 CY	0	41.25	33	2	1	2	1	2	2	1	1	1	2	1	2	1	1	3	2	2	2	1	3		2	61.25	49	3	3	2	3	3	2	2	2	3	2	2	2	3	3
1679	Agree	male	18~25	Unmarried	Junior college or undergraduate	Non-Medical student	Good	Less than 50000 CY	0	47.5	38	2	3	2	2	3	3	2	1	1	2	2	1	2	2	2	1	2	2	1	2		0	40	32	2	2	2	2	2	1	1	1	3	1	1	1	1	1
1680	Agree	female	18~25	Unmarried	Master or above	Employee	Good	100000-200000 CY	1	51.25	41	2	3	2	2	2	2	1	1	1	2	2	2	2	2	2	4	3	3	1	2		0	47.5	38	1	2	2	1	4	1	1	3	4	1	1	1	3	1
1681	Agree	male	18~25	Unmarried	Junior college or undergraduate	Non-Medical student	Very good	Less than 50000 CY	0	27.5	22	1	1	1	2	2	1	1	1	1	1	1	1	1	1	1	1	1	1	1	1		0	28.75	23	1	1	1	1	1	1	1	1	1	1	1	1	1	1
1682	Agree	male	18~25	Unmarried	Junior college or undergraduate	Non-Medical student	Very good	Less than 50000 CY	0	32.5	26	1	3	1	1	2	3	1	1	1	1	1	2	1	1	1	1	1	1	1	1		0	30	24	1	1	1	1	1	1	1	1	2	1	1	1	1	1
1683	Agree	female	18~25	Unmarried	Junior college or undergraduate	Non-Medical student	Good	Less than 50000 CY	0	36.25	29	1	2	1	1	1	2	2	1	1	1	1	1	2	2	2	2	2	2	1	1		0	30	24	2	1	1	1	1	1	1	1	1	1	1	2	1	1
1684	Agree	male	18~25	Unmarried	Junior college or undergraduate	Non-Medical student	Good	Less than 50000 CY	0	38.75	31	1	3	1	2	1	2	1	1	3	1	1	1	1	1	2	2	2	2	1	2		0	36.25	29	1	1	1	1	2	1	1	1	2	2	1	1	1	1
1685	Agree	male	18~25	Unmarried	Junior college or undergraduate	Non-Medical student	Very good	Less than 50000 CY	0	25	20	1	1	1	1	1	1	1	1	1	1	1	1	1	1	1	1	1	1	1	1		0	28.75	23	1	1	1	1	1	1	1	1	1	1	1	1	1	1
1686	Agree	female	18~25	Unmarried	Junior college or undergraduate	Non-Medical student	Good	Less than 50000 CY	0	35	28	1	4	1	1	1	1	1	1	1	2	1	4	1	1	1	1	1	2	1	1		0	30	24	1	1	1	1	1	1	1	1	1	1	1	1	1	1
1687	Agree	male	18~25	Unmarried	Junior college or undergraduate	Non-Medical student	Good	Less than 50000 CY	0	45	36	2	3	1	2	2	2	1	1	1	1	2	2	2	2	1	2	3	3	1	2		0	37.5	30	1	2	1	1	2	1	1	2	2	1	1	1	4	1
1688	Agree	male	18~25	Unmarried	Junior college or undergraduate	Non-Medical student	Good	Less than 50000 CY	0	40	32	2	2	2	2	1	1	1	1	1	1	1	2	2	1	3	4	1	2	1	1		0	43.75	35	1	1	1	1	1	1	2	2	3	1	1	1	4	2
1689	Agree	male	18~25	Unmarried	Junior college or undergraduate	Non-Medical student	Good	Less than 50000 CY	0	36.25	29	1	3	1	1	2	3	2	1	1	1	1	2	1	1	1	1	2	2	1	1		0	32.5	26	1	1	1	1	1	1	1	1	1	1	1	1	1	1
1690	Agree	male	18~25	Unmarried	Junior college or undergraduate	Police	Good	Less than 50000 CY	0	35	28	2	2	1	1	2	1	1	1	1	1	1	3	1	1	1	3	1	2	1	1		0	28.75	23	1	1	1	1	1	1	1	1	1	1	1	1	1	1
1691	Agree	male	18~25	Unmarried	Junior college or undergraduate	Non-Medical student	Very good	Less than 50000 CY	0	26.25	21	1	1	2	1	1	1	1	1	1	1	1	1	1	1	1	1	1	1	1	1		0	28.75	23	1	1	1	1	1	1	1	1	1	1	1	1	1	1
1692	Agree	male	18~25	Unmarried	Junior college or undergraduate	Non-Medical student	Very good	Less than 50000 CY	0	28.75	23	1	4	1	1	1	1	1	1	1	1	1	1	1	1	1	1	1	1	1	1		0	28.75	23	1	1	1	1	1	1	1	1	1	1	1	1	1	1
1693	Agree	male	18~25	Unmarried	Junior college or undergraduate	Non-Medical student	Very good	Less than 50000 CY	0	28.75	23	1	2	1	2	1	1	1	1	1	1	1	1	1	1	2	1	1	1	1	1		0	28.75	23	1	1	1	1	1	1	1	1	1	1	1	1	1	1
1694	Agree	male	18~25	Unmarried	Junior college or undergraduate	Non-Medical student	Good	Less than 50000 CY	1	53.75	43	2	1	2	3	3	3	3	1	1	2	1	2	2	2	2	3	3	3	2	2		0	48.75	39	2	2	2	2	3	1	3	2	3	1	3	1	1	1
1695	Agree	male	18~25	Unmarried	Junior college or undergraduate	Non-Medical student	Very good	Less than 50000 CY	0	33.75	27	1	3	1	1	1	4	1	1	1	1	1	1	1	1	1	1	3	1	1	1		0	28.75	23	1	1	1	1	1	1	1	1	1	1	1	1	1	1
1696	Agree	male	~18	Unmarried	Junior college or undergraduate	Police	Good	Less than 50000 CY	0	25	20	1	1	1	1	1	1	1	1	1	1	1	1	1	1	1	1	1	1	1	1		0	28.75	23	1	1	1	1	1	1	1	1	1	1	1	1	1	1
1697	Agree	female	18~25	Unmarried	Junior college or undergraduate	Non-Medical student	Very good	Less than 50000 CY	0	37.5	30	2	2	2	2	1	1	1	1	1	1	1	2	1	1	2	3	2	2	1	1		0	40	32	1	1	2	2	1	1	2	1	1	1	2	1	1	1
1698	Agree	female	18~25	Unmarried	Junior college or undergraduate	Non-Medical student	Good	Less than 50000 CY	0	27.5	22	1	2	1	2	1	1	1	1	1	1	1	1	1	1	1	1	1	1	1	1		0	31.25	25	1	1	1	1	1	1	1	1	1	1	1	1	1	1
1699	Agree	male	18~25	Unmarried	Junior college or undergraduate	Non-Medical student	Very good	Less than 50000 CY	0	28.75	23	1	4	1	1	1	1	1	1	1	1	1	1	1	1	1	1	1	1	1	1		0	28.75	23	1	1	1	1	1	1	1	1	1	1	1	1	1	1
1700	Agree	male	18~25	Unmarried	Junior college or undergraduate	Non-Medical student	Very good	Less than 50000 CY	0	26.25	21	1	2	1	1	1	1	1	1	1	1	1	1	1	1	1	1	1	1	1	1		0	28.75	23	1	1	1	1	1	1	1	1	1	1	1	1	1	1
1701	Agree	male	18~25	Unmarried	Junior college or undergraduate	Police	Very good	Less than 50000 CY	0	25	20	1	1	1	1	1	1	1	1	1	1	1	1	1	1	1	1	1	1	1	1		0	28.75	23	1	1	1	1	1	1	1	1	1	1	1	1	1	1
1702	Agree	female	26~30	Married	Junior college or undergraduate	Nurse	Good	50000-100000 CY	0	43.75	35	1	3	1	2	2	3	1	1	1	2	2	3	2	1	2	2	2	2	1	1		0	40	32	2	2	2	1	3	1	1	2	1	1	2	1	2	1
1703	Agree	male	18~25	Unmarried	Junior college or undergraduate	Police	Good	Less than 50000 CY	0	33.75	27	2	1	2	2	1	1	1	1	1	2	2	2	1	1	2	1	1	1	1	1		0	32.5	26	1	1	1	1	1	1	1	2	1	1	1	1	1	1
1704	Agree	male	18~25	Unmarried	Junior college or undergraduate	Police	Very good	Less than 50000 CY	0	26.25	21	1	1	1	1	1	1	1	1	1	1	1	1	1	1	1	1	1	1	1	2		0	33.75	27	1	1	2	1	1	1	1	1	1	1	1	1	1	1
1705	Agree	female	31~40	Married	Master or above	Doctor	Good	50000-100000 CY	1	56.25	45	2	4	1	3	1	4	1	1	1	3	3	2	1	3	4	3	3	3	1	1		0	40	32	1	2	2	2	3	2	1	3	2	1	1	2	1	2
1706	Agree	female	31~40	Married	Junior college or undergraduate	Nurse	Good	50000-100000 CY	1	50	40	2	1	3	2	2	2	1	4	2	2	2	2	2	2	1	3	2	2	1	2		0	48.75	39	2	2	2	2	2	2	2	2	2	2	2	1	1	2
1707	Agree	female	18~25	Unmarried	Junior college or undergraduate	Non-Medical student	Good	Less than 50000 CY	0	28.75	23	1	3	1	1	1	1	1	1	1	1	1	1	1	1	1	2	1	1	1	1		0	28.75	23	1	1	1	1	1	1	1	1	1	1	1	1	1	1
1708	Agree	female	18~25	Unmarried	Junior college or undergraduate	Non-Medical student	Normal	Less than 50000 CY	0	30	24	1	1	2	2	1	1	1	2	1	1	1	1	1	1	1	1	2	1	1	1		0	31.25	25	1	1	1	1	1	1	1	1	1	1	1	1	1	1
1709	Agree	male	18~25	Unmarried	Junior college or undergraduate	Non-Medical student	Very good	Less than 50000 CY	0	32.5	26	1	2	1	2	2	3	1	1	1	1	1	1	1	2	1	1	1	1	1	1		0	28.75	23	1	1	1	1	1	1	1	1	1	1	1	1	1	1
1710	Agree	male	18~25	Unmarried	Junior college or undergraduate	Businessman	Very good	Less than 50000 CY	0	36.25	29	1	3	1	2	1	2	2	1	1	2	1	2	1	1	2	2	1	1	1	1		0	32.5	26	2	1	1	1	1	1	1	1	2	1	1	1	1	1
1711	Agree	female	18~25	Unmarried	Junior college or undergraduate	Police	Good	Less than 50000 CY	1	53.75	43	2	3	2	2	2	4	1	1	1	1	2	2	2	3	1	3	3	3	2	3		0	37.5	30	1	1	1	1	2	1	2	2	3	1	2	1	1	1
1712	Agree	female	26~30	Married	Junior college or undergraduate	Employee	Very good	100000-200000 CY	0	30	24	1	1	1	1	1	1	1	2	1	2	2	1	1	1	2	1	1	1	1	1		0	28.75	23	1	1	1	1	1	1	1	1	1	1	1	1	1	1
1713	Agree	female	18~25	Unmarried	Junior college or undergraduate	Non-Medical student	Good	Less than 50000 CY	0	28.75	23	1	1	1	2	1	1	1	3	1	1	1	1	1	1	1	1	1	1	1	1		0	32.5	26	1	1	1	1	1	1	1	1	1	1	1	1	1	1
1714	Agree	male	18~25	Unmarried	Junior college or undergraduate	Non-Medical student	Very good	Less than 50000 CY	0	27.5	22	1	2	1	1	1	1	1	1	1	1	1	2	1	1	1	1	1	1	1	1		0	28.75	23	1	1	1	1	1	1	1	1	1	1	1	1	1	1
1715	Agree	female	18~25	Unmarried	Junior college or undergraduate	Non-Medical student	Good	50000-100000 CY	1	58.75	47	2	2	2	2	2	4	1	2	2	2	3	3	2	2	2	3	3	3	2	3		0	45	36	2	2	2	2	3	2	1	1	3	2	2	2	1	2
1716	Agree	male	18~25	Unmarried	Junior college or undergraduate	Non-Medical student	Good	Less than 50000 CY	2	65	52	2	4	2	3	4	4	3	1	1	3	3	2	2	4	1	2	3	3	3	2		0	45	36	1	1	2	2	3	2	1	2	3	1	1	1	2	1
1717	Agree	male	31~40	Married	Junior college or undergraduate	Medical technician	Good	50000-100000 CY	2	63.75	51	2	3	2	2	3	3	2	3	2	2	3	3	2	3	2	3	3	3	2	3		1	52.5	42	2	2	2	2	3	2	2	2	2	2	2	2	2	1
1718	Agree	male	18~25	Unmarried	Junior college or undergraduate	Non-Medical student	Good	Less than 50000 CY	0	28.75	23	1	3	1	1	1	1	1	1	1	1	1	1	1	1	1	2	1	1	1	1		0	31.25	25	1	1	1	1	1	1	1	1	3	1	1	1	1	1
1719	Agree	female	18~25	Unmarried	Junior college or undergraduate	Non-Medical student	Very good	Less than 50000 CY	0	36.25	29	1	2	1	1	3	1	2	1	1	1	2	1	1	1	1	2	2	2	1	2		0	30	24	1	1	1	1	1	1	1	1	2	1	1	1	1	1
1720	Agree	male	18~25	Unmarried	Junior college or undergraduate	Police	Good	Less than 50000 CY	1	56.25	45	3	4	2	2	2	3	1	1	2	3	3	3	2	1	2	3	2	3	1	2		1	57.5	46	3	2	3	2	2	1	2	3	3	2	2	2	3	2
1721	Agree	male	18~25	Unmarried	Junior college or undergraduate	Police	Normal	Less than 50000 CY	0	26.25	21	1	2	1	1	1	1	1	1	1	1	1	1	1	1	1	1	1	1	1	1		0	30	24	1	1	1	1	1	1	1	1	1	1	1	1	1	1
1722	Agree	male	18~25	Unmarried	Junior college or undergraduate	Non-Medical student	Good	Less than 50000 CY	0	25	20	1	1	1	1	1	1	1	1	1	1	1	1	1	1	1	1	1	1	1	1		0	28.75	23	1	1	1	1	1	1	1	1	1	1	1	1	1	1
1723	Agree	male	18~25	Unmarried	Junior college or undergraduate	Non-Medical student	Very good	Less than 50000 CY	0	35	28	1	2	1	2	2	3	1	1	1	1	1	1	2	1	1	3	1	1	1	1		0	35	28	1	1	1	1	2	1	1	1	2	1	1	1	3	1
1724	Agree	male	18~25	Unmarried	Junior college or undergraduate	Non-Medical student	Good	Less than 50000 CY	0	33.75	27	2	3	1	2	1	1	1	1	1	1	1	1	1	1	2	1	2	2	1	1		0	40	32	1	1	1	1	1	1	1	1	3	1	1	1	1	1
1725	Agree	male	18~25	Unmarried	Junior college or undergraduate	Non-Medical student	Good	Less than 50000 CY	0	42.5	34	1	4	1	1	2	2	1	1	1	1	2	2	1	2	1	2	3	3	1	2		0	38.75	31	1	1	1	1	2	1	1	1	3	1	1	1	4	1
1726	Agree	male	18~25	Unmarried	Junior college or undergraduate	Police	Very good	Less than 50000 CY	0	25	20	1	1	1	1	1	1	1	1	1	1	1	1	1	1	1	1	1	1	1	1		0	28.75	23	1	1	1	1	1	1	1	1	1	1	1	1	1	1
1727	Agree	female	18~25	Unmarried	Junior college or undergraduate	Non-Medical student	Very good	Less than 50000 CY	2	65	52	3	4	2	3	4	4	2	1	2	2	2	3	2	3	2	3	3	3	1	3		1	52.5	42	3	2	2	2	3	1	1	2	3	3	1	1	4	1
1728	Agree	male	18~25	Unmarried	Junior college or undergraduate	Police	Good	Less than 50000 CY	0	42.5	34	2	3	1	2	1	3	1	1	1	2	1	2	2	1	1	3	3	2	1	1		0	36.25	29	2	1	1	1	1	1	2	1	1	1	1	1	1	1
1729	Agree	male	18~25	Unmarried	Junior college or undergraduate	Police	Good	Less than 50000 CY	0	43.75	35	2	4	1	2	1	1	1	1	1	2	2	1	2	2	2	3	2	3	1	1		0	41.25	33	2	2	2	1	2	1	1	2	2	1	1	1	4	1
1730	Agree	male	18~25	Unmarried	Junior college or undergraduate	Non-Medical student	Very good	Less than 50000 CY	0	28.75	23	1	4	1	1	1	1	1	1	1	1	1	1	1	1	1	1	1	1	1	1		0	30	24	1	1	1	1	1	1	2	1	1	1	1	1	1	1
1731	Agree	male	18~25	Unmarried	Junior college or undergraduate	Non-Medical student	Good	Less than 50000 CY	0	36.25	29	1	4	1	1	1	1	2	2	1	1	1	1	2	1	1	1	4	1	1	1		0	30	24	1	1	1	1	1	1	1	1	1	1	1	1	1	1
1732	Agree	female	41~50	Married	Junior college or undergraduate	Teacher	Good	50000-100000 CY	0	38.75	31	2	3	2	1	1	1	1	2	1	2	2	1	2	2	1	2	1	2	1	1		0	45	36	3	1	2	1	2	1	2	3	2	2	1	1	4	1
1733	Agree	female	18~25	Unmarried	Junior college or undergraduate	Non-Medical student	Good	Less than 50000 CY	1	51.25	41	2	4	2	1	1	3	1	1	1	2	2	2	2	3	2	4	2	3	1	2		0	40	32	2	2	2	1	3	1	2	2	3	1	1	1	1	1
1734	Agree	male	18~25	Unmarried	Junior college or undergraduate	Non-Medical student	Very good	Less than 50000 CY	0	26.25	21	1	1	1	1	1	1	1	2	1	1	1	1	1	1	1	1	1	1	1	1		0	28.75	23	1	1	1	1	1	1	1	1	1	1	1	1	1	1
1735	Agree	male	18~25	Unmarried	Junior college or undergraduate	Non-Medical student	Good	Less than 50000 CY	0	42.5	34	1	3	1	3	2	2	1	1	1	2	2	1	1	1	1	4	2	2	1	2		0	36.25	29	1	1	1	2	3	1	1	1	1	1	1	1	1	1
1736	Agree	male	18~25	Unmarried	Junior college or undergraduate	Non-Medical student	Good	Less than 50000 CY	0	31.25	25	2	1	1	2	1	2	1	1	1	2	1	1	2	1	1	1	1	1	1	1		0	28.75	23	1	1	1	1	1	1	1	1	1	1	1	1	1	1
1737	Agree	male	18~25	Unmarried	Junior college or undergraduate	Police	Very good	Less than 50000 CY	0	25	20	1	1	1	1	1	1	1	1	1	1	1	1	1	1	1	1	1	1	1	1		0	28.75	23	1	1	1	1	1	1	1	1	1	1	1	1	1	1
1738	Agree	male	18~25	Unmarried	Junior college or undergraduate	Non-Medical student	Good	Less than 50000 CY	0	36.25	29	2	2	1	2	2	1	1	1	1	1	2	2	1	1	2	2	1	2	1	1		0	28.75	23	1	1	1	1	1	1	1	1	1	1	1	1	1	1
1739	Agree	female	18~25	Unmarried	Junior college or undergraduate	Businessman	Good	Less than 50000 CY	0	33.75	27	1	3	1	1	2	4	1	1	1	1	1	1	1	1	1	1	2	1	1	1		0	31.25	25	1	1	1	1	2	1	1	1	3	1	1	1	1	1
1740	Agree	male	18~25	Unmarried	Junior college or undergraduate	Non-Medical student	Very good	Less than 50000 CY	0	25	20	1	1	1	1	1	1	1	1	1	1	1	1	1	1	1	1	1	1	1	1		0	28.75	23	1	1	1	1	1	1	1	1	1	1	1	1	1	1
1741	Agree	male	18~25	Unmarried	Junior college or undergraduate	Police	Good	Less than 50000 CY	0	43.75	35	1	1	1	2	2	2	2	2	2	2	2	2	2	1	2	2	2	2	1	2		0	46.25	37	2	1	2	1	2	2	2	2	2	2	2	2	1	2
1742	Agree	male	18~25	Unmarried	Junior college or undergraduate	Police	Very good	Less than 50000 CY	0	30	24	1	3	1	1	1	1	1	1	1	1	1	1	1	1	1	3	1	1	1	1		0	27.5	22	1	1	1	1	1	1	1	1	1	1	1	1	1	1
1743	Agree	female	18~25	Unmarried	Junior college or undergraduate	Non-Medical student	Good	Less than 50000 CY	0	32.5	26	1	4	1	1	1	1	1	1	1	1	1	1	1	1	1	4	1	1	1	1		0	30	24	1	1	1	1	1	1	1	1	1	1	1	1	1	1
1744	Agree	female	18~25	Unmarried	Junior college or undergraduate	Non-Medical student	Good	Less than 50000 CY	0	48.75	39	2	3	1	2	3	4	1	3	1	1	2	4	1	1	1	4	1	2	1	1		0	42.5	34	1	1	4	2	4	1	1	1	1	1	1	1	1	2
1745	Agree	male	18~25	Unmarried	Junior college or undergraduate	Non-Medical student	Good	Less than 50000 CY	0	28.75	23	1	1	1	1	1	1	1	1	1	1	1	2	1	1	1	3	1	1	1	1		0	32.5	26	1	1	1	1	1	1	1	1	1	1	1	1	1	1
1746	Agree	male	18~25	Unmarried	Junior college or undergraduate	Non-Medical student	Good	Less than 50000 CY	0	25	20	1	1	1	1	1	1	1	1	1	1	1	1	1	1	1	1	1	1	1	1		0	28.75	23	1	1	1	1	1	1	1	1	1	1	1	1	1	1
1747	Agree	male	18~25	Unmarried	Junior college or undergraduate	Police	Very good	Less than 50000 CY	0	27.5	22	1	1	1	1	3	1	1	1	1	1	1	1	1	1	1	1	1	1	1	1		0	32.5	26	1	1	1	1	1	1	1	1	1	1	1	1	1	1
1748	Agree	female	18~25	Unmarried	Junior college or undergraduate	Non-Medical student	Good	Less than 50000 CY	0	35	28	2	1	2	2	1	2	3	1	1	1	1	1	1	1	1	2	1	2	1	1		0	35	28	1	1	2	1	2	1	2	1	2	1	2	1	1	1
1749	Agree	female	18~25	Unmarried	Junior college or undergraduate	Non-Medical student	Good	Less than 50000 CY	0	43.75	35	2	3	2	1	2	3	1	1	1	2	1	2	1	2	1	3	3	2	1	1		0	28.75	23	1	1	1	1	2	1	1	1	2	1	1	1	1	1
1750	Agree	female	18~25	Unmarried	Junior college or undergraduate	Police	Very good	Less than 50000 CY	0	42.5	34	1	3	1	2	1	1	1	3	1	1	3	3	1	1	2	3	1	1	2	2		0	38.75	31	2	2	1	1	1	1	2	2	3	1	2	1	1	1
1751	Agree	female	18~25	Unmarried	Junior college or undergraduate	Non-Medical student	Very good	Less than 50000 CY	0	48.75	39	2	4	2	4	1	3	2	3	2	2	3	1	1	1	2	1	1	1	2	1		0	37.5	30	1	1	2	1	1	1	1	1	1	2	1	1	1	1
1752	Agree	male	18~25	Unmarried	Junior college or undergraduate	Non-Medical student	Very good	Less than 50000 CY	0	26.25	21	1	2	1	1	1	1	1	1	1	1	1	1	1	1	1	1	1	1	1	1		0	28.75	23	1	1	1	1	1	1	1	1	1	1	1	1	1	1
1753	Agree	male	18~25	Unmarried	Junior college or undergraduate	Police	Very good	Less than 50000 CY	0	26.25	21	1	1	1	2	1	1	1	1	1	1	1	1	1	1	1	1	1	1	1	1		0	28.75	23	1	1	1	1	1	1	1	1	1	1	1	1	1	1
1754	Agree	male	18~25	Unmarried	Junior college or undergraduate	Non-Medical student	Very good	Less than 50000 CY	0	32.5	26	1	2	1	2	1	3	1	1	1	1	1	2	1	1	1	2	1	1	1	1		0	28.75	23	1	1	1	1	1	1	1	1	1	1	1	1	1	1
1755	Agree	male	18~25	Unmarried	Junior college or undergraduate	Non-Medical student	Very good	Less than 50000 CY	0	30	24	1	1	1	1	3	3	1	1	1	1	1	1	1	1	1	1	1	1	1	1		0	28.75	23	1	1	1	1	1	1	1	1	1	1	1	1	1	1
1756	Agree	male	18~25	Unmarried	Junior college or undergraduate	Non-Medical student	Very good	Less than 50000 CY	0	35	28	1	1	1	2	1	1	1	2	1	1	2	1	1	1	2	4	2	1	1	1		0	30	24	1	1	1	1	1	1	2	1	1	2	1	1	1	1
1757	Agree	male	18~25	Unmarried	Junior college or undergraduate	Non-Medical student	Very good	Less than 50000 CY	2	62.5	50	1	4	1	1	4	4	1	1	1	1	4	4	1	4	1	4	4	4	1	4		0	36.25	29	1	1	1	1	4	1	1	1	4	1	1	1	4	1
1758	Agree	male	18~25	Unmarried	Junior college or undergraduate	Non-Medical student	Good	Less than 50000 CY	2	60	48	1	3	2	2	3	3	2	1	2	2	3	3	2	3	2	3	3	3	2	3		1	55	44	2	2	2	2	3	2	2	2	3	2	2	2	3	2
1759	Agree	female	18~25	Unmarried	Junior college or undergraduate	Non-Medical student	Good	Less than 50000 CY	2	68.75	55	3	3	2	4	2	4	1	4	2	4	1	4	3	1	2	4	3	3	2	3		1	50	40	3	2	3	2	4	1	2	2	3	2	2	1	2	1
1760	Agree	male	18~25	Unmarried	Junior college or undergraduate	Police	Very good	Less than 50000 CY	0	48.75	39	2	4	2	3	2	3	1	1	1	3	1	1	2	1	1	2	3	3	2	1		0	42.5	34	1	1	2	1	1	1	3	4	3	1	1	1	1	1
1761	Agree	male	18~25	Unmarried	Junior college or undergraduate	Non-Medical student	Good	Less than 50000 CY	1	51.25	41	1	3	1	2	3	2	2	1	1	1	3	3	1	3	1	3	3	3	1	3		0	35	28	1	1	1	1	4	1	1	1	3	1	1	1	1	1
1762	Agree	male	18~25	Unmarried	Junior college or undergraduate	Police	Good	Less than 50000 CY	0	37.5	30	1	2	1	1	2	2	2	1	1	2	1	2	1	1	1	2	2	2	1	2		0	32.5	26	1	1	1	1	4	1	1	1	1	1	1	1	1	1
1763	Agree	male	18~25	Unmarried	Junior college or undergraduate	Police	Good	Less than 50000 CY	0	30	24	1	2	1	1	1	2	1	1	1	1	2	2	1	1	1	1	1	1	1	1		0	30	24	1	1	1	1	1	1	1	1	2	1	1	1	1	1
1764	Agree	male	18~25	Unmarried	Junior college or undergraduate	Non-Medical student	Good	Less than 50000 CY	0	35	28	1	3	1	2	3	2	1	1	1	1	1	1	1	1	1	3	1	1	1	1		0	32.5	26	1	2	1	1	2	1	1	1	1	1	1	1	1	1
1765	Agree	male	18~25	Unmarried	Junior college or undergraduate	Non-Medical student	Very good	Less than 50000 CY	0	36.25	29	1	2	1	1	2	3	1	2	1	1	2	2	1	2	1	2	1	1	1	1		0	30	24	1	1	1	1	2	1	1	1	2	1	1	1	1	1
1766	Agree	male	18~25	Unmarried	Junior college or undergraduate	Police	Good	50000-100000 CY	0	27.5	22	2	2	1	1	1	1	1	1	1	1	1	1	1	1	1	1	1	1	1	1		0	28.75	23	1	1	1	1	1	1	1	1	1	1	1	1	1	1
1767	Agree	male	18~25	Unmarried	Junior college or undergraduate	Police	Very good	Less than 50000 CY	0	25	20	1	1	1	1	1	1	1	1	1	1	1	1	1	1	1	1	1	1	1	1		0	28.75	23	1	1	1	1	1	1	1	1	1	1	1	1	1	1
1768	Agree	male	18~25	Unmarried	Junior college or undergraduate	Non-Medical student	Good	Less than 50000 CY	0	35	28	2	3	1	2	1	1	1	1	1	1	1	2	1	1	2	1	2	2	1	1		0	37.5	30	1	1	1	1	1	1	1	1	1	1	1	1	4	1
1769	Agree	male	18~25	Unmarried	Junior college or undergraduate	Non-Medical student	Very good	Less than 50000 CY	0	40	32	2	2	1	1	1	2	1	2	2	2	1	2	2	1	3	3	1	1	1	1		0	41.25	33	3	1	2	1	2	1	1	1	3	1	2	2	2	2
1770	Agree	male	18~25	Unmarried	Junior college or undergraduate	Non-Medical student	Very good	100000-200000 CY	0	25	20	1	1	1	1	1	1	1	1	1	1	1	1	1	1	1	1	1	1	1	1		0	28.75	23	1	1	1	1	1	1	1	1	1	1	1	1	1	1
1771	Agree	male	18~25	Unmarried	Junior college or undergraduate	Non-Medical student	Good	Less than 50000 CY	0	25	20	1	1	1	1	1	1	1	1	1	1	1	1	1	1	1	1	1	1	1	1		0	28.75	23	1	1	1	1	1	1	1	1	1	1	1	1	1	1
1772	Agree	male	18~25	Unmarried	Junior college or undergraduate	Non-Medical student	Normal	Less than 50000 CY	0	27.5	22	1	1	1	1	2	1	2	1	1	1	1	1	1	1	1	1	1	1	1	1		0	28.75	23	1	1	1	1	1	1	1	1	1	1	1	1	1	1
1773	Agree	male	18~25	Unmarried	Junior college or undergraduate	Non-Medical student	Very good	Less than 50000 CY	0	32.5	26	1	3	1	1	1	2	1	1	1	1	1	1	1	1	1	3	2	1	1	1		0	30	24	1	1	1	1	1	1	1	1	2	1	1	1	1	1
1774	Agree	female	18~25	Unmarried	Junior college or undergraduate	Non-Medical student	Good	Less than 50000 CY	0	25	20	1	1	1	1	1	1	1	1	1	1	1	1	1	1	1	1	1	1	1	1		0	31.25	25	1	1	1	1	1	1	1	1	1	1	1	1	1	1
1775	Agree	male	18~25	Unmarried	Junior college or undergraduate	Non-Medical student	Very good	Less than 50000 CY	0	25	20	1	1	1	1	1	1	1	1	1	1	1	1	1	1	1	1	1	1	1	1		0	28.75	23	1	1	1	1	1	1	1	1	1	1	1	1	1	1
1776	Agree	male	18~25	Unmarried	Junior college or undergraduate	Police	Very good	Less than 50000 CY	0	35	28	1	3	1	2	1	1	2	1	1	1	1	3	1	1	2	2	1	1	1	1		0	31.25	25	1	1	1	1	1	1	1	1	3	1	1	1	1	1
1777	Disgree	male	18~25	Unmarried	Junior college or undergraduate	Non-Medical student	Very good	More than 300000 CY	0	38.75	31	1	3	1	2	1	1	1	1	1	1	3	1	1	2	1	4	2	2	1	1		0	28.75	23	1	1	1	1	1	1	1	1	1	1	1	1	1	1
1778	Agree	male	18~25	Unmarried	Junior college or undergraduate	Non-Medical student	Very good	Less than 50000 CY	0	25	20	1	1	1	1	1	1	1	1	1	1	1	1	1	1	1	1	1	1	1	1		0	28.75	23	1	1	1	1	1	1	1	1	1	1	1	1	1	1
1779	Agree	female	41~50	Married	Junior college or undergraduate	Doctor	Good	50000-100000 CY	0	33.75	27	1	4	1	2	1	1	1	2	1	2	1	1	2	1	1	1	1	1	1	1		0	38.75	31	1	2	1	1	1	1	2	2	1	1	1	2	1	2
1780	Agree	male	18~25	Unmarried	Junior college or undergraduate	Non-Medical student	Normal	Less than 50000 CY	0	27.5	22	1	3	1	1	1	1	1	1	1	1	1	1	1	1	1	1	1	1	1	1		0	31.25	25	1	1	1	1	1	1	1	1	1	1	1	1	1	1
1781	Agree	male	18~25	Unmarried	Junior college or undergraduate	Police	Very good	Less than 50000 CY	0	25	20	1	1	1	1	1	1	1	1	1	1	1	1	1	1	1	1	1	1	1	1		0	28.75	23	1	1	1	1	1	1	1	1	1	1	1	1	1	1
1782	Agree	male	18~25	Unmarried	Junior college or undergraduate	Police	Good	Less than 50000 CY	0	41.25	33	2	3	2	1	1	2	2	1	2	2	1	2	2	1	2	2	2	1	1	1		0	42.5	34	1	1	2	1	2	1	1	2	2	1	2	1	4	1
1783	Agree	male	18~25	Unmarried	Senior high school	Police	Very good	50000-100000 CY	0	41.25	33	2	2	1	3	3	2	2	1	2	2	2	1	1	1	1	1	1	1	2	2		0	45	36	2	2	2	2	2	2	2	2	1	3	1	2	2	2
1784	Agree	male	~18	Unmarried	Junior college or undergraduate	Police	Good	Less than 50000 CY	1	52.5	42	4	4	4	4	4	4	1	1	1	2	1	1	1	1	1	1	1	4	1	1		0	37.5	30	1	1	1	2	1	1	4	1	4	1	1	1	1	1
1785	Agree	male	18~25	Unmarried	Junior college or undergraduate	Non-Medical student	Good	Less than 50000 CY	0	42.5	34	1	3	1	3	2	1	2	1	1	1	1	1	1	1	2	4	3	3	1	1		0	36.25	29	2	1	1	1	1	1	3	2	3	1	1	1	1	1
1786	Agree	female	31~40	Married	Junior college or undergraduate	Doctor	Good	50000-100000 CY	0	27.5	22	1	1	1	1	1	1	1	1	1	1	1	1	1	1	2	2	1	1	1	1		0	30	24	1	1	1	1	1	1	2	1	1	1	1	1	1	1
1787	Agree	male	18~25	Unmarried	Junior college or undergraduate	Police	Good	Less than 50000 CY	0	43.75	35	1	3	1	2	1	1	1	1	1	1	3	2	2	2	2	4	3	1	1	2		0	36.25	29	1	1	2	1	4	1	1	2	3	1	1	1	1	1
1788	Agree	male	18~25	Unmarried	Junior college or undergraduate	Non-Medical student	Good	Less than 50000 CY	0	45	36	1	2	1	2	2	2	2	1	1	1	2	3	2	3	1	3	2	2	1	2		0	40	32	2	1	1	1	3	1	1	1	3	1	1	1	4	1
1789	Agree	male	18~25	Unmarried	Junior college or undergraduate	Medical student	Very good	Less than 50000 CY	0	36.25	29	1	3	2	1	1	2	1	1	1	1	1	2	1	2	1	2	2	2	1	1		0	28.75	23	1	1	1	1	1	1	1	1	1	1	1	1	1	1
1790	Agree	male	18~25	Unmarried	Junior college or undergraduate	Non-Medical student	Very good	Less than 50000 CY	0	25	20	1	1	1	1	1	1	1	1	1	1	1	1	1	1	1	1	1	1	1	1		0	28.75	23	1	1	1	1	1	1	1	1	1	1	1	1	1	1
1791	Agree	male	18~25	Unmarried	Junior college or undergraduate	Police	Good	Less than 50000 CY	0	35	28	1	2	1	3	4	1	1	1	1	1	1	1	1	1	2	2	1	1	1	1		0	37.5	30	1	1	1	1	1	1	4	1	1	1	1	1	1	2
1792	Agree	male	18~25	Unmarried	Junior college or undergraduate	Non-Medical student	Good	100000-200000 CY	1	56.25	45	2	3	2	1	3	3	1	1	1	1	4	3	2	3	2	2	3	4	1	3		0	40	32	2	1	2	2	4	1	1	2	3	1	1	1	2	1
1793	Agree	male	18~25	Unmarried	Junior college or undergraduate	Police	Very good	Less than 50000 CY	0	28.75	23	1	1	1	1	2	3	1	1	1	1	1	1	1	1	1	1	1	1	1	1		0	28.75	23	1	1	1	1	1	1	1	1	1	1	1	1	1	1
1794	Agree	male	18~25	Unmarried	Junior college or undergraduate	Non-Medical student	Very good	100000-200000 CY	0	28.75	23	1	1	1	1	1	4	1	1	1	1	1	1	1	1	1	1	1	1	1	1		0	28.75	23	1	1	1	1	1	1	1	1	1	1	1	1	1	1
1795	Agree	male	18~25	Unmarried	Junior college or undergraduate	Non-Medical student	Very good	Less than 50000 CY	0	26.25	21	1	1	1	1	1	1	1	1	1	1	1	2	1	1	1	1	1	1	1	1		0	28.75	23	1	1	1	1	1	1	1	1	1	1	1	1	1	1
1796	Agree	female	18~25	Unmarried	Junior college or undergraduate	Police	Good	Less than 50000 CY	1	57.5	46	2	3	2	2	2	3	1	1	1	1	2	3	3	3	2	4	3	3	2	3		1	50	40	2	2	2	2	4	1	2	2	3	2	2	1	2	1
1797	Agree	male	18~25	Unmarried	Junior college or undergraduate	Police	Very good	Less than 50000 CY	0	28.75	23	1	1	1	1	1	4	1	1	1	1	1	1	1	1	1	1	1	1	1	1		0	28.75	23	1	1	1	1	1	1	1	1	1	1	1	1	1	1
1798	Agree	female	18~25	Unmarried	Junior college or undergraduate	Non-Medical student	Normal	Less than 50000 CY	0	36.25	29	1	4	1	1	1	1	1	2	1	1	1	2	1	1	1	2	3	2	1	1		0	31.25	25	1	2	1	1	1	1	1	1	1	1	1	1	1	2
1799	Agree	male	18~25	Unmarried	Junior college or undergraduate	Non-Medical student	Good	Less than 50000 CY	0	41.25	33	1	1	1	1	2	3	1	1	1	1	1	3	2	1	2	2	2	2	1	4		0	37.5	30	1	1	1	1	4	1	1	1	2	1	1	1	4	1
1800	Agree	male	18~25	Unmarried	Junior college or undergraduate	Non-Medical student	Good	Less than 50000 CY	0	35	28	1	3	1	1	1	2	1	1	1	2	2	1	1	1	1	1	2	2	1	2		0	28.75	23	1	1	1	1	1	1	1	1	1	1	1	1	1	1
1801	Agree	male	18~25	Unmarried	Junior college or undergraduate	Police	Good	Less than 50000 CY	1	50	40	2	4	2	1	1	3	1	1	1	2	2	1	2	3	2	3	3	3	1	2		0	36.25	29	2	1	2	1	4	1	1	2	3	1	1	1	1	1
1802	Agree	male	18~25	Unmarried	Junior college or undergraduate	Non-Medical student	Good	Less than 50000 CY	0	28.75	23	1	2	1	1	2	1	1	1	1	1	2	1	1	1	1	1	1	1	1	1		0	28.75	23	1	1	1	1	1	1	1	1	1	1	1	1	1	1
1803	Agree	male	18~25	Unmarried	Junior college or undergraduate	Non-Medical student	Good	Less than 50000 CY	1	55	44	2	3	1	2	3	3	1	2	1	3	1	3	1	3	2	3	3	3	2	2		0	35	28	2	1	1	1	2	1	1	1	1	2	2	2	1	1
1804	Agree	male	18~25	Unmarried	Junior college or undergraduate	Non-Medical student	Good	Less than 50000 CY	0	32.5	26	1	2	1	1	2	1	1	1	1	1	1	2	1	1	2	2	1	2	1	1		0	31.25	25	1	1	1	1	1	1	1	1	1	1	1	1	1	1
1805	Agree	male	18~25	Unmarried	Junior college or undergraduate	Non-Medical student	Good	Less than 50000 CY	0	43.75	35	2	2	2	2	2	2	1	1	1	2	2	2	1	1	2	2	2	2	2	2		0	43.75	35	1	1	3	1	2	1	1	1	2	2	2	2	1	2
1806	Agree	male	18~25	Unmarried	Junior college or undergraduate	Non-Medical student	Good	Less than 50000 CY	0	35	28	1	2	1	1	2	1	1	1	1	1	2	4	2	1	1	2	1	1	1	1		0	33.75	27	1	1	1	1	4	1	1	1	3	1	1	1	1	1
1807	Agree	female	18~25	Unmarried	Junior college or undergraduate	Non-Medical student	Good	Less than 50000 CY	0	32.5	26	1	4	1	1	1	1	1	1	1	1	1	1	2	2	1	1	2	1	1	1		0	28.75	23	1	1	1	1	1	1	1	1	1	1	1	1	1	1
1808	Agree	male	18~25	Unmarried	Junior college or undergraduate	Non-Medical student	Very good	Less than 50000 CY	0	35	28	1	1	1	4	2	1	1	1	1	1	1	1	1	1	2	1	1	2	2	2		1	58.75	47	2	2	2	1	2	1	3	4	4	3	3	2	3	3
1809	Agree	female	18~25	Unmarried	Junior college or undergraduate	Non-Medical student	Good	Less than 50000 CY	0	48.75	39	2	3	2	2	2	2	1	1	1	2	2	3	2	1	2	3	2	3	1	2		1	50	40	2	2	2	2	2	2	2	2	2	2	2	2	1	2
1810	Agree	male	18~25	Unmarried	Junior college or undergraduate	Non-Medical student	Normal	Less than 50000 CY	0	37.5	30	1	1	1	3	1	1	1	1	1	3	3	2	1	1	3	2	1	1	1	1		0	38.75	31	1	1	1	2	2	1	1	1	1	2	2	1	1	1
1811	Agree	male	18~25	Unmarried	Junior college or undergraduate	Non-Medical student	Very good	Less than 50000 CY	1	57.5	46	1	3	2	4	3	4	1	1	2	2	3	3	2	1	1	3	3	3	1	3		0	37.5	30	2	1	1	1	3	1	1	1	1	1	1	1	4	1
1812	Agree	male	18~25	Unmarried	Junior college or undergraduate	Non-Medical student	Good	Less than 50000 CY	0	32.5	26	2	2	1	1	1	3	1	1	1	1	1	1	1	1	2	2	1	1	1	1		0	30	24	1	1	1	1	1	1	1	1	1	1	1	1	1	1
1813	Agree	male	18~25	Unmarried	Junior college or undergraduate	Non-Medical student	Good	Less than 50000 CY	0	38.75	31	1	3	1	3	1	1	1	2	1	2	2	1	1	1	2	2	2	2	1	1		0	38.75	31	1	1	2	2	2	1	1	1	1	1	1	1	1	1
1814	Agree	male	18~25	Unmarried	Junior college or undergraduate	Non-Medical student	Very good	More than 300000 CY	0	32.5	26	1	4	1	1	1	1	1	1	1	1	1	1	1	4	1	1	1	1	1	1		0	30	24	1	1	1	1	1	1	1	1	2	1	1	1	1	1
1815	Agree	male	18~25	Unmarried	Junior college or undergraduate	Businessman	Good	Less than 50000 CY	0	31.25	25	1	3	1	1	1	2	1	1	1	1	1	1	2	1	1	2	1	1	1	1		0	28.75	23	1	1	1	1	1	1	1	1	1	1	1	1	1	1
1816	Agree	male	18~25	Unmarried	Junior college or undergraduate	Police	Good	Less than 50000 CY	0	37.5	30	1	2	2	1	2	2	1	1	1	1	1	1	1	2	2	2	2	3	1	1		0	32.5	26	1	1	1	1	1	1	1	1	2	2	1	1	1	1
1817	Agree	male	18~25	Unmarried	Junior college or undergraduate	Non-Medical student	Very good	Less than 50000 CY	0	31.25	25	1	4	1	1	2	2	1	1	1	1	1	1	1	1	1	1	1	1	1	1		0	28.75	23	1	1	1	1	1	1	1	1	1	1	1	1	1	1
1818	Agree	male	18~25	Unmarried	Junior college or undergraduate	Non-Medical student	Good	Less than 50000 CY	1	50	40	1	3	1	1	2	3	1	2	1	2	2	2	2	4	1	4	2	2	1	3		2	65	52	3	4	4	3	3	2	2	3	4	2	3	2	1	3
1819	Agree	female	18~25	Unmarried	Junior college or undergraduate	Non-Medical student	Good	Less than 50000 CY	0	40	32	1	4	2	2	1	2	2	1	1	1	1	2	1	1	2	3	2	1	1	1		0	32.5	26	1	1	1	1	1	1	1	1	1	1	1	1	4	1
1820	Agree	female	18~25	Unmarried	Junior college or undergraduate	Non-Medical student	Good	Less than 50000 CY	1	50	40	2	3	2	2	1	3	1	1	1	2	2	3	1	3	2	3	3	3	1	1		0	40	32	2	2	2	1	3	1	1	1	2	1	1	1	1	2
1821	Agree	male	18~25	Unmarried	Junior college or undergraduate	Police	Good	Less than 50000 CY	0	27.5	22	1	1	1	1	1	1	1	1	1	1	1	1	1	1	2	2	1	1	1	1		0	32.5	26	1	1	2	1	1	1	1	1	1	1	1	1	1	1
1822	Agree	male	31~40	Married	Junior college or undergraduate	Businessman	Very good	200000-300000 CY	1	51.25	41	1	1	1	2	3	3	2	2	2	2	1	2	2	1	2	3	3	3	2	3		1	57.5	46	2	2	2	2	3	2	2	2	3	2	2	2	3	2
1823	Agree	male	18~25	Unmarried	Junior college or undergraduate	Non-Medical student	Good	Less than 50000 CY	0	42.5	34	1	3	2	2	1	4	1	2	1	1	1	1	1	2	2	3	1	2	1	2		0	33.75	27	1	1	1	1	2	1	1	1	2	1	1	1	1	1
1824	Agree	female	18~25	Unmarried	Junior college or undergraduate	Non-Medical student	Good	Less than 50000 CY	0	31.25	25	1	2	1	1	1	1	1	1	1	1	2	1	1	1	2	3	1	1	1	1		0	28.75	23	1	1	1	1	1	1	1	1	1	1	1	1	1	1
1825	Agree	male	18~25	Unmarried	Junior college or undergraduate	Non-Medical student	Good	Less than 50000 CY	2	61.25	49	2	2	2	2	3	3	2	2	2	2	3	3	2	3	2	3	3	3	2	3		1	55	44	2	2	2	2	3	2	2	2	3	2	2	2	3	2
1826	Agree	male	18~25	Unmarried	Junior college or undergraduate	Non-Medical student	Good	Less than 50000 CY	1	52.5	42	2	1	2	2	2	4	2	2	1	1	1	3	1	1	2	4	3	4	1	3		0	33.75	27	1	1	1	1	1	2	1	1	1	1	1	1	1	2
1827	Agree	male	18~25	Unmarried	Junior college or undergraduate	Non-Medical student	Very good	Less than 50000 CY	0	25	20	1	1	1	1	1	1	1	1	1	1	1	1	1	1	1	1	1	1	1	1		0	40	32	1	2	1	1	1	3	1	1	3	4	1	1	1	1
1828	Agree	male	18~25	Unmarried	Junior college or undergraduate	Non-Medical student	Good	Less than 50000 CY	0	40	32	1	3	1	2	2	1	1	1	1	1	1	3	1	2	1	2	2	2	1	3		0	33.75	27	1	1	1	1	1	1	1	1	1	1	1	1	1	1
1829	Agree	male	18~25	Unmarried	Junior college or undergraduate	Non-Medical student	Good	Less than 50000 CY	0	38.75	31	1	2	2	2	1	1	1	1	1	2	2	2	1	1	1	3	2	2	1	2		0	32.5	26	1	1	1	1	1	1	1	1	1	1	1	2	1	1
1830	Agree	male	18~25	Unmarried	Junior college or undergraduate	Non-Medical student	Good	Less than 50000 CY	0	45	36	1	2	2	1	1	3	2	1	1	2	2	3	1	2	1	2	3	2	2	2		0	46.25	37	2	1	2	2	1	2	2	2	3	2	2	2	1	1
1831	Agree	male	18~25	Unmarried	Junior college or undergraduate	Police	Very good	Less than 50000 CY	0	25	20	1	1	1	1	1	1	1	1	1	1	1	1	1	1	1	1	1	1	1	1		0	28.75	23	1	1	1	1	1	1	1	1	1	1	1	1	1	1
1832	Agree	male	18~25	Unmarried	Junior college or undergraduate	Non-Medical student	Good	Less than 50000 CY	0	31.25	25	1	2	1	1	2	2	1	1	1	1	1	1	1	1	1	2	2	1	1	1		0	30	24	1	1	1	1	2	1	1	1	1	1	1	1	1	1
1833	Agree	male	~18	Unmarried	Junior college or undergraduate	Non-Medical student	Good	Less than 50000 CY	0	37.5	30	1	2	1	1	2	2	1	1	1	1	1	3	1	2	1	2	2	2	1	2		0	32.5	26	1	1	1	1	2	1	1	1	2	1	1	1	2	1
1834	Agree	male	18~25	Unmarried	Junior college or undergraduate	Police	Good	Less than 50000 CY	0	31.25	25	1	3	1	1	1	1	1	2	1	1	2	1	1	1	1	2	1	1	1	1		0	32.5	26	1	1	1	1	1	1	1	1	2	1	1	1	1	1
1835	Agree	female	18~25	Unmarried	Junior college or undergraduate	Non-Medical student	Good	Less than 50000 CY	0	41.25	33	1	4	1	2	2	1	1	1	1	1	2	2	1	2	1	3	2	2	1	2		0	37.5	30	1	1	1	1	2	1	1	1	2	1	1	2	2	1
1836	Agree	male	18~25	Unmarried	Junior college or undergraduate	Non-Medical student	Very good	Less than 50000 CY	0	28.75	23	1	3	1	1	1	2	1	1	1	1	1	1	1	1	1	1	1	1	1	1		0	28.75	23	1	1	1	1	1	1	1	1	1	1	1	1	1	1
1837	Agree	male	18~25	Unmarried	Junior college or undergraduate	Businessman	Very good	Less than 50000 CY	0	43.75	35	1	3	1	1	3	3	2	1	1	1	1	3	1	2	1	3	2	2	1	2		0	40	32	1	1	1	1	4	1	1	1	3	1	1	1	4	1
1838	Agree	male	18~25	Unmarried	Junior college or undergraduate	Non-Medical student	Good	Less than 50000 CY	0	42.5	34	2	4	2	1	1	2	1	1	1	1	2	2	2	2	1	2	2	3	1	1		0	28.75	23	1	1	1	1	1	1	2	1	2	1	1	1	1	1
1839	Agree	female	18~25	Unmarried	Junior college or undergraduate	Non-Medical student	Good	Less than 50000 CY	0	45	36	2	4	1	1	1	3	1	1	1	2	1	3	1	2	1	3	2	2	1	3		0	37.5	30	1	1	2	1	3	1	2	2	3	1	1	1	1	1
1840	Agree	male	18~25	Unmarried	Junior college or undergraduate	Non-Medical student	Good	Less than 50000 CY	0	38.75	31	1	2	1	2	1	1	1	1	2	1	2	2	1	1	1	3	3	3	1	1		0	37.5	30	2	1	1	1	1	1	1	1	4	1	1	1	1	1
1841	Agree	male	18~25	Unmarried	Junior college or undergraduate	Non-Medical student	Very good	Less than 50000 CY	0	32.5	26	1	2	1	1	2	1	2	2	1	1	1	1	1	1	1	2	1	1	1	2		0	30	24	1	1	1	1	1	1	1	1	1	1	1	1	4	1
1842	Agree	male	18~25	Unmarried	Junior college or undergraduate	Police	Very good	Less than 50000 CY	0	25	20	1	1	1	1	1	1	1	1	1	1	1	1	1	1	1	1	1	1	1	1		0	28.75	23	1	1	1	1	1	1	1	1	1	1	1	1	1	1
1843	Agree	male	18~25	Unmarried	Junior college or undergraduate	Non-Medical student	Good	Less than 50000 CY	0	26.25	21	1	2	1	1	1	1	1	1	1	1	1	1	1	1	1	1	1	1	1	1		0	32.5	26	1	1	1	1	1	1	1	1	1	1	1	1	1	1
1844	Agree	male	18~25	Unmarried	Junior college or undergraduate	Non-Medical student	Very good	Less than 50000 CY	0	25	20	1	1	1	1	1	1	1	1	1	1	1	1	1	1	1	1	1	1	1	1		0	28.75	23	1	1	1	1	1	1	1	1	1	1	1	1	1	1
1845	Agree	female	18~25	Unmarried	Junior college or undergraduate	Non-Medical student	Normal	Less than 50000 CY	1	57.5	46	2	4	1	4	2	4	1	1	1	3	3	2	1	3	1	3	3	4	1	2		1	51.25	41	1	1	2	1	2	1	4	4	3	1	3	2	1	1
1846	Agree	female	18~25	Unmarried	Junior college or undergraduate	Non-Medical student	Good	Less than 50000 CY	0	35	28	1	3	1	1	3	1	1	1	1	1	1	3	1	1	1	2	1	2	1	1		0	27.5	22	2	1	1	1	1	1	1	1	1	1	1	1	1	1
1847	Disgree	male	18~25	Unmarried	Junior college or undergraduate	Police	Very good	Less than 50000 CY	0	48.75	39	2	3	1	2	2	1	1	1	1	2	2	3	2	3	2	2	2	3	1	3		0	41.25	33	1	1	1	1	3	1	2	2	3	1	1	1	1	1
1848	Agree	male	18~25	Unmarried	Junior college or undergraduate	Non-Medical student	Very good	Less than 50000 CY	0	42.5	34	1	3	1	2	1	3	1	2	1	1	1	1	2	2	2	3	3	2	1	1		0	28.75	23	1	1	1	1	1	1	1	1	2	1	1	1	1	1
1849	Agree	male	18~25	Unmarried	Junior college or undergraduate	Non-Medical student	Good	Less than 50000 CY	0	35	28	1	2	1	2	2	1	1	1	1	1	2	2	2	1	1	2	1	1	1	2		0	31.25	25	1	1	1	1	1	1	1	1	1	1	2	2	1	1
1850	Agree	male	18~25	Unmarried	Junior college or undergraduate	Non-Medical student	Very good	Less than 50000 CY	0	26.25	21	1	1	1	1	1	2	1	1	1	1	1	1	1	1	1	1	1	1	1	1		0	28.75	23	1	1	1	1	1	1	1	1	1	1	1	1	1	1
1851	Agree	male	18~25	Unmarried	Junior college or undergraduate	Non-Medical student	Normal	Less than 50000 CY	1	52.5	42	2	2	1	4	3	1	2	1	1	3	3	3	1	1	3	3	4	2	1	1		0	37.5	30	1	1	1	1	1	1	1	3	1	1	1	1	1	1
1852	Agree	male	18~25	Unmarried	Junior college or undergraduate	Non-Medical student	Good	Less than 50000 CY	0	26.25	21	1	1	1	1	1	1	1	2	1	1	1	1	1	1	1	1	1	1	1	1		0	28.75	23	1	1	1	1	1	1	1	1	1	1	1	1	1	1
1853	Agree	male	18~25	Unmarried	Junior college or undergraduate	Non-Medical student	Very good	Less than 50000 CY	2	63.75	51	3	3	1	3	4	2	3	1	1	3	2	3	2	3	2	4	3	3	2	3		1	55	44	2	2	2	2	3	2	2	2	3	2	2	2	2	2
1854	Agree	male	18~25	Unmarried	Junior college or undergraduate	Non-Medical student	Very good	More than 300000 CY	1	56.25	45	4	4	4	3	4	1	3	1	2	2	2	2	2	2	1	1	4	1	1	1		0	37.5	30	1	2	3	1	1	1	1	3	1	1	1	1	1	1
1855	Agree	male	18~25	Unmarried	Junior college or undergraduate	Non-Medical student	Good	Less than 50000 CY	0	28.75	23	1	1	1	1	1	4	1	1	1	1	1	1	1	1	1	1	1	1	1	1		0	28.75	23	1	1	1	1	1	1	1	1	1	1	1	1	1	1
1856	Agree	male	18~25	Unmarried	Junior college or undergraduate	Police	Good	Less than 50000 CY	0	25	20	1	1	1	1	1	1	1	1	1	1	1	1	1	1	1	1	1	1	1	1		0	28.75	23	1	1	1	1	1	1	1	1	1	1	1	1	1	1
1857	Agree	female	18~25	Unmarried	Junior college or undergraduate	Non-Medical student	Very good	Less than 50000 CY	0	35	28	1	2	1	2	1	1	1	1	1	1	1	3	1	1	1	4	2	1	1	1		0	32.5	26	1	1	2	1	2	1	1	1	2	1	1	1	1	1
1858	Agree	male	18~25	Unmarried	Junior college or undergraduate	Non-Medical student	Good	Less than 50000 CY	0	46.25	37	1	3	1	1	2	3	1	1	2	1	2	3	2	1	2	4	2	2	1	2		0	33.75	27	1	1	1	1	3	1	1	1	2	1	1	1	1	1
1859	Agree	male	18~25	Unmarried	Junior college or undergraduate	Non-Medical student	Good	Less than 50000 CY	0	28.75	23	1	1	1	1	1	1	1	2	1	1	1	1	1	1	1	3	1	1	1	1		0	28.75	23	1	1	1	1	1	1	1	1	1	1	1	1	1	1
1860	Agree	male	18~25	Unmarried	Junior college or undergraduate	Police	Very good	Less than 50000 CY	0	25	20	1	1	1	1	1	1	1	1	1	1	1	1	1	1	1	1	1	1	1	1		0	31.25	25	2	2	1	1	1	1	1	1	1	1	1	1	1	1
1861	Agree	male	18~25	Unmarried	Junior college or undergraduate	Police	Good	Less than 50000 CY	0	35	28	1	1	1	2	3	1	2	1	2	2	2	2	1	1	1	1	1	1	1	1		0	28.75	23	1	1	1	1	1	1	1	1	1	1	1	1	1	1
1862	Agree	male	18~25	Unmarried	Junior college or undergraduate	Businessman	Good	Less than 50000 CY	0	33.75	27	1	1	1	1	1	1	1	1	1	1	1	1	1	1	1	3	3	2	1	3		0	31.25	25	1	1	1	1	1	1	1	1	2	1	1	1	1	1
1863	Agree	male	18~25	Unmarried	Junior college or undergraduate	Non-Medical student	Good	Less than 50000 CY	0	28.75	23	1	3	1	2	1	1	1	1	1	1	1	1	1	1	1	1	1	1	1	1		0	33.75	27	1	1	1	1	1	1	1	1	1	1	1	2	1	2
1864	Agree	male	18~25	Unmarried	Junior college or undergraduate	Non-Medical student	Good	Less than 50000 CY	0	42.5	34	1	3	1	1	1	4	2	1	1	2	1	1	1	1	2	3	3	2	1	2		0	30	24	1	1	1	1	1	1	1	1	2	1	1	1	2	1
1865	Agree	male	~18	Unmarried	Junior college or undergraduate	Farmer	Very good	Less than 50000 CY	0	25	20	1	1	1	1	1	1	1	1	1	1	1	1	1	1	1	1	1	1	1	1		0	30	24	1	1	1	1	1	1	1	1	1	2	1	1	1	1
1866	Agree	male	18~25	Unmarried	Junior college or undergraduate	Police	Very good	Less than 50000 CY	1	52.5	42	2	3	1	2	2	3	2	3	1	3	2	2	2	1	2	3	2	3	1	2		1	50	40	2	1	2	2	3	2	2	2	2	2	2	2	1	1
1867	Agree	male	18~25	Unmarried	Junior college or undergraduate	Businessman	Normal	Less than 50000 CY	1	57.5	46	3	3	3	2	4	1	1	1	1	1	1	3	2	3	3	3	3	3	2	3		1	55	44	2	2	2	2	3	2	2	2	3	2	2	2	3	2
1868	Agree	male	18~25	Unmarried	Junior college or undergraduate	Non-Medical student	Good	Less than 50000 CY	0	43.75	35	1	3	1	2	2	3	1	1	2	2	2	2	2	1	2	2	1	2	1	2		0	41.25	33	2	1	2	2	2	2	2	1	1	2	1	2	1	1
1869	Agree	male	18~25	Unmarried	Junior college or undergraduate	Non-Medical student	Normal	Less than 50000 CY	2	61.25	49	2	4	1	4	3	4	1	1	1	3	1	4	3	2	2	3	3	3	1	3		0	46.25	37	1	1	2	2	3	2	1	2	4	1	1	1	1	2
1870	Agree	male	18~25	Unmarried	Junior college or undergraduate	Non-Medical student	Good	Less than 50000 CY	0	27.5	22	1	2	1	1	1	1	1	1	1	1	1	1	1	1	1	2	1	1	1	1		0	28.75	23	1	1	1	1	1	1	1	1	1	1	1	1	1	1
1871	Agree	male	18~25	Unmarried	Junior college or undergraduate	Non-Medical student	Good	Less than 50000 CY	1	51.25	41	1	3	1	2	2	2	2	1	2	2	2	3	2	2	2	3	3	3	1	2		1	55	44	2	2	2	2	3	2	2	2	3	2	2	2	3	2
1872	Agree	male	18~25	Unmarried	Junior college or undergraduate	Police	Good	Less than 50000 CY	0	30	24	1	4	1	1	1	1	1	1	1	1	1	1	1	1	1	1	1	1	2	1		0	28.75	23	1	1	1	1	1	1	1	1	1	1	1	1	1	1
1873	Agree	male	18~25	Unmarried	Junior college or undergraduate	Non-Medical student	Very good	Less than 50000 CY	0	25	20	1	1	1	1	1	1	1	1	1	1	1	1	1	1	1	1	1	1	1	1		0	28.75	23	1	1	1	1	1	1	1	1	1	1	1	1	1	1
1874	Agree	female	18~25	Unmarried	Senior high school	Medical student	Very good	Less than 50000 CY	0	38.75	31	1	3	1	1	2	3	1	1	1	1	1	1	1	2	1	2	3	3	1	1		0	30	24	1	1	1	1	1	1	1	1	2	1	1	1	1	1
1875	Agree	female	18~25	Unmarried	Junior college or undergraduate	Police	Good	Less than 50000 CY	0	38.75	31	1	4	2	1	1	1	1	1	1	2	1	2	1	2	1	3	2	2	1	1		0	28.75	23	1	1	1	1	1	1	1	1	1	1	1	1	1	1
1876	Agree	male	18~25	Unmarried	Junior college or undergraduate	Non-Medical student	Normal	Less than 50000 CY	0	38.75	31	2	2	2	2	2	1	1	1	1	1	1	2	2	2	2	2	1	1	1	2		0	33.75	27	2	1	2	1	3	1	1	1	1	1	1	1	1	1
1877	Agree	male	18~25	Unmarried	Junior college or undergraduate	Police	Very good	Less than 50000 CY	1	51.25	41	2	1	2	2	3	3	1	2	1	1	3	3	1	1	2	3	2	3	2	3		0	31.25	25	2	1	1	1	2	1	1	1	1	1	1	1	1	1
1878	Agree	male	18~25	Unmarried	Junior college or undergraduate	Police	Very good	50000-100000 CY	0	25	20	1	1	1	1	1	1	1	1	1	1	1	1	1	1	1	1	1	1	1	1		0	28.75	23	1	1	1	1	1	1	1	1	1	1	1	1	1	1
1879	Agree	male	18~25	Unmarried	Junior college or undergraduate	Non-Medical student	Good	Less than 50000 CY	0	47.5	38	2	3	1	2	3	2	1	1	1	1	2	1	2	2	2	2	2	3	2	3		0	45	36	2	2	2	1	2	1	2	2	2	1	1	1	2	2
1880	Agree	male	18~25	Unmarried	Junior college or undergraduate	Non-Medical student	Very good	Less than 50000 CY	0	26.25	21	1	2	1	1	1	1	1	1	1	1	1	1	1	1	1	1	1	1	1	1		0	28.75	23	1	1	1	1	1	1	1	1	1	1	1	1	1	1
1881	Agree	male	18~25	Unmarried	Junior college or undergraduate	Police	Very good	More than 300000 CY	0	25	20	1	1	1	1	1	1	1	1	1	1	1	1	1	1	1	1	1	1	1	1		0	28.75	23	1	1	1	1	1	1	1	1	1	1	1	1	1	1
1882	Agree	female	18~25	Unmarried	Junior college or undergraduate	Non-Medical student	Good	Less than 50000 CY	0	41.25	33	2	2	1	2	2	1	2	1	1	1	2	2	1	1	1	4	2	2	1	2		0	35	28	1	1	1	1	2	1	1	1	2	2	1	1	1	1
1883	Agree	male	18~25	Unmarried	Junior college or undergraduate	Non-Medical student	Very good	Less than 50000 CY	0	25	20	1	1	1	1	1	1	1	1	1	1	1	1	1	1	1	1	1	1	1	1		0	28.75	23	1	1	1	1	1	1	1	1	1	1	1	1	1	1
1884	Agree	male	18~25	Unmarried	Junior college or undergraduate	Businessman	Good	Less than 50000 CY	0	47.5	38	1	2	2	2	2	3	1	2	2	2	2	2	2	1	2	2	2	2	1	3		0	32.5	26	1	1	1	1	1	1	1	1	1	1	1	1	1	1
1885	Agree	male	18~25	Unmarried	Junior college or undergraduate	Non-Medical student	Very good	Less than 50000 CY	0	32.5	26	1	4	1	1	1	1	1	1	1	1	1	1	1	1	1	3	1	1	1	2		0	31.25	25	1	1	1	1	1	1	3	1	1	1	1	1	1	1
1886	Agree	male	51~60	Married	Junior college or undergraduate	Doctor	Good	100000-200000 CY	0	31.25	25	1	1	1	1	2	2	1	1	1	1	1	1	1	1	1	2	2	1	1	2		0	30	24	1	1	1	1	2	1	1	1	2	1	1	1	1	1
1887	Agree	male	18~25	Unmarried	Junior college or undergraduate	Police	Very good	100000-200000 CY	0	36.25	29	2	2	1	2	1	1	1	1	1	1	2	1	3	2	1	1	3	1	1	1		0	32.5	26	1	1	1	1	1	1	1	2	2	1	1	1	1	1
1888	Agree	male	18~25	Unmarried	Junior college or undergraduate	Non-Medical student	Very good	More than 300000 CY	1	53.75	43	1	1	4	1	1	1	2	1	1	1	3	3	3	3	3	3	3	3	3	2		2	66.25	53	2	2	2	2	3	3	2	3	3	2	4	4	4	3
1889	Agree	male	18~25	Unmarried	Junior college or undergraduate	Non-Medical student	Good	More than 300000 CY	0	33.75	27	2	2	1	1	2	2	1	1	1	1	1	2	1	1	1	2	1	2	1	1		0	35	28	1	1	1	1	1	1	1	1	2	1	1	2	2	1
1890	Agree	female	18~25	Unmarried	Junior college or undergraduate	Non-Medical student	Very good	Less than 50000 CY	0	25	20	1	1	1	1	1	1	1	1	1	1	1	1	1	1	1	1	1	1	1	1		0	28.75	23	1	1	1	1	1	1	1	1	1	1	1	1	1	1
1891	Agree	male	31~40	Married	Junior college or undergraduate	Doctor	Good	50000-100000 CY	0	26.25	21	1	2	1	1	1	1	1	1	1	1	1	1	1	1	1	1	1	1	1	1		0	28.75	23	1	1	1	1	1	1	1	1	1	1	1	1	1	1
1892	Agree	male	18~25	Unmarried	Junior college or undergraduate	Non-Medical student	Good	Less than 50000 CY	0	35	28	1	4	1	2	2	4	1	1	1	1	1	1	1	1	1	1	1	1	1	1		0	28.75	23	1	1	1	1	1	1	1	1	1	1	1	1	1	1
1893	Agree	male	18~25	Unmarried	Junior college or undergraduate	Non-Medical student	Very good	Less than 50000 CY	0	36.25	29	1	1	2	1	3	1	1	1	2	2	1	1	1	1	1	3	2	2	1	1		0	27.5	22	1	1	1	1	1	1	1	1	1	1	1	1	1	1
1894	Agree	male	18~25	Unmarried	Junior college or undergraduate	Non-Medical student	Good	Less than 50000 CY	0	37.5	30	1	2	1	1	2	2	1	1	1	1	2	2	1	2	1	2	2	2	1	2		0	32.5	26	1	1	1	1	2	1	1	1	2	1	1	1	1	1
1895	Agree	female	18~25	Unmarried	Junior college or undergraduate	Non-Medical student	Very good	Less than 50000 CY	0	25	20	1	1	1	1	1	1	1	1	1	1	1	1	1	1	1	1	1	1	1	1		0	28.75	23	1	1	1	1	1	1	1	1	1	1	1	1	1	1
1896	Agree	male	18~25	Unmarried	Junior college or undergraduate	Police	Good	Less than 50000 CY	0	37.5	30	1	2	1	1	1	2	1	2	1	1	1	2	2	2	1	2	2	2	1	2		0	28.75	23	1	1	1	1	1	1	1	1	1	1	1	1	1	1
1897	Agree	male	18~25	Unmarried	Junior college or undergraduate	Non-Medical student	Good	Less than 50000 CY	0	28.75	23	1	2	2	1	1	1	1	1	1	2	1	1	1	1	1	1	1	1	1	1		0	28.75	23	1	1	1	1	1	1	1	1	1	1	1	1	1	1
1898	Agree	female	18~25	Unmarried	Junior college or undergraduate	Non-Medical student	Good	Less than 50000 CY	0	48.75	39	2	2	2	1	2	4	1	1	2	2	3	3	1	1	1	3	3	3	1	1		0	37.5	30	2	1	2	1	1	1	1	2	1	2	1	2	1	1
1899	Agree	male	18~25	Unmarried	Junior college or undergraduate	Non-Medical student	Good	Less than 50000 CY	0	33.75	27	2	4	1	1	1	1	1	1	1	1	1	1	1	2	1	1	2	2	1	1		0	28.75	23	1	1	1	1	1	1	1	1	1	1	1	1	1	1
1900	Agree	female	18~25	Unmarried	Junior college or undergraduate	Non-Medical student	Good	Less than 50000 CY	1	53.75	43	2	3	2	1	3	2	1	2	1	2	3	3	1	3	1	3	3	3	1	3		0	38.75	31	1	2	2	1	3	1	2	2	3	1	1	1	1	1
1901	Agree	male	18~25	Unmarried	Junior college or undergraduate	Non-Medical student	Good	Less than 50000 CY	0	35	28	1	3	1	2	1	1	2	1	1	1	1	1	3	1	3	1	1	1	1	1		0	30	24	1	1	1	1	1	1	1	1	3	1	1	1	1	1
1902	Agree	male	41~50	Married	Junior college or undergraduate	Doctor	Very good	50000-100000 CY	0	37.5	30	1	3	1	2	1	3	1	2	1	1	1	3	2	1	1	2	1	1	1	1		0	28.75	23	1	1	1	1	1	1	1	1	1	1	1	1	1	1
1903	Agree	male	18~25	Unmarried	Junior college or undergraduate	Police	Good	Less than 50000 CY	0	46.25	37	2	3	2	1	1	1	1	1	1	2	1	2	2	3	2	3	4	2	2	1		0	33.75	27	1	2	2	1	3	1	1	1	3	1	1	1	1	1
1904	Disgree	male	18~25	Unmarried	Junior college or undergraduate	Non-Medical student	Very good	Less than 50000 CY	0	25	20	1	1	1	1	1	1	1	1	1	1	1	1	1	1	1	1	1	1	1	1		0	28.75	23	1	1	1	1	1	1	1	1	1	1	1	1	1	1
1905	Disgree	female	18~25	Unmarried	Junior college or undergraduate	Non-Medical student	Good	Less than 50000 CY	1	53.75	43	1	3	1	1	2	3	1	1	1	2	4	3	2	3	1	4	3	3	1	3		0	41.25	33	1	1	1	1	4	1	1	1	3	1	1	1	4	1
1906	Agree	male	18~25	Unmarried	Junior college or undergraduate	Police	Very good	Less than 50000 CY	0	40	32	1	3	2	1	2	1	1	2	1	2	2	1	1	1	2	3	2	1	1	2		0	36.25	29	1	1	2	1	1	1	2	2	2	1	1	1	1	1
1907	Agree	male	18~25	Unmarried	Junior college or undergraduate	Non-Medical student	Good	Less than 50000 CY	0	36.25	29	2	1	1	1	1	1	1	1	1	2	2	2	2	1	2	3	1	2	1	1		0	28.75	23	1	1	1	1	2	1	1	1	1	1	1	1	1	1
1908	Agree	female	18~25	Unmarried	Junior college or undergraduate	Non-Medical student	Good	Less than 50000 CY	1	50	40	2	2	1	1	1	4	1	1	1	1	4	4	4	2	1	2	3	3	1	1		0	36.25	29	1	1	1	1	1	1	1	1	1	1	1	1	4	1
1909	Agree	male	18~25	Unmarried	Junior college or undergraduate	Non-Medical student	Very good	Less than 50000 CY	0	28.75	23	1	1	1	1	1	1	4	1	1	1	1	1	1	1	1	1	1	1	1	1		0	28.75	23	1	1	1	1	1	1	1	1	1	1	1	1	1	1
1910	Agree	male	18~25	Unmarried	Junior college or undergraduate	Non-Medical student	Good	Less than 50000 CY	0	25	20	1	1	1	1	1	1	1	1	1	1	1	1	1	1	1	1	1	1	1	1		0	28.75	23	1	1	1	1	1	1	1	1	1	1	1	1	1	1
1911	Agree	male	18~25	Unmarried	Junior college or undergraduate	Police	Good	50000-100000 CY	0	38.75	31	1	2	2	2	2	2	1	1	1	1	1	3	2	1	2	3	1	1	1	1		0	43.75	35	2	2	2	2	2	1	2	1	3	1	2	2	2	1
1912	Agree	male	18~25	Unmarried	Junior college or undergraduate	Non-Medical student	Very good	Less than 50000 CY	0	26.25	21	1	1	1	1	1	1	1	1	1	1	1	1	1	1	1	1	1	2	1	1		0	28.75	23	1	1	1	1	1	1	1	1	1	1	1	1	1	1
1913	Agree	female	18~25	Unmarried	Junior college or undergraduate	Non-Medical student	Very good	Less than 50000 CY	0	45	36	1	3	1	2	2	3	1	1	1	1	1	3	2	1	2	3	3	1	1	3		0	32.5	26	1	1	1	1	4	1	1	1	1	1	1	1	1	1
1914	Agree	male	18~25	Unmarried	Junior college or undergraduate	Non-Medical student	Normal	Less than 50000 CY	1	55	44	2	4	2	2	2	4	1	1	1	2	2	3	1	3	1	4	2	3	1	3		0	43.75	35	1	2	2	2	2	1	1	2	3	1	1	1	4	1
1915	Agree	male	18~25	Unmarried	Junior college or undergraduate	Non-Medical student	Good	Less than 50000 CY	0	40	32	1	2	1	2	2	2	1	2	1	1	1	3	1	1	2	3	2	2	1	1		0	31.25	25	1	1	1	1	1	1	1	1	3	1	1	1	1	1
1916	Agree	male	18~25	Unmarried	Junior college or undergraduate	Businessman	Good	Less than 50000 CY	1	53.75	43	1	1	2	2	2	4	2	1	2	2	3	2	2	3	3	2	3	3	1	2		1	51.25	41	3	3	2	1	2	1	2	2	4	2	2	2	4	1
1917	Agree	male	18~25	Unmarried	Junior college or undergraduate	Non-Medical student	Very good	More than 300000 CY	0	46.25	37	1	4	2	3	1	3	1	2	1	4	2	1	1	3	2	2	1	1	1	1		0	38.75	31	1	1	1	1	1	1	1	4	3	1	1	1	2	1
1918	Agree	male	18~25	Unmarried	Junior college or undergraduate	Police	Very good	Less than 50000 CY	0	26.25	21	1	1	1	1	1	1	1	1	1	1	1	2	1	1	1	1	1	1	1	1		0	28.75	23	1	1	1	1	1	1	1	1	1	1	1	1	1	1
1919	Agree	female	18~25	Unmarried	Junior college or undergraduate	Non-Medical student	Good	Less than 50000 CY	0	42.5	34	1	4	1	2	2	1	1	1	1	1	3	3	2	2	1	3	2	1	1	1		0	41.25	33	1	2	2	1	3	1	1	1	2	1	1	1	3	1
1920	Agree	male	18~25	Unmarried	Junior college or undergraduate	Non-Medical student	Very good	Less than 50000 CY	0	25	20	1	1	1	1	1	1	1	1	1	1	1	1	1	1	1	1	1	1	1	1		0	28.75	23	1	1	1	1	1	1	1	1	1	1	1	1	1	1
1921	Agree	male	18~25	Unmarried	Junior college or undergraduate	Non-Medical student	Good	Less than 50000 CY	0	28.75	23	1	2	1	1	1	1	1	1	1	1	1	1	1	1	1	3	1	1	1	1		0	28.75	23	1	1	1	1	1	1	1	1	1	1	1	1	1	1
1922	Agree	female	41~50	Married	Junior college or undergraduate	Doctor	Good	100000-200000 CY	1	52.5	42	2	2	2	2	3	3	1	1	2	2	2	3	2	2	2	2	2	2	3	2		1	50	40	2	1	2	2	2	1	3	3	3	2	2	2	2	2
1923	Agree	female	18~25	Unmarried	Junior college or undergraduate	Non-Medical student	Very good	Less than 50000 CY	0	25	20	1	1	1	1	1	1	1	1	1	1	1	1	1	1	1	1	1	1	1	1		0	30	24	1	1	1	2	1	1	1	1	1	1	1	1	1	1
1924	Agree	male	18~25	Unmarried	Junior college or undergraduate	Non-Medical student	Good	Less than 50000 CY	0	28.75	23	1	1	1	2	1	1	1	1	1	1	1	1	1	1	1	1	2	2	1	1		0	31.25	25	1	1	1	1	2	1	1	1	1	1	1	1	1	1
1925	Agree	male	18~25	Unmarried	Junior college or undergraduate	Non-Medical student	Good	Less than 50000 CY	1	55	44	2	3	1	2	3	4	1	1	1	1	1	3	2	3	2	3	3	3	2	3		1	55	44	2	2	2	2	3	2	2	2	3	2	2	2	3	2
1926	Agree	male	18~25	Unmarried	Junior college or undergraduate	Non-Medical student	Normal	Less than 50000 CY	0	36.25	29	1	3	1	1	1	4	1	2	1	2	2	2	1	1	1	1	1	1	1	1		0	28.75	23	1	1	1	1	1	1	1	1	1	1	1	1	1	1
1927	Agree	male	18~25	Unmarried	Junior college or undergraduate	Police	Very good	More than 300000 CY	0	32.5	26	1	2	1	1	1	1	1	1	1	1	1	3	1	1	1	4	1	1	1	1		0	32.5	26	1	1	1	1	4	1	1	1	1	1	1	1	1	1
1928	Agree	male	18~25	Unmarried	Junior college or undergraduate	Non-Medical student	Very good	Less than 50000 CY	0	28.75	23	1	2	1	1	1	1	1	1	1	1	1	1	1	1	1	2	2	1	1	1		0	27.5	22	1	1	1	1	2	1	1	1	1	1	1	1	1	1
1929	Agree	male	18~25	Unmarried	Junior college or undergraduate	Police	Good	Less than 50000 CY	0	48.75	39	2	3	1	2	3	1	1	2	2	2	3	2	2	2	1	3	1	2	2	2		0	43.75	35	2	1	2	1	3	1	1	2	2	1	1	1	2	1
1930	Disgree	male	18~25	Unmarried	Junior college or undergraduate	Non-Medical student	Very good	Less than 50000 CY	0	25	20	1	1	1	1	1	1	1	1	1	1	1	1	1	1	1	1	1	1	1	1		0	28.75	23	1	1	1	1	1	1	1	1	1	1	1	1	1	1
1931	Agree	male	18~25	Unmarried	Junior college or undergraduate	Non-Medical student	Good	Less than 50000 CY	0	43.75	35	2	2	2	1	1	1	1	1	1	2	2	3	1	1	2	3	3	3	1	2		0	31.25	25	1	1	1	1	2	1	1	1	2	1	1	1	1	1
1932	Agree	male	18~25	Unmarried	Junior college or undergraduate	Farmer	Good	Less than 50000 CY	0	31.25	25	1	3	1	1	1	3	1	1	1	1	1	1	1	1	1	1	2	1	1	1		0	28.75	23	1	1	1	1	1	1	1	1	1	1	1	1	1	1
1933	Agree	male	18~25	Unmarried	Junior college or undergraduate	Non-Medical student	Very good	Less than 50000 CY	0	26.25	21	1	1	1	1	2	1	1	1	1	1	1	1	1	1	1	1	1	1	1	1		0	28.75	23	1	1	1	1	1	1	1	1	1	1	1	1	1	1
1934	Agree	male	18~25	Unmarried	Junior college or undergraduate	Non-Medical student	Good	Less than 50000 CY	0	25	20	1	1	1	1	1	1	1	1	1	1	1	1	1	1	1	1	1	1	1	1		0	28.75	23	1	1	1	1	1	1	1	1	1	1	1	1	1	1
1935	Agree	male	18~25	Unmarried	Junior college or undergraduate	Non-Medical student	Good	Less than 50000 CY	0	37.5	30	1	1	1	1	1	2	2	2	1	2	2	2	2	1	1	3	1	1	1	2		0	32.5	26	2	1	1	1	1	2	1	2	1	1	1	1	1	1
1936	Agree	male	18~25	Unmarried	Junior college or undergraduate	Police	Good	Less than 50000 CY	0	31.25	25	1	3	1	1	2	3	1	1	1	1	1	1	1	1	1	1	1	1	1	1		0	28.75	23	1	1	1	1	1	1	1	1	1	1	1	1	1	1
1937	Agree	male	18~25	Unmarried	Junior college or undergraduate	Non-Medical student	Good	Less than 50000 CY	0	42.5	34	1	3	1	2	1	2	3	1	1	1	2	2	1	2	2	3	2	2	1	1		0	30	24	1	1	1	1	1	1	1	1	2	1	1	1	1	1
1938	Agree	male	18~25	Unmarried	Junior college or undergraduate	Non-Medical student	Very good	Less than 50000 CY	0	26.25	21	2	1	1	1	1	1	1	1	1	1	1	1	1	1	1	1	1	1	1	1		0	30	24	1	1	1	1	1	1	1	1	2	1	1	1	1	1
1939	Agree	male	18~25	Unmarried	Master or above	Police	Good	Less than 50000 CY	0	25	20	1	1	1	1	1	1	1	1	1	1	1	1	1	1	1	1	1	1	1	1		0	28.75	23	1	1	1	1	1	1	1	1	1	1	1	1	1	1
1940	Disgree	male	18~25	Unmarried	Junior college or undergraduate	Non-Medical student	Very good	More than 300000 CY	2	62.5	50	1	4	1	4	2	1	1	1	1	2	3	3	1	4	1	4	4	4	4	4		2	61.25	49	3	3	2	3	3	2	3	2	4	3	2	2	3	2
1941	Agree	male	18~25	Unmarried	Junior college or undergraduate	Non-Medical student	Good	Less than 50000 CY	0	43.75	35	1	4	2	2	2	2	1	2	2	2	1	1	1	1	2	4	2	1	1	1		0	31.25	25	1	1	1	1	1	1	1	2	1	1	1	1	1	1
1942	Agree	male	18~25	Unmarried	Junior college or undergraduate	Non-Medical student	Very good	Less than 50000 CY	0	36.25	29	1	2	1	1	1	1	1	2	1	2	2	1	1	1	1	3	1	1	1	4		0	28.75	23	1	1	1	1	1	2	1	1	1	1	1	1	1	1
1943	Agree	male	18~25	Unmarried	Junior college or undergraduate	Non-Medical student	Very good	Less than 50000 CY	0	28.75	23	1	2	1	1	1	1	1	2	1	1	1	1	1	1	1	2	1	1	1	1		0	28.75	23	1	1	1	1	1	1	1	1	1	1	1	1	1	1
1944	Disgree	male	18~25	Unmarried	Junior college or undergraduate	Non-Medical student	Very good	Less than 50000 CY	0	46.25	37	1	3	1	2	3	3	1	2	1	2	3	2	1	1	1	3	1	2	1	3		0	35	28	1	1	1	1	1	2	1	3	1	1	1	1	1	1
1945	Agree	male	18~25	Unmarried	Junior college or undergraduate	Non-Medical student	Very good	200000-300000 CY	0	30	24	1	4	1	2	1	1	1	1	1	1	1	1	1	1	1	1	1	1	1	1		0	26.25	21	1	1	1	1	1	1	1	1	1	1	1	1	1	1
1946	Agree	male	18~25	Unmarried	Junior college or undergraduate	Non-Medical student	Very good	More than 300000 CY	0	25	20	1	1	1	1	1	1	1	1	1	1	1	1	1	1	1	1	1	1	1	1		0	28.75	23	1	1	1	1	1	1	1	1	1	1	1	1	1	1
1947	Agree	female	18~25	Unmarried	Junior college or undergraduate	Non-Medical student	Good	Less than 50000 CY	0	45	36	2	2	2	1	2	3	1	1	1	1	2	4	1	1	3	4	1	1	2	1		0	37.5	30	3	2	2	1	2	1	1	1	2	1	1	2	2	1
1948	Disgree	male	~18	Married	Senior high school	Businessman	Very good	Less than 50000 CY	3	73.75	59	2	3	4	3	3	2	4	1	4	3	3	3	3	3	3	4	4	2	3	2		2	62.5	50	2	2	4	2	3	4	2	2	2	3	3	3	2	2
1949	Agree	female	18~25	Unmarried	Junior college or undergraduate	Non-Medical student	Very good	Less than 50000 CY	0	30	24	1	4	1	1	1	1	1	1	1	1	1	1	1	1	1	2	1	1	1	1		0	28.75	23	1	1	1	1	1	1	1	1	1	1	1	1	1	1
1950	Agree	male	18~25	Unmarried	Junior college or undergraduate	Non-Medical student	Normal	Less than 50000 CY	2	63.75	51	1	4	1	4	2	4	1	1	1	1	4	4	1	4	1	4	4	4	1	4		0	40	32	1	1	1	1	4	1	1	1	4	1	1	1	4	1
1951	Agree	female	18~25	Unmarried	Junior college or undergraduate	Non-Medical student	Very good	Less than 50000 CY	0	35	28	1	2	2	2	2	4	1	2	1	1	1	1	1	1	1	1	1	1	1	1		0	30	24	1	1	1	2	1	1	1	1	1	1	1	1	1	1
1952	Agree	male	18~25	Unmarried	Junior college or undergraduate	Non-Medical student	Very good	Less than 50000 CY	0	26.25	21	1	1	1	1	1	1	2	1	1	1	1	1	1	1	1	1	1	1	1	1		0	32.5	26	1	1	1	1	1	1	1	1	1	1	1	1	1	1
1953	Agree	male	18~25	Unmarried	Junior college or undergraduate	Non-Medical student	Good	Less than 50000 CY	0	35	28	1	2	2	1	1	1	1	1	1	1	1	1	1	2	1	2	3	3	1	1		0	28.75	23	1	1	1	1	1	1	1	1	1	1	1	1	1	1
1954	Agree	female	18~25	Unmarried	Junior college or undergraduate	Non-Medical student	Good	Less than 50000 CY	0	41.25	33	1	3	2	1	1	4	1	2	1	1	1	1	2	1	3	2	2	2	1	1		0	36.25	29	1	1	2	2	2	1	1	2	2	1	1	1	2	1
1955	Agree	female	26~30	Married	Junior college or undergraduate	Nurse	Good	50000-100000 CY	0	41.25	33	2	2	1	1	2	2	1	2	1	2	2	2	1	2	1	3	2	2	1	1		0	41.25	33	2	2	2	1	2	1	2	2	3	2	2	1	1	1
1956	Agree	female	31~40	Married	Junior college or undergraduate	Nurse	Good	Less than 50000 CY	2	60	48	2	3	2	2	2	4	2	2	1	2	3	2	2	3	2	3	3	3	2	3		0	46.25	37	2	2	2	2	3	2	1	2	2	1	2	2	2	1
1957	Agree	male	~18	Unmarried	Junior college or undergraduate	Businessman	Very good	Less than 50000 CY	0	46.25	37	1	2	1	2	1	2	1	1	2	3	2	2	2	2	2	3	2	2	2	2		1	51.25	41	2	2	2	2	2	2	2	2	2	2	2	2	2	2
1958	Agree	male	31~40	Unmarried	Junior college or undergraduate	Doctor	Normal	50000-100000 CY	0	41.25	33	1	2	2	3	2	3	1	1	1	2	1	1	2	2	2	1	1	3	1	1		0	37.5	30	1	1	2	1	3	1	1	2	2	1	1	1	1	1
1959	Agree	male	18~25	Unmarried	Junior college or undergraduate	Police	Good	Less than 50000 CY	0	25	20	1	1	1	1	1	1	1	1	1	1	1	1	1	1	1	1	1	1	1	1		0	28.75	23	1	1	1	1	1	1	1	1	1	1	1	1	1	1
1960	Agree	male	18~25	Unmarried	Junior college or undergraduate	Non-Medical student	Normal	Less than 50000 CY	1	51.25	41	1	3	1	2	2	3	1	1	2	1	3	3	2	2	2	3	3	3	1	2		0	47.5	38	2	2	2	1	3	1	2	2	3	2	2	2	2	2
1961	Agree	male	18~25	Unmarried	Junior college or undergraduate	Non-Medical student	Good	Less than 50000 CY	0	31.25	25	1	3	1	1	2	1	1	1	1	1	1	1	1	1	1	3	1	1	1	1		0	28.75	23	1	1	1	1	1	1	1	1	1	1	1	1	1	1
1962	Agree	male	18~25	Unmarried	Junior college or undergraduate	Medical student	Very good	Less than 50000 CY	0	28.75	23	1	1	1	1	1	4	1	1	1	1	1	1	1	1	1	1	1	1	1	1		0	28.75	23	1	1	1	1	1	1	1	1	1	1	1	1	1	1
1963	Agree	male	18~25	Unmarried	Junior college or undergraduate	Farmer	Good	Less than 50000 CY	0	42.5	34	2	1	1	2	1	3	1	1	1	1	2	2	1	2	1	2	2	3	2	3		0	38.75	31	2	2	2	1	2	1	1	1	3	1	2	1	3	1
1964	Agree	female	31~40	Married	Junior college or undergraduate	Doctor	Good	50000-100000 CY	0	36.25	29	1	2	1	2	1	2	1	1	1	2	2	2	2	1	2	1	1	2	1	1		0	35	28	2	1	1	1	1	1	2	2	1	1	2	1	1	1
1965	Agree	female	18~25	Unmarried	Junior college or undergraduate	Non-Medical student	Good	Less than 50000 CY	0	33.75	27	1	3	1	1	1	3	1	1	1	1	1	1	1	1	1	3	1	2	1	1		0	36.25	29	1	1	1	1	4	1	1	1	2	1	1	1	1	1
1966	Agree	male	18~25	Unmarried	Junior college or undergraduate	Police	Very good	Less than 50000 CY	0	42.5	34	1	3	1	1	2	1	1	1	1	2	1	3	1	1	1	3	3	3	1	3		0	31.25	25	1	1	1	1	1	1	1	1	2	1	1	1	1	2
1967	Agree	female	18~25	Unmarried	Junior college or undergraduate	Non-Medical student	Normal	Less than 50000 CY	3	71.25	57	2	4	2	3	3	4	1	2	2	3	3	3	2	2	4	4	4	4	2	3		2	62.5	50	2	2	3	3	4	2	3	3	4	3	2	2	3	1
1968	Agree	female	18~25	Unmarried	Junior college or undergraduate	Non-Medical student	Very good	Less than 50000 CY	1	50	40	1	2	2	3	3	2	2	4	2	3	1	2	1	1	2	2	2	2	1	2		0	47.5	38	1	1	1	1	3	2	2	4	2	2	2	2	1	2
1969	Agree	female	18~25	Unmarried	Junior college or undergraduate	Teacher	Very good	Less than 50000 CY	0	46.25	37	2	3	1	2	2	3	1	2	1	1	2	3	2	1	2	3	1	1	2	2		0	35	28	1	2	1	1	1	1	2	2	1	1	1	1	1	2
1970	Agree	male	18~25	Unmarried	Junior college or undergraduate	Non-Medical student	Good	Less than 50000 CY	1	51.25	41	2	3	1	2	4	2	1	1	1	2	2	3	2	3	2	2	2	3	1	2		0	41.25	33	1	1	1	1	3	1	1	2	4	2	2	1	1	1
1971	Agree	female	41~50	Married	Master or above	Teacher	Good	100000-200000 CY	0	37.5	30	1	3	1	2	1	4	1	1	1	1	1	1	2	1	1	2	1	3	1	1		0	41.25	33	2	1	1	1	2	1	1	2	3	2	2	1	1	2
1972	Agree	male	41~50	Married	Senior high school	Employee	Normal	100000-200000 CY	2	65	52	2	2	1	3	3	4	2	4	2	2	1	3	2	4	2	4	4	4	1	2		1	51.25	41	2	2	2	1	3	1	4	2	3	2	2	1	4	1
1973	Agree	female	18~25	Unmarried	Junior college or undergraduate	Non-Medical student	Very good	Less than 50000 CY	0	30	24	1	2	1	1	1	4	1	1	1	1	1	1	1	1	1	1	1	1	1	1		0	30	24	1	1	1	1	1	1	1	1	1	1	1	1	1	2
1974	Agree	male	18~25	Unmarried	Junior college or undergraduate	Police	Very good	Less than 50000 CY	0	31.25	25	1	4	1	1	1	1	1	1	1	1	1	1	1	1	1	3	1	1	1	1		0	28.75	23	1	1	1	1	1	1	1	1	1	1	1	1	1	1
1975	Agree	female	26~30	Divorced /widowed	Junior college or undergraduate	Medical student	Good	Less than 50000 CY	0	41.25	33	2	1	1	1	2	4	1	1	1	1	1	2	1	3	1	2	2	3	1	2		0	33.75	27	2	2	2	2	1	1	1	1	1	1	1	1	1	1
1976	Agree	female	18~25	Unmarried	Junior college or undergraduate	Businessman	Very good	Less than 50000 CY	0	42.5	34	2	1	1	3	1	4	1	2	1	2	1	3	2	1	1	3	1	1	1	2		0	36.25	29	1	1	1	1	1	1	1	2	1	1	2	1	1	1
1977	Agree	female	31~40	Married	Junior college or undergraduate	Nurse	Normal	50000-100000 CY	0	48.75	39	2	4	2	1	1	1	1	1	1	2	3	3	2	2	2	3	3	3	1	1		0	42.5	34	1	2	2	1	3	1	2	2	3	2	2	1	1	1
1978	Agree	female	18~25	Unmarried	Junior college or undergraduate	Non-Medical student	Very good	Less than 50000 CY	0	28.75	23	1	4	1	1	1	1	1	1	1	1	1	1	1	1	1	1	1	1	1	1		0	28.75	23	1	1	1	1	1	1	1	1	1	1	1	1	1	1
1979	Agree	female	18~25	Unmarried	Junior college or undergraduate	Employee	Good	Less than 50000 CY	1	56.25	45	2	3	2	1	3	3	1	1	1	2	3	3	2	3	2	3	3	3	1	3		0	45	36	2	1	2	1	3	1	2	2	4	1	2	1	4	1
1980	Agree	female	18~25	Unmarried	Junior college or undergraduate	Non-Medical student	Good	100000-200000 CY	0	31.25	25	2	2	1	1	2	1	1	1	1	2	1	1	1	1	1	2	1	1	1	1		0	31.25	25	1	1	1	1	2	1	1	1	2	1	1	1	1	1
1981	Agree	male	18~25	Unmarried	Junior college or undergraduate	Non-Medical student	Very good	Less than 50000 CY	0	33.75	27	1	3	1	1	1	3	1	1	1	1	1	2	1	1	1	2	1	1	1	2		0	30	24	1	1	1	1	1	1	1	1	1	1	1	1	1	1
1982	Agree	male	18~25	Unmarried	Junior college or undergraduate	Non-Medical student	Normal	Less than 50000 CY	0	46.25	37	2	2	1	1	1	2	1	1	2	1	3	2	1	2	2	3	3	3	2	2		0	38.75	31	2	1	1	1	2	1	1	1	2	2	1	2	3	1
1983	Agree	male	18~25	Unmarried	Junior college or undergraduate	Non-Medical student	Good	Less than 50000 CY	0	25	20	1	1	1	1	1	1	1	1	1	1	1	1	1	1	1	1	1	1	1	1		0	28.75	23	1	1	1	1	1	1	1	1	1	1	1	1	1	1
1984	Agree	male	31~40	Married	Junior college or undergraduate	Police	Good	100000-200000 CY	1	50	40	2	3	2	1	1	2	1	2	2	2	2	3	2	2	2	3	2	3	1	2		1	51.25	41	2	2	2	1	3	2	2	2	3	2	1	1	2	2
1985	Agree	female	26~30	Married	Junior college or undergraduate	Medical student	Very good	Less than 50000 CY	0	45	36	1	2	2	4	2	2	1	2	2	2	1	1	2	1	2	2	2	3	1	1		0	42.5	34	1	1	2	1	1	1	1	1	2	1	2	2	4	1
1986	Agree	female	51~60	Married	Junior college or undergraduate	Teacher	Good	50000-100000 CY	0	38.75	31	1	1	1	2	1	4	1	2	2	2	2	1	2	1	1	3	1	1	1	1		0	45	36	2	1	1	1	1	1	2	2	2	2	2	2	1	2
1987	Agree	female	31~40	Married	Master or above	Doctor	Good	50000-100000 CY	2	66.25	53	3	3	3	2	4	1	2	1	3	3	4	4	4	1	3	4	3	3	1	1		1	58.75	47	3	3	3	3	3	1	1	4	3	3	1	1	1	3
1988	Agree	female	31~40	Married	Junior college or undergraduate	Nurse	Good	50000-100000 CY	0	47.5	38	2	3	2	2	2	3	1	1	1	2	2	2	2	2	2	2	2	2	1	2		0	46.25	37	2	2	2	2	2	1	2	3	2	2	2	1	1	2
1989	Agree	male	18~25	Unmarried	Junior college or undergraduate	Non-Medical student	Good	Less than 50000 CY	1	51.25	41	2	3	1	2	1	3	2	1	1	2	1	4	2	3	2	3	3	3	1	1		0	45	36	2	2	2	2	4	1	1	1	3	1	1	1	4	1
1990	Agree	male	18~25	Unmarried	Junior college or undergraduate	Non-Medical student	Very good	Less than 50000 CY	0	25	20	1	1	1	1	1	1	1	1	1	1	1	1	1	1	1	1	1	1	1	1		0	38.75	31	1	1	1	1	1	1	3	2	3	1	2	2	1	1
1991	Agree	male	18~25	Unmarried	Junior college or undergraduate	Non-Medical student	Very good	Less than 50000 CY	0	35	28	1	3	1	2	2	1	1	1	1	1	2	1	2	1	1	2	2	1	1	1		0	30	24	1	1	1	1	1	1	1	1	1	1	1	1	1	1
1992	Agree	male	18~25	Unmarried	Junior college or undergraduate	Non-Medical student	Good	Less than 50000 CY	0	48.75	39	2	3	2	3	4	1	1	2	1	2	2	1	2	1	1	3	2	2	1	3		0	48.75	39	2	1	2	1	4	1	1	1	3	2	2	2	2	2
1993	Agree	female	18~25	Unmarried	Junior college or undergraduate	Non-Medical student	Very good	Less than 50000 CY	1	53.75	43	1	4	1	1	4	4	1	1	1	1	4	3	1	3	1	3	3	2	1	3		0	36.25	29	1	1	1	1	4	1	1	1	3	1	1	1	2	1
1994	Agree	female	18~25	Unmarried	Junior college or undergraduate	Non-Medical student	Good	Less than 50000 CY	0	37.5	30	1	2	1	1	2	2	1	1	1	1	2	2	1	2	1	2	2	2	1	2		0	33.75	27	1	1	1	1	2	1	1	1	2	1	1	1	1	1
1995	Agree	female	18~25	Unmarried	Junior college or undergraduate	Businessman	Good	Less than 50000 CY	0	48.75	39	1	4	1	2	2	2	1	2	1	2	2	3	2	2	1	4	2	2	1	2		0	38.75	31	2	1	2	1	2	1	1	2	2	1	2	2	2	1
1996	Agree	male	~18	Unmarried	Junior college or undergraduate	Non-Medical student	Very good	Less than 50000 CY	0	38.75	31	1	2	1	1	2	2	1	1	1	2	2	3	1	1	1	2	2	2	1	2		0	35	28	2	1	1	1	2	1	2	1	1	1	1	1	2	1
1997	Agree	female	51~60	Married	Master or above	Teacher	Good	100000-200000 CY	0	31.25	25	1	4	1	1	1	1	1	3	1	1	1	1	1	1	1	1	1	1	1	1		0	30	24	1	1	1	1	1	1	1	1	1	1	1	1	1	2
1998	Agree	male	18~25	Unmarried	Junior college or undergraduate	Non-Medical student	Good	Less than 50000 CY	0	38.75	31	2	2	2	2	2	2	1	1	1	1	1	2	1	2	2	2	1	2	1	1		0	37.5	30	2	1	1	2	4	1	1	1	2	1	1	2	1	1
1999	Agree	male	18~25	Unmarried	Junior college or undergraduate	Medical student	Good	Less than 50000 CY	0	47.5	38	1	1	1	1	1	1	3	2	1	3	2	2	2	2	3	3	2	3	1	3		1	56.25	45	2	2	3	3	2	3	2	1	2	1	3	2	3	2
[truncated: 3,855 more rows]
[truncated: 27 more columns]
